# Supplementary material for: Co-option of a non-retroviral endogenous viral element in planthoppers
Source: Nat Commun. 2023 Nov 9;14:7264. doi: 10.1038/s41467-023-43186-2 (PMC10636211; doi:10.1038/s41467-023-43186-2)
Supplement: Supplementary file 4 — Supplementary Data 1 [file 41467_2023_43186_MOESM4_ESM.xlsx]

## Sheet: Supplementary Data 1
Supplementary Data 1. Arthropod genome analyzed in this study
Accession	taxid	phylum	class	order	family	genus	species
GCA_013235015.1	182803	Arthropoda	Arachnida	Araneae	Araneidae	Araneus	Araneus ventricosus
GCA_015342795.1	94029	Arthropoda	Arachnida	Araneae	Araneidae	Argiope	Argiope bruennichi
GCA_021605075.1	1538125	Arthropoda	Arachnida	Araneae	Araneidae	Caerostris	Caerostris darwini
GCA_021605095.1	172846	Arthropoda	Arachnida	Araneae	Araneidae	Caerostris	Caerostris extrusa
GCA_006491805.2	477319	Arthropoda	Arachnida	Araneae	Dysderidae	Dysdera	Dysdera silvatica
GCA_010614865.2	202533	Arthropoda	Arachnida	Araneae	Eresidae	Stegodyphus	Stegodyphus dumicola
GCA_000611955.2	407821	Arthropoda	Arachnida	Araneae	Eresidae	Stegodyphus	Stegodyphus mimosarum
GCA_019343175.1	931172	Arthropoda	Arachnida	Araneae	Linyphiidae	Oedothorax	Oedothorax gibbosus
GCA_008065355.1	330961	Arthropoda	Arachnida	Araneae	Lycosidae	Pardosa	Pardosa pseudoannulata
GCA_019974015.1	299642	Arthropoda	Arachnida	Araneae	Nephilidae	Nephila	Nephila pilipes
GCA_019973975.1	2740835	Arthropoda	Arachnida	Araneae	Nephilidae	Trichonephila	Trichonephila clavata
GCA_019973935.1	2585209	Arthropoda	Arachnida	Araneae	Nephilidae	Trichonephila	Trichonephila clavipes
GCA_019973955.1	2747483	Arthropoda	Arachnida	Araneae	Nephilidae	Trichonephila	Trichonephila inaurata
GCA_907164885.1	257759	Arthropoda	Arachnida	Araneae	Pisauridae	Dolomedes	Dolomedes plantarius
GCA_001188405.1	6921	Arthropoda	Arachnida	Araneae	Sicariidae	Loxosceles	Loxosceles reclusa
GCA_933210815.1	1926196	Arthropoda	Arachnida	Araneae	Tetragnathidae	Meta	Meta bourneti
GCA_024610705.1	156854	Arthropoda	Arachnida	Araneae	Tetragnathidae	Tetragnatha	Tetragnatha versicolor
GCA_000661875.1	575412	Arthropoda	Arachnida	Araneae	Theraphosidae	Acanthoscurria	Acanthoscurria geniculata
GCA_008297655.1	411427	Arthropoda	Arachnida	Araneae	Theridiidae	Anelosimus	Anelosimus studiosus
GCA_000365465.3	114398	Arthropoda	Arachnida	Araneae	Theridiidae	Parasteatoda	Parasteatoda tepidariorum
GCA_024586335.1	327109	Arthropoda	Arachnida	Araneae	Uloboridae	Uloborus	Uloborus diversus
GCA_023969395.1	34609	Arthropoda	Arachnida	Ixodida	Ixodidae	Amblyomma	Amblyomma maculatum
GCA_023375885.2	34620	Arthropoda	Arachnida	Ixodida	Ixodidae	Dermacentor	Dermacentor andersoni
GCA_013339745.2	543639	Arthropoda	Arachnida	Ixodida	Ixodidae	Dermacentor	Dermacentor silvarum
GCF_016920785.2	6945	Arthropoda	Arachnida	Ixodida	Ixodidae	Ixodes	Ixodes scapularis
GCA_013339725.1	6941	Arthropoda	Arachnida	Ixodida	Ixodidae	Rhipicephalus	Rhipicephalus microplus
GCA_013339695.2	34632	Arthropoda	Arachnida	Ixodida	Ixodidae	Rhipicephalus	Rhipicephalus sanguineus
GCA_002081605.1	418985	Arthropoda	Arachnida	Mesostigmata	Laelapidae	Tropilaelaps	Tropilaelaps mercedesae
GCA_000255335.2	34638	Arthropoda	Arachnida	Mesostigmata	Phytoseiidae	Galendromus	Galendromus occidentalis
GCA_021527715.1	193551	Arthropoda	Arachnida	Mesostigmata	Phytoseiidae	Neoseiulus	Neoseiulus cucumeris
GCA_002443255.1	109461	Arthropoda	Arachnida	Mesostigmata	Varroidae	Varroa	Varroa destructor
GCA_002532875.1	62625	Arthropoda	Arachnida	Mesostigmata	Varroidae	Varroa	Varroa jacobsoni
GCA_019434445.1	118624	Arthropoda	Arachnida	Opiliones	Phalangiidae	Phalangium	Phalangium opilio
GCA_003123905.1	51811	Arthropoda	Arachnida	Pseudoscorpiones	Chernetidae	Cordylochernes	Cordylochernes scorpioides
GCA_024499935.1	59818	Arthropoda	Arachnida	Sarcoptiformes	Acaridae	Tyrophagus	Tyrophagus putrescentiae
GCA_000988765.1	229769	Arthropoda	Arachnida	Sarcoptiformes	Achipteriidae	Achipteria	Achipteria coleoptrata
GCA_000988905.1	128015	Arthropoda	Arachnida	Sarcoptiformes	Camisiidae	Platynothrus	Platynothrus peltifer
GCA_021650745.2	40697	Arthropoda	Arachnida	Sarcoptiformes	Echimyopodidae	Blomia	Blomia tropicalis
GCA_022884545.1	2821422	Arthropoda	Arachnida	Sarcoptiformes	Nanorchestidae	Speleorchestes	Speleorchestes sp. AD1671
GCA_022876805.1	2051723	Arthropoda	Arachnida	Sarcoptiformes	Nematalycidae	Osperalycus	Osperalycus tenerphagus
GCA_905368565.1	1979941	Arthropoda	Arachnida	Sarcoptiformes	Oppiidae	Medioppia	Medioppia subpectinata
GCA_905397405.1	334625	Arthropoda	Arachnida	Sarcoptiformes	Oppiidae	Oppiella	Oppiella nova
GCA_001901225.2	6956	Arthropoda	Arachnida	Sarcoptiformes	Pyroglyphidae	Dermatophagoides	Dermatophagoides pteronyssinus
GCA_002135145.1	6958	Arthropoda	Arachnida	Sarcoptiformes	Pyroglyphidae	Euroglyphus	Euroglyphus maynei
GCA_020844145.1	52283	Arthropoda	Arachnida	Sarcoptiformes	Sarcoptidae	Sarcoptes	Sarcoptes scabiei
GCA_000988885.1	52000	Arthropoda	Arachnida	Sarcoptiformes	Steganacaridae	Steganacarus	Steganacarus magnus
GCA_018873245.2	66560	Arthropoda	Arachnida	Sarcoptiformes	Trhypochthoniidae	Archegozetes	Archegozetes longisetosus
GCA_011317285.1	6859	Arthropoda	Arachnida	Scorpiones	Buthidae	Androctonus	Androctonus mauritanicus
GCA_000671375.2	218467	Arthropoda	Arachnida	Scorpiones	Buthidae	Centruroides	Centruroides sculpturatus
GCA_015350385.1	1227671	Arthropoda	Arachnida	Trombidiformes	Eriophyidae	Aculops	Aculops lycopersici
GCA_023170135.1	478375	Arthropoda	Arachnida	Trombidiformes	Tarsonemidae	Acarapis	Acarapis woodi
GCA_003956705.1	1754060	Arthropoda	Arachnida	Trombidiformes	Tenuipalpidae	Brevipalpus	Brevipalpus yothersi
GCA_000239435.1	32264	Arthropoda	Arachnida	Trombidiformes	Tetranychidae	Tetranychus	Tetranychus urticae
GCA_003675905.2	299467	Arthropoda	Arachnida	Trombidiformes	Trombiculidae	Leptotrombidium	Leptotrombidium deliense
GCA_003675995.1	1965070	Arthropoda	Arachnida	Trombidiformes	Trombidiidae	Dinothrombium	Dinothrombium tinctorium
GCA_019857095.1	6661	Arthropoda	Branchiopoda	Anostraca	Artemiidae	Artemia	Artemia franciscana
GCA_023053555.1	91573	Arthropoda	Branchiopoda	Anostraca	Branchinectidae	Branchinecta	Branchinecta lindahli
GCA_023053575.1	577405	Arthropoda	Branchiopoda	Anostraca	Branchinectidae	Branchinecta	Branchinecta lynchi
GCA_022539665.1	120202	Arthropoda	Branchiopoda	Diplostraca	Daphniidae	Daphnia	Daphnia carinata
GCA_013387435.1	42854	Arthropoda	Branchiopoda	Diplostraca	Daphniidae	Daphnia	Daphnia dubia
GCA_918697745.1	27404	Arthropoda	Branchiopoda	Diplostraca	Daphniidae	Daphnia	Daphnia galeata
GCA_020631705.2	35525	Arthropoda	Branchiopoda	Diplostraca	Daphniidae	Daphnia	Daphnia magna
GCA_016170125.1	35527	Arthropoda	Branchiopoda	Diplostraca	Daphniidae	Daphnia	Daphnia obtusa
GCA_021134715.1	6669	Arthropoda	Branchiopoda	Diplostraca	Daphniidae	Daphnia	Daphnia pulex
GCA_021234035.2	35523	Arthropoda	Branchiopoda	Diplostraca	Daphniidae	Daphnia	Daphnia pulicaria
GCA_013167095.1	1820382	Arthropoda	Branchiopoda	Diplostraca	Daphniidae	Daphnia	Daphnia sinensis
GCA_022114935.1	202083	Arthropoda	Branchiopoda	Diplostraca	Leptestheriidae	Leptestheria	Leptestheria dahalacensis
GCA_002872375.1	117534	Arthropoda	Branchiopoda	Diplostraca	Limnadiidae	Eulimnadia	Eulimnadia texana
GCA_022832285.1	217955	Arthropoda	Branchiopoda	Notostraca	Triopsidae	Lepidurus	Lepidurus apus
GCA_003724045.1	77708	Arthropoda	Branchiopoda	Notostraca	Triopsidae	Lepidurus	Lepidurus arcticus
GCA_022832235.1	63726	Arthropoda	Branchiopoda	Notostraca	Triopsidae	Lepidurus	Lepidurus couesii
GCA_023053545.1	63727	Arthropoda	Branchiopoda	Notostraca	Triopsidae	Lepidurus	Lepidurus packardi
GCA_020615345.1	194544	Arthropoda	Branchiopoda	Notostraca	Triopsidae	Triops	Triops cancriformis
GCA_022885665.1	58777	Arthropoda	Branchiopoda	Notostraca	Triopsidae	Triops	Triops longicaudatus
GCA_000239455.1	126957	Arthropoda	Chilopoda	Geophilomorpha	Linotaeniidae	Strigamia	Strigamia maritima
GCA_023313725.1	981152	Arthropoda	Chilopoda	Lithobiomorpha	Lithobiidae	Lithobius	Lithobius niger
GCA_023313115.1	984703	Arthropoda	Chilopoda	Scolopendromorpha	Scolopendridae	Rhysida	Rhysida immarginata
GCA_023159025.1	353554	Arthropoda	Chilopoda	Scutigeromorpha	Scutigeridae	Thereuonema	Thereuonema tuberculata
GCA_004115045.3	187695	Arthropoda	Collembola	Entomobryomorpha	Entomobryidae	Sinella	Sinella curviseta
GCA_906901685.1	370036	Arthropoda	Collembola	Entomobryomorpha	Isotomidae	Desoria	Desoria tigrina
GCA_002217175.1	158441	Arthropoda	Collembola	Entomobryomorpha	Isotomidae	Folsomia	Folsomia candida
GCA_009869805.1	2581075	Arthropoda	Collembola	Entomobryomorpha	Oncopoduridae	Oncopodura	Oncopodura yosiiana
GCA_001718145.1	48709	Arthropoda	Collembola	Entomobryomorpha	Orchesellidae	Orchesella	Orchesella cincta
GCA_019593645.1	1588080	Arthropoda	Collembola	Entomobryomorpha	Paronellidae	Akabosia	Akabosia matsudoensis
GCA_021029165.1	1499079	Arthropoda	Collembola	Entomobryomorpha	Paronellidae	Cyphoderus	Cyphoderus albinus
GCA_019776185.1	2698213	Arthropoda	Collembola	Entomobryomorpha	Tomoceridae	Plutomurus	Plutomurus gul
GCA_019776165.1	511703	Arthropoda	Collembola	Entomobryomorpha	Tomoceridae	Pogonognathellus	Pogonognathellus flavescens
GCA_019775785.1	707266	Arthropoda	Collembola	Entomobryomorpha	Tomoceridae	Pogonognathellus	Pogonognathellus longicornis
GCA_019776445.1	2724627	Arthropoda	Collembola	Entomobryomorpha	Tomoceridae	Tomocerus	Tomocerus maximus
GCA_009936455.1	187706	Arthropoda	Collembola	Entomobryomorpha	Tomoceridae	Tomocerus	Tomocerus minor
GCA_019776505.1	1481180	Arthropoda	Collembola	Entomobryomorpha	Tomoceridae	Tomocerus	Tomocerus nigrus
GCA_020055645.1	1765738	Arthropoda	Collembola	Entomobryomorpha	Tomoceridae	Tomocerus	Tomocerus qinae
GCA_019776485.1	1519116	Arthropoda	Collembola	Entomobryomorpha	Tomoceridae	Tomocerus	Tomocerus vulgaris
GCA_020352615.1	1978554	Arthropoda	Collembola	Entomobryomorpha	Tomoceridae	Yoshiicerus	Yoshiicerus persimilis
GCA_009869795.1	2583951	Arthropoda	Collembola	Neelipleona	Neelidae	Neelides	Neelides sp. FZ-2019
GCA_019776545.1	187611	Arthropoda	Collembola	Poduromorpha	Brachystomellidae	Brachystomella	Brachystomella parvula
GCA_009869905.1	1519100	Arthropoda	Collembola	Poduromorpha	Hypogastruridae	Ceratophysella	Ceratophysella communis
GCA_021029175.1	106915	Arthropoda	Collembola	Poduromorpha	Neanuridae	Bilobella	Bilobella aurantiaca
GCA_019775825.1	106920	Arthropoda	Collembola	Poduromorpha	Neanuridae	Neanura	Neanura muscorum
GCA_009869845.1	187685	Arthropoda	Collembola	Poduromorpha	Neanuridae	Pseudachorutes	Pseudachorutes palmiensis
GCA_019776465.1	2584531	Arthropoda	Collembola	Poduromorpha	Neanuridae	Rambutanura	Rambutanura hunanensis
GCA_009869925.1	2583954	Arthropoda	Collembola	Poduromorpha	Onychiuridae	Thalassaphorura	Thalassaphorura encarpata
GCA_009869945.1	1840514	Arthropoda	Collembola	Poduromorpha	Tullbergiidae	Mesaphorura	Mesaphorura yosii
GCA_009870185.1	2584527	Arthropoda	Collembola	Symphypleona	Arrhopalitidae	Pygmarrhopalites	Pygmarrhopalites habei
GCA_009870155.1	332384	Arthropoda	Collembola	Symphypleona	Bourletiellidae	Pseudobourletiella	Pseudobourletiella spinata
GCA_019775805.1	1387116	Arthropoda	Collembola	Symphypleona	Dicyrtomidae	Dicyrtomina	Dicyrtomina minuta
GCA_019776565.1	2584529	Arthropoda	Collembola	Symphypleona	Katiannidae	Sminthurinus	Sminthurinus signatus
GCA_910591605.1	39272	Arthropoda	Collembola	Symphypleona	Sminthuridae	Allacma	Allacma fusca
GCA_009872335.1	1387126	Arthropoda	Collembola	Symphypleona	Sminthuridae	Lipothrix	Lipothrix lubbocki
GCA_009872375.1	2584528	Arthropoda	Collembola	Symphypleona	Sminthurididae	Sminthurides	Sminthurides bifidus
GCA_023279145.1	2116692	Arthropoda	Diplopoda	Glomerida	Glomeridae	Glomeris	Glomeris maerens
GCA_023159045.1	2710800	Arthropoda	Diplopoda	Playtdesmida	Platydesmidae	Platydesmidae	Platydesmidae sp. JHPL-2020
GCA_013389805.1	1366115	Arthropoda	Diplopoda	Spirobolida	Trigoniulidae	Trigoniulus	Trigoniulus corallinus
GCA_900241095.1	136180	Arthropoda	Hexanauplia	Calanoida	Acartiidae	Acartia	Acartia tonsa
GCA_000591075.2	88015	Arthropoda	Hexanauplia	Calanoida	Temoridae	Eurytemora	Eurytemora affinis
GCA_900607525.1	298420	Arthropoda	Hexanauplia	Cyclopoida	Cyclopidae	Apocyclops	Apocyclops royi
GCA_900157175.1	136191	Arthropoda	Hexanauplia	Cyclopoida	Oithonidae	Oithona	Oithona nana
GCA_007210705.1	6832	Arthropoda	Hexanauplia	Harpacticoida	Harpacticidae	Tigriopus	Tigriopus californicus
GCA_010645155.1	158387	Arthropoda	Hexanauplia	Harpacticoida	Harpacticidae	Tigriopus	Tigriopus japonicus
GCA_012959195.1	1133412	Arthropoda	Hexanauplia	Harpacticoida	Harpacticidae	Tigriopus	Tigriopus kingsejongensis
GCA_900659605.1	2056173	Arthropoda	Hexanauplia	Harpacticoida	Tisbidae	Tisbe	Tisbe holothuriae
GCA_013387185.1	217165	Arthropoda	Hexanauplia	Siphonostomatoida	Caligidae	Caligus	Caligus rogercresseyi
GCA_016086655.3	72036	Arthropoda	Hexanauplia	Siphonostomatoida	Caligidae	Lepeophtheirus	Lepeophtheirus salmonis
GCA_009757345.1	438502	Arthropoda	Hexapoda	Diplura	Campodeidae	Campodea	Campodea augens
GCA_000934665.2	438503	Arthropoda	Hexapoda	Diplura	Japygidae	Catajapyx	Catajapyx aquilonaris
GCA_003456935.1	438506	Arthropoda	Insecta	Archaeognatha	Machilidae	Machilis	Machilis hrabei
GCA_002939525.1	6978	Arthropoda	Insecta	Blattodea	Blattidae	Periplaneta	Periplaneta americana
GCA_003018175.1	6973	Arthropoda	Insecta	Blattodea	Ectobiidae	Blattella	Blattella germanica
GCA_002891405.2	105785	Arthropoda	Insecta	Blattodea	Kalotermitidae	Cryptotermes	Cryptotermes secundus
GCA_013340265.1	36987	Arthropoda	Insecta	Blattodea	Rhinotermitidae	Coptotermes	Coptotermes formosanus
GCA_021186555.1	60591	Arthropoda	Insecta	Blattodea	Rhinotermitidae	Reticulitermes	Reticulitermes speratus
GCA_000696155.1	136037	Arthropoda	Insecta	Blattodea	Termopsidae	Zootermopsis	Zootermopsis nevadensis
GCA_911728435.1	201766	Arthropoda	Insecta	Coleoptera	Attelabidae	Apoderus	Apoderus coryli
GCA_025024175.1	92692	Arthropoda	Insecta	Coleoptera	Bostrichidae	Rhyzopertha	Rhyzopertha dominica
GCA_000699045.2	224129	Arthropoda	Insecta	Coleoptera	Buprestidae	Agrilus	Agrilus planipennis
GCA_911387805.1	195172	Arthropoda	Insecta	Coleoptera	Cantharidae	Cantharis	Cantharis rustica
GCA_932274525.1	1553677	Arthropoda	Insecta	Coleoptera	Cantharidae	Podabrus	Podabrus alpinus
GCA_905340355.1	41101	Arthropoda	Insecta	Coleoptera	Cantharidae	Rhagonycha	Rhagonycha fulva
GCA_022063505.1	196575	Arthropoda	Insecta	Coleoptera	Carabidae	Calosoma	Calosoma granatense
GCA_933228885.1	878056	Arthropoda	Insecta	Coleoptera	Carabidae	Leistus	Leistus spinibarbis
GCA_944738965.1	110024	Arthropoda	Insecta	Coleoptera	Carabidae	Nebria	Nebria brevicollis
GCA_018344505.1	2783810	Arthropoda	Insecta	Coleoptera	Carabidae	Nebria	Nebria ingens
GCA_944039245.1	878211	Arthropoda	Insecta	Coleoptera	Carabidae	Nebria	Nebria salina
GCA_943142095.1	247415	Arthropoda	Insecta	Coleoptera	Carabidae	Ophonus	Ophonus ardosiacus
GCA_002278615.1	235516	Arthropoda	Insecta	Coleoptera	Carabidae	Pogonus	Pogonus chalceus
GCA_911728475.2	767470	Arthropoda	Insecta	Coleoptera	Carabidae	Pterostichus	Pterostichus madidus
GCA_000390285.2	217634	Arthropoda	Insecta	Coleoptera	Cerambycidae	Anoplophora	Anoplophora glabripennis
GCA_936432065.1	878968	Arthropoda	Insecta	Coleoptera	Cerambycidae	Rutpela	Rutpela maculata
GCA_944452925.1	1587174	Arthropoda	Insecta	Coleoptera	Chrysomelidae	Chrysolina	Chrysolina oricalcia
GCA_003013835.2	50390	Arthropoda	Insecta	Coleoptera	Chrysomelidae	Diabrotica	Diabrotica virgifera
GCA_020975425.1	1163345	Arthropoda	Insecta	Coleoptera	Chrysomelidae	Diorhabda	Diorhabda carinulata
GCA_910591675.1	161252	Arthropoda	Insecta	Coleoptera	Chrysomelidae	Galerucella	Galerucella calmariensis
GCA_910591695.1	161253	Arthropoda	Insecta	Coleoptera	Chrysomelidae	Galerucella	Galerucella pusilla
GCA_910591685.1	161257	Arthropoda	Insecta	Coleoptera	Chrysomelidae	Galerucella	Galerucella tenella
GCA_000500325.2	7539	Arthropoda	Insecta	Coleoptera	Chrysomelidae	Leptinotarsa	Leptinotarsa decemlineata
GCA_015342085.1	2663496	Arthropoda	Insecta	Coleoptera	Chrysomelidae	Leptinotarsa	Leptinotarsa defecta
GCA_015342125.1	380266	Arthropoda	Insecta	Coleoptera	Chrysomelidae	Leptinotarsa	Leptinotarsa haldemani
GCA_015342185.1	216192	Arthropoda	Insecta	Coleoptera	Chrysomelidae	Leptinotarsa	Leptinotarsa juncta
GCA_015342045.1	2663499	Arthropoda	Insecta	Coleoptera	Chrysomelidae	Leptinotarsa	Leptinotarsa lineolata
GCA_015342205.1	2663494	Arthropoda	Insecta	Coleoptera	Chrysomelidae	Leptinotarsa	Leptinotarsa peninsularis
GCA_015342145.1	2663495	Arthropoda	Insecta	Coleoptera	Chrysomelidae	Leptinotarsa	Leptinotarsa rubiginosa
GCA_015342105.1	937810	Arthropoda	Insecta	Coleoptera	Chrysomelidae	Leptinotarsa	Leptinotarsa texana
GCA_015342025.1	2663498	Arthropoda	Insecta	Coleoptera	Chrysomelidae	Leptinotarsa	Leptinotarsa tumamoca
GCA_015342065.1	2663497	Arthropoda	Insecta	Coleoptera	Chrysomelidae	Leptinotarsa	Leptinotarsa undecemlineata
GCA_917563865.1	224133	Arthropoda	Insecta	Coleoptera	Chrysomelidae	Phyllotreta	Phyllotreta cruciferae
GCA_927349885.1	2598218	Arthropoda	Insecta	Coleoptera	Chrysomelidae	Psylliodes	Psylliodes chrysocephala
GCA_910592335.1	7084	Arthropoda	Insecta	Coleoptera	Coccinellidae	Adalia	Adalia bipunctata
GCA_907165205.1	41139	Arthropoda	Insecta	Coleoptera	Coccinellidae	Coccinella	Coccinella septempunctata
GCF_914767665.1	115357	Arthropoda	Insecta	Coleoptera	Coccinellidae	Harmonia	Harmonia axyridis
GCA_013421045.1	158624	Arthropoda	Insecta	Coleoptera	Coccinellidae	Propylea	Propylea japonica
GCA_022605725.3	2921223	Arthropoda	Insecta	Coleoptera	Curculionidae	Anthonomus	Anthonomus grandis
GCA_020466585.2	77166	Arthropoda	Insecta	Coleoptera	Curculionidae	Dendroctonus	Dendroctonus ponderosae
GCA_024550625.1	77173	Arthropoda	Insecta	Coleoptera	Curculionidae	Dendroctonus	Dendroctonus valens
GCA_014849505.1	2663966	Arthropoda	Insecta	Coleoptera	Curculionidae	Elaeidobius	Elaeidobius kamerunicus
GCA_018691245.2	432259	Arthropoda	Insecta	Coleoptera	Curculionidae	Ips	Ips nitidus
GCA_014170235.1	292309	Arthropoda	Insecta	Coleoptera	Curculionidae	Listronotus	Listronotus bonariensis
GCA_019359885.1	412987	Arthropoda	Insecta	Coleoptera	Curculionidae	Listronotus	Listronotus oregonensis
GCA_019049505.1	2840399	Arthropoda	Insecta	Coleoptera	Curculionidae	Pachyrhynchus	Pachyrhynchus sulphureomaculatus
GCA_016904865.1	49927	Arthropoda	Insecta	Coleoptera	Curculionidae	Pissodes	Pissodes strobi
GCA_935413205.1	202137	Arthropoda	Insecta	Coleoptera	Curculionidae	Polydrusus	Polydrusus cervinus
GCA_012979105.1	354439	Arthropoda	Insecta	Coleoptera	Curculionidae	Rhynchophorus	Rhynchophorus ferrugineus
GCA_002938485.2	7048	Arthropoda	Insecta	Coleoptera	Curculionidae	Sitophilus	Sitophilus oryzae
GCA_940337035.1	292458	Arthropoda	Insecta	Coleoptera	Elateridae	Agriotes	Agriotes lineatus
GCA_929113105.1	195168	Arthropoda	Insecta	Coleoptera	Elateridae	Agrypnus	Agrypnus murinus
GCA_009852465.1	374458	Arthropoda	Insecta	Coleoptera	Elateridae	Alaus	Alaus oculatus
GCA_014611495.1	1132045	Arthropoda	Insecta	Coleoptera	Elateridae	Limonius	Limonius californicus
GCA_018397195.1	1612427	Arthropoda	Insecta	Coleoptera	Geotrupidae	Lethrus	Lethrus apterus
GCA_013368085.1	2069292	Arthropoda	Insecta	Coleoptera	Lampyridae	Abscondita	Abscondita terminalis
GCA_008802855.1	7054	Arthropoda	Insecta	Coleoptera	Lampyridae	Photinus	Photinus pyralis
GCA_013841185.1	1248972	Arthropoda	Insecta	Coleoptera	Meloidae	Hycleus	Hycleus phaleratus
GCA_910589415.1	295700	Arthropoda	Insecta	Coleoptera	Melyridae	Malachius	Malachius bipustulatus
GCA_024364675.1	116153	Arthropoda	Insecta	Coleoptera	Nitidulidae	Aethina	Aethina tumida
GCA_921294245.1	1431903	Arthropoda	Insecta	Coleoptera	Nitidulidae	Brassicogethes	Brassicogethes aeneus
GCA_905333025.2	346838	Arthropoda	Insecta	Coleoptera	Pyrochroidae	Pyrochroa	Pyrochroa serraticornis
GCA_010091895.1	1897488	Arthropoda	Insecta	Coleoptera	Scarabaeidae	Chrysina	Chrysina resplendens
GCA_023690525.1	644536	Arthropoda	Insecta	Coleoptera	Scarabaeidae	Holotrichia	Holotrichia oblita
GCA_902655005.2	2654888	Arthropoda	Insecta	Coleoptera	Scarabaeidae	Marronus	Marronus borbonicus
GCA_935421215.1	7061	Arthropoda	Insecta	Coleoptera	Scarabaeidae	Melolontha	Melolontha melolontha
GCA_000648695.2	166361	Arthropoda	Insecta	Coleoptera	Scarabaeidae	Onthophagus	Onthophagus taurus
GCA_902654985.2	1629725	Arthropoda	Insecta	Coleoptera	Scarabaeidae	Oryctes	Oryctes borbonicus
GCA_020654165.1	72550	Arthropoda	Insecta	Coleoptera	Scarabaeidae	Oryctes	Oryctes rhinoceros
GCA_004785975.1	7064	Arthropoda	Insecta	Coleoptera	Scarabaeidae	Popillia	Popillia japonica
GCA_004143645.1	348688	Arthropoda	Insecta	Coleoptera	Scarabaeidae	Protaetia	Protaetia brevitarsis
GCA_023509865.1	273928	Arthropoda	Insecta	Coleoptera	Scarabaeidae	Trypoxylus	Trypoxylus dichotomus
GCA_018845635.1	64902	Arthropoda	Insecta	Coleoptera	Silphidae	Nicrophorus	Nicrophorus orbicollis
GCA_001412225.1	110193	Arthropoda	Insecta	Coleoptera	Silphidae	Nicrophorus	Nicrophorus vespilloides
GCA_944588485.1	414934	Arthropoda	Insecta	Coleoptera	Silphidae	Phosphuga	Phosphuga atrata
GCA_004796505.1	41112	Arthropoda	Insecta	Coleoptera	Silvanidae	Oryzaephilus	Oryzaephilus surinamensis
GCA_009867245.1	1535445	Arthropoda	Insecta	Coleoptera	Staphylinidae	Adranes	Adranes taylori
GCA_010014765.1	1962788	Arthropoda	Insecta	Coleoptera	Staphylinidae	Aenictocupidus	Aenictocupidus jacobsonorum
GCA_003054995.1	135921	Arthropoda	Insecta	Coleoptera	Staphylinidae	Aleochara	Aleochara bilineata
GCA_910593695.1	662956	Arthropoda	Insecta	Coleoptera	Staphylinidae	Ocypus	Ocypus olens
GCA_932526585.1	346820	Arthropoda	Insecta	Coleoptera	Staphylinidae	Philonthus	Philonthus cognatus
GCA_019419845.1	1962808	Arthropoda	Insecta	Coleoptera	Staphylinidae	Weissflogia	Weissflogia rhopalogaster
GCA_004193795.1	1661398	Arthropoda	Insecta	Coleoptera	Tenebrionidae	Asbolus	Asbolus verrucosus
GCA_907166875.3	7067	Arthropoda	Insecta	Coleoptera	Tenebrionidae	Tenebrio	Tenebrio molitor
GCA_000002335.3	7070	Arthropoda	Insecta	Coleoptera	Tenebrionidae	Tribolium	Tribolium castaneum
GCA_019155225.1	7071	Arthropoda	Insecta	Coleoptera	Tenebrionidae	Tribolium	Tribolium confusum
GCA_939628115.1	7072	Arthropoda	Insecta	Coleoptera	Tenebrionidae	Tribolium	Tribolium freemani
GCA_015345945.1	41895	Arthropoda	Insecta	Coleoptera	Tenebrionidae	Tribolium	Tribolium madens
GCA_022388445.1	7074	Arthropoda	Insecta	Coleoptera	Tenebrionidae	Zophobas	Zophobas atratus
GCA_010014785.1	62749	Arthropoda	Insecta	Dermaptera	Anisolabididae	Anisolabis	Anisolabis maritima
GCA_023213315.1	146833	Arthropoda	Insecta	Dermaptera	Anisolabididae	Euborellia	Euborellia annulipes
GCA_024734495.1	13068	Arthropoda	Insecta	Dermaptera	Forficulidae	Forficula	Forficula auricularia
GCA_001014935.1	198433	Arthropoda	Insecta	Diptera	Agromyzidae	Liriomyza	Liriomyza trifolii
GCA_021234595.1	30064	Arthropoda	Insecta	Diptera	Anthomyiidae	Delia	Delia radicum
GCA_006980735.1	468822	Arthropoda	Insecta	Diptera	Asilidae	Dasypogon	Dasypogon diadema
GCA_001015215.1	1577617	Arthropoda	Insecta	Diptera	Asilidae	Holcocephala	Holcocephala fusca
GCA_933228815.1	2794001	Arthropoda	Insecta	Diptera	Asilidae	Machimus	Machimus atricapillus
GCA_001932985.1	1717472	Arthropoda	Insecta	Diptera	Asilidae	Proctacanthus	Proctacanthus coquilletti
GCA_910594885.1	189979	Arthropoda	Insecta	Diptera	Bibionidae	Bibio	Bibio marci
GCA_939192795.1	2741128	Arthropoda	Insecta	Diptera	Bombyliidae	Bombylius	Bombylius discolor
GCA_932526495.1	240869	Arthropoda	Insecta	Diptera	Bombyliidae	Bombylius	Bombylius major
GCA_916048285.2	2795671	Arthropoda	Insecta	Diptera	Calliphoridae	Bellardia	Bellardia pandia
GCA_001017275.1	7373	Arthropoda	Insecta	Diptera	Calliphoridae	Calliphora	Calliphora vicina
GCA_942486065.1	27454	Arthropoda	Insecta	Diptera	Calliphoridae	Calliphora	Calliphora vomitoria
GCA_014858695.1	45450	Arthropoda	Insecta	Diptera	Calliphoridae	Chrysomya	Chrysomya rufifacies
GCA_022045245.1	7375	Arthropoda	Insecta	Diptera	Calliphoridae	Lucilia	Lucilia cuprina
GCA_001735545.1	7380	Arthropoda	Insecta	Diptera	Calliphoridae	Phormia	Phormia regina
GCA_932274085.1	226133	Arthropoda	Insecta	Diptera	Calliphoridae	Protocalliphora	Protocalliphora azurea
GCA_011634745.1	1588158	Arthropoda	Insecta	Diptera	Cecidomyiidae	Catotricha	Catotricha subobsoleta
GCA_009176525.2	265458	Arthropoda	Insecta	Diptera	Cecidomyiidae	Contarinia	Contarinia nasturtii
GCA_000149185.1	39758	Arthropoda	Insecta	Diptera	Cecidomyiidae	Mayetiola	Mayetiola destructor
GCA_021018905.1	263140	Arthropoda	Insecta	Diptera	Cecidomyiidae	Sitodiplosis	Sitodiplosis mosellana
GCA_001014815.1	204567	Arthropoda	Insecta	Diptera	Chaoboridae	Chaoborus	Chaoborus trivitattus
GCA_001014845.1	1577623	Arthropoda	Insecta	Diptera	Chaoboridae	Mochlonyx	Mochlonyx cinctipes
GCA_000775305.1	315563	Arthropoda	Insecta	Diptera	Chironomidae	Belgica	Belgica antarctica
GCA_917627325.1	315576	Arthropoda	Insecta	Diptera	Chironomidae	Chironomus	Chironomus riparius
GCA_000786525.1	7153	Arthropoda	Insecta	Diptera	Chironomidae	Chironomus	Chironomus tentans
GCA_022539635.1	113505	Arthropoda	Insecta	Diptera	Chironomidae	Chironomus	Chironomus tepperi
GCA_900005825.1	568069	Arthropoda	Insecta	Diptera	Chironomidae	Clunio	Clunio marinus
GCA_014622435.1	1871131	Arthropoda	Insecta	Diptera	Chironomidae	Polypedilum	Polypedilum pembai
GCA_018290095.1	319348	Arthropoda	Insecta	Diptera	Chironomidae	Polypedilum	Polypedilum vanderplanki
GCA_018397935.1	903466	Arthropoda	Insecta	Diptera	Chironomidae	Propsilocerus	Propsilocerus akamusi
GCA_020466095.1	1046848	Arthropoda	Insecta	Diptera	Chloropidae	Chlorops	Chlorops oryzae
GCA_920105625.1	576317	Arthropoda	Insecta	Diptera	Clusiidae	Clusia	Clusia tigrina
GCA_017309665.1	169498	Arthropoda	Insecta	Diptera	Coelopidae	Coelopa	Coelopa frigida
GCA_943737955.1	2829445	Arthropoda	Insecta	Diptera	Conopidae	Myopa	Myopa tessellatipennis
GCA_922984085.1	1219204	Arthropoda	Insecta	Diptera	Conopidae	Sicus	Sicus ferrugineus
GCA_937620795.1	1219171	Arthropoda	Insecta	Diptera	Conopidae	Thecophora	Thecophora atra
GCA_002204515.1	7159	Arthropoda	Insecta	Diptera	Culicidae	Aedes	Aedes aegypti
GCA_006496715.1	7160	Arthropoda	Insecta	Diptera	Culicidae	Aedes	Aedes albopictus
GCA_013758885.1	7167	Arthropoda	Insecta	Diptera	Culicidae	Anopheles	Anopheles albimanus
GCA_943734665.1	42839	Arthropoda	Insecta	Diptera	Culicidae	Anopheles	Anopheles aquasalis
GCA_016920715.1	7173	Arthropoda	Insecta	Diptera	Culicidae	Anopheles	Anopheles arabiensis
GCA_943735745.1	139047	Arthropoda	Insecta	Diptera	Culicidae	Anopheles	Anopheles bellator
GCA_007018985.1	42896	Arthropoda	Insecta	Diptera	Culicidae	Anopheles	Anopheles bwambae
GCA_000349165.1	43041	Arthropoda	Insecta	Diptera	Culicidae	Anopheles	Anopheles christyi
GCA_943734685.1	1518534	Arthropoda	Insecta	Diptera	Culicidae	Anopheles	Anopheles coluzzii
GCA_943734705.1	139045	Arthropoda	Insecta	Diptera	Culicidae	Anopheles	Anopheles coustani
GCA_002091845.1	123217	Arthropoda	Insecta	Diptera	Culicidae	Anopheles	Anopheles cracens
GCA_943734635.1	68878	Arthropoda	Insecta	Diptera	Culicidae	Anopheles	Anopheles cruzii
GCA_000473375.1	139723	Arthropoda	Insecta	Diptera	Culicidae	Anopheles	Anopheles culicifacies
GCA_943734745.1	43151	Arthropoda	Insecta	Diptera	Culicidae	Anopheles	Anopheles darlingi
GCA_000349145.1	7168	Arthropoda	Insecta	Diptera	Culicidae	Anopheles	Anopheles dirus
GCA_000349105.1	199890	Arthropoda	Insecta	Diptera	Culicidae	Anopheles	Anopheles epiroticus
GCA_000473445.2	69004	Arthropoda	Insecta	Diptera	Culicidae	Anopheles	Anopheles farauti
GCA_008817895.1	2494418	Arthropoda	Insecta	Diptera	Culicidae	Anopheles	Anopheles fontenillei
GCA_943734845.1	62324	Arthropoda	Insecta	Diptera	Culicidae	Anopheles	Anopheles funestus
GCA_016170035.1	2763070	Arthropoda	Insecta	Diptera	Culicidae	Anopheles	Anopheles funestus-like sensu Spillings et al. (2009)
GCA_000005575.1	180454	Arthropoda	Insecta	Diptera	Culicidae	Anopheles	Anopheles gambiae
GCA_016170015.1	412009	Arthropoda	Insecta	Diptera	Culicidae	Anopheles	Anopheles longipalpis
GCA_002091835.1	74869	Arthropoda	Insecta	Diptera	Culicidae	Anopheles	Anopheles maculatus
GCA_943734695.1	1496333	Arthropoda	Insecta	Diptera	Culicidae	Anopheles	Anopheles maculipalpis
GCA_943734725.1	1521116	Arthropoda	Insecta	Diptera	Culicidae	Anopheles	Anopheles marshallii
GCA_000473525.2	34690	Arthropoda	Insecta	Diptera	Culicidae	Anopheles	Anopheles melas
GCA_017562075.2	30066	Arthropoda	Insecta	Diptera	Culicidae	Anopheles	Anopheles merus
GCA_000349025.1	112268	Arthropoda	Insecta	Diptera	Culicidae	Anopheles	Anopheles minimus
GCA_943734755.1	186751	Arthropoda	Insecta	Diptera	Culicidae	Anopheles	Anopheles moucheti
GCA_943737925.1	185578	Arthropoda	Insecta	Diptera	Culicidae	Anopheles	Anopheles nili
GCA_016254315.1	162637	Arthropoda	Insecta	Diptera	Culicidae	Anopheles	Anopheles parensis
GCA_000349065.1	34691	Arthropoda	Insecta	Diptera	Culicidae	Anopheles	Anopheles quadriannulatus
GCA_018908115.1	70327	Arthropoda	Insecta	Diptera	Culicidae	Anopheles	Anopheles rivulorum
GCA_000441895.2	74873	Arthropoda	Insecta	Diptera	Culicidae	Anopheles	Anopheles sinensis
GCA_016171315.1	1712672	Arthropoda	Insecta	Diptera	Culicidae	Anopheles	Anopheles sp. NFL-2015
GCA_013141755.1	30069	Arthropoda	Insecta	Diptera	Culicidae	Anopheles	Anopheles stephensi
GCA_016170025.1	62325	Arthropoda	Insecta	Diptera	Culicidae	Anopheles	Anopheles vaneedeni
GCA_943734765.1	345580	Arthropoda	Insecta	Diptera	Culicidae	Anopheles	Anopheles ziemanni
GCA_024139115.1	124917	Arthropoda	Insecta	Diptera	Culicidae	Armigeres	Armigeres subalbatus
GCA_016801865.2	42434	Arthropoda	Insecta	Diptera	Culicidae	Culex	Culex pipiens
GCA_015732765.1	7176	Arthropoda	Insecta	Diptera	Culicidae	Culex	Culex quinquefasciatus
GCA_943734655.1	53552	Arthropoda	Insecta	Diptera	Culicidae	Sabethes	Sabethes cyaneus
GCA_001015235.1	139677	Arthropoda	Insecta	Diptera	Diopsidae	Sphyracephala	Sphyracephala brevicornis
GCA_002237135.4	139649	Arthropoda	Insecta	Diptera	Diopsidae	Teleopsis	Teleopsis dalmanni
GCA_001014875.1	1577614	Arthropoda	Insecta	Diptera	Dolichopodidae	Condylostylus	Condylostylus patibulatus
GCA_018903765.1	2789722	Arthropoda	Insecta	Diptera	Drosophilidae	Drosophila	Drosophila aff. chauvacae BK-2020
GCA_009650485.2	7291	Arthropoda	Insecta	Diptera	Drosophilidae	Drosophila	Drosophila albomicans
GCA_017639315.2	7217	Arthropoda	Insecta	Diptera	Drosophilidae	Drosophila	Drosophila ananassae
GCA_018905855.1	2793621	Arthropoda	Insecta	Diptera	Drosophilidae	Drosophila	Drosophila anomelani
GCA_001654025.1	7263	Arthropoda	Insecta	Diptera	Drosophilidae	Drosophila	Drosophila arizonae
GCA_008042795.1	154832	Arthropoda	Insecta	Diptera	Drosophilidae	Drosophila	Drosophila asahinai
GCA_008121215.1	7248	Arthropoda	Insecta	Diptera	Drosophilidae	Drosophila	Drosophila athabasca
GCA_008042615.1	47315	Arthropoda	Insecta	Diptera	Drosophilidae	Drosophila	Drosophila auraria
GCA_018874675.1	137353	Arthropoda	Insecta	Diptera	Drosophilidae	Drosophila	Drosophila baimaii
GCA_008044335.1	30018	Arthropoda	Insecta	Diptera	Drosophilidae	Drosophila	Drosophila bakoue
GCA_018874595.1	137354	Arthropoda	Insecta	Diptera	Drosophilidae	Drosophila	Drosophila barbarae
GCA_009664405.1	7218	Arthropoda	Insecta	Diptera	Drosophilidae	Drosophila	Drosophila bifasciata
GCA_008042755.1	46829	Arthropoda	Insecta	Diptera	Drosophilidae	Drosophila	Drosophila birchii
GCA_008042715.1	103765	Arthropoda	Insecta	Diptera	Drosophilidae	Drosophila	Drosophila bocki
GCA_021223745.1	244254	Arthropoda	Insecta	Diptera	Drosophilidae	Drosophila	Drosophila bunnanda
GCA_008042655.1	137355	Arthropoda	Insecta	Diptera	Drosophilidae	Drosophila	Drosophila burlai
GCA_011750605.1	30019	Arthropoda	Insecta	Diptera	Drosophilidae	Drosophila	Drosophila busckii
GCA_018905695.1	154833	Arthropoda	Insecta	Diptera	Drosophilidae	Drosophila	Drosophila chauvacae
GCA_018874655.1	61426	Arthropoda	Insecta	Diptera	Drosophilidae	Drosophila	Drosophila diplacantha
GCA_018874535.1	1084936	Arthropoda	Insecta	Diptera	Drosophilidae	Drosophila	Drosophila fengkainensis
GCA_018874515.1	114631	Arthropoda	Insecta	Diptera	Drosophilidae	Drosophila	Drosophila greeni
GCA_900245975.1	7266	Arthropoda	Insecta	Diptera	Drosophilidae	Drosophila	Drosophila guanche
GCA_011057485.1	103775	Arthropoda	Insecta	Diptera	Drosophilidae	Drosophila	Drosophila gunungcola
GCA_004354385.2	198719	Arthropoda	Insecta	Diptera	Drosophilidae	Drosophila	Drosophila innubila
GCA_021223825.1	2848634	Arthropoda	Insecta	Diptera	Drosophilidae	Drosophila	Drosophila ironensis
GCA_008042475.1	137072	Arthropoda	Insecta	Diptera	Drosophilidae	Drosophila	Drosophila kanapiae
GCA_023558455.1	88882	Arthropoda	Insecta	Diptera	Drosophilidae	Drosophila	Drosophila kepulauana
GCA_023375715.1	41375	Arthropoda	Insecta	Diptera	Drosophilidae	Drosophila	Drosophila koepferae
GCA_004143845.1	119604	Arthropoda	Insecta	Diptera	Drosophilidae	Drosophila	Drosophila lacertosa
GCA_008044355.1	67531	Arthropoda	Insecta	Diptera	Drosophilidae	Drosophila	Drosophila lacteicornis
GCA_008042735.1	109356	Arthropoda	Insecta	Diptera	Drosophilidae	Drosophila	Drosophila leontia
GCA_018905715.1	74550	Arthropoda	Insecta	Diptera	Drosophilidae	Drosophila	Drosophila lini
GCA_018903485.1	47316	Arthropoda	Insecta	Diptera	Drosophilidae	Drosophila	Drosophila littoralis
GCA_008121275.1	7251	Arthropoda	Insecta	Diptera	Drosophilidae	Drosophila	Drosophila lowei
GCA_018874475.1	30035	Arthropoda	Insecta	Diptera	Drosophilidae	Drosophila	Drosophila malagassya
GCA_004382145.1	7226	Arthropoda	Insecta	Diptera	Drosophilidae	Drosophila	Drosophila mauritiana
GCA_008042485.1	137074	Arthropoda	Insecta	Diptera	Drosophilidae	Drosophila	Drosophila mayri
GCA_004143765.1	7252	Arthropoda	Insecta	Diptera	Drosophilidae	Drosophila	Drosophila melanica
GCA_000001215.4	7227	Arthropoda	Insecta	Diptera	Drosophilidae	Drosophila	Drosophila melanogaster
GCA_004143825.1	189258	Arthropoda	Insecta	Diptera	Drosophilidae	Drosophila	Drosophila micromelanica
GCA_003369915.2	7229	Arthropoda	Insecta	Diptera	Drosophilidae	Drosophila	Drosophila miranda
GCA_003086615.1	40370	Arthropoda	Insecta	Diptera	Drosophilidae	Drosophila	Drosophila montana
GCA_020883555.1	103845	Arthropoda	Insecta	Diptera	Drosophilidae	Drosophila	Drosophila nannoptera
GCA_023558535.1	42062	Arthropoda	Insecta	Diptera	Drosophilidae	Drosophila	Drosophila nasuta
GCA_001654015.2	7232	Arthropoda	Insecta	Diptera	Drosophilidae	Drosophila	Drosophila navojoa
GCA_024703675.1	7271	Arthropoda	Insecta	Diptera	Drosophilidae	Drosophila	Drosophila nebulosa
GCA_018903615.1	30039	Arthropoda	Insecta	Diptera	Drosophilidae	Drosophila	Drosophila neocordata
GCA_005889595.1	154130	Arthropoda	Insecta	Diptera	Drosophilidae	Drosophila	Drosophila neonasuta
GCA_004149445.1	499227	Arthropoda	Insecta	Diptera	Drosophilidae	Drosophila	Drosophila nigromelanica
GCA_008042635.1	73157	Arthropoda	Insecta	Diptera	Drosophilidae	Drosophila	Drosophila nikananu
GCA_018904815.1	307244	Arthropoda	Insecta	Diptera	Drosophilidae	Drosophila	Drosophila ogumai
GCA_018905755.1	307242	Arthropoda	Insecta	Diptera	Drosophilidae	Drosophila	Drosophila ohnishii
GCA_018904745.1	137076	Arthropoda	Insecta	Diptera	Drosophilidae	Drosophila	Drosophila orosa
GCA_020883565.1	103846	Arthropoda	Insecta	Diptera	Drosophilidae	Drosophila	Drosophila pachea
GCA_023558445.1	88884	Arthropoda	Insecta	Diptera	Drosophilidae	Drosophila	Drosophila pallidifrons
GCA_021223865.1	1867034	Arthropoda	Insecta	Diptera	Drosophilidae	Drosophila	Drosophila pandora
GCA_018904695.1	137077	Arthropoda	Insecta	Diptera	Drosophilidae	Drosophila	Drosophila parvula
GCA_008042775.1	359927	Arthropoda	Insecta	Diptera	Drosophilidae	Drosophila	Drosophila pectinifera
GCA_009870125.2	7237	Arthropoda	Insecta	Diptera	Drosophilidae	Drosophila	Drosophila pseudoobscura
GCA_021223935.1	193234	Arthropoda	Insecta	Diptera	Drosophilidae	Drosophila	Drosophila pseudotakahashii
GCA_008042585.1	60717	Arthropoda	Insecta	Diptera	Drosophilidae	Drosophila	Drosophila punjabiensis
GCA_004143805.1	7257	Arthropoda	Insecta	Diptera	Drosophilidae	Drosophila	Drosophila robusta
GCA_021223945.1	30044	Arthropoda	Insecta	Diptera	Drosophilidae	Drosophila	Drosophila rubida
GCA_016746245.2	129105	Arthropoda	Insecta	Diptera	Drosophilidae	Drosophila	Drosophila santomea
GCA_004382195.2	7238	Arthropoda	Insecta	Diptera	Drosophilidae	Drosophila	Drosophila sechellia
GCA_008042675.1	73917	Arthropoda	Insecta	Diptera	Drosophilidae	Drosophila	Drosophila seguyi
GCA_021224005.1	2848635	Arthropoda	Insecta	Diptera	Drosophilidae	Drosophila	Drosophila setifemur
GCA_016746395.2	7240	Arthropoda	Insecta	Diptera	Drosophilidae	Drosophila	Drosophila simulans
GCA_008121235.1	7241	Arthropoda	Insecta	Diptera	Drosophilidae	Drosophila	Drosophila subobscura
GCA_014743375.2	1486046	Arthropoda	Insecta	Diptera	Drosophilidae	Drosophila	Drosophila subpulchrella
GCA_023558435.1	89887	Arthropoda	Insecta	Diptera	Drosophilidae	Drosophila	Drosophila sulfurigaster
GCA_013340165.1	28584	Arthropoda	Insecta	Diptera	Drosophilidae	Drosophila	Drosophila suzukii
GCA_008042535.1	137070	Arthropoda	Insecta	Diptera	Drosophilidae	Drosophila	Drosophila tani
GCA_016746235.2	7243	Arthropoda	Insecta	Diptera	Drosophilidae	Drosophila	Drosophila teissieri
GCA_018874455.1	94110	Arthropoda	Insecta	Diptera	Drosophilidae	Drosophila	Drosophila trapezifrons
GCA_014170255.2	67534	Arthropoda	Insecta	Diptera	Drosophilidae	Drosophila	Drosophila triauraria
GCA_008042515.1	137078	Arthropoda	Insecta	Diptera	Drosophilidae	Drosophila	Drosophila truncata
GCA_018904565.1	34677	Arthropoda	Insecta	Diptera	Drosophilidae	Drosophila	Drosophila tsacasi
GCA_008042555.1	132243	Arthropoda	Insecta	Diptera	Drosophilidae	Drosophila	Drosophila vulcana
GCA_008042575.1	94109	Arthropoda	Insecta	Diptera	Drosophilidae	Drosophila	Drosophila watanabei
GCA_018902025.2	7260	Arthropoda	Insecta	Diptera	Drosophilidae	Drosophila	Drosophila willistoni
GCA_016746365.2	7245	Arthropoda	Insecta	Diptera	Drosophilidae	Drosophila	Drosophila yakuba
GCA_018904275.1	93397	Arthropoda	Insecta	Diptera	Drosophilidae	Lordiphosa	Lordiphosa clarofinis
GCA_001014415.1	462259	Arthropoda	Insecta	Diptera	Drosophilidae	Phortica	Phortica variegata
GCA_003952975.1	928822	Arthropoda	Insecta	Diptera	Drosophilidae	Scaptomyza	Scaptomyza flava
GCA_021223985.1	309927	Arthropoda	Insecta	Diptera	Drosophilidae	Zaprionus	Zaprionus bogoriensis
GCA_018903715.1	428974	Arthropoda	Insecta	Diptera	Drosophilidae	Zaprionus	Zaprionus davidi
GCA_018904095.1	284540	Arthropoda	Insecta	Diptera	Drosophilidae	Zaprionus	Zaprionus ghesquierei
GCA_018904595.1	76712	Arthropoda	Insecta	Diptera	Drosophilidae	Zaprionus	Zaprionus indianus
GCA_018903425.1	429042	Arthropoda	Insecta	Diptera	Drosophilidae	Zaprionus	Zaprionus nigranus
GCA_001015075.1	1577616	Arthropoda	Insecta	Diptera	Ephydridae	Cirrula	Cirrula hians
GCA_001014675.1	1577615	Arthropoda	Insecta	Diptera	Ephydridae	Ephydra	Ephydra gracilis
GCA_000688735.1	7395	Arthropoda	Insecta	Diptera	Glossinidae	Glossina	Glossina austeni
GCA_000671755.1	37001	Arthropoda	Insecta	Diptera	Glossinidae	Glossina	Glossina brevipalpis
GCA_014805625.1	7396	Arthropoda	Insecta	Diptera	Glossinidae	Glossina	Glossina fuscipes
GCA_000688715.1	7398	Arthropoda	Insecta	Diptera	Glossinidae	Glossina	Glossina pallidipes
GCA_000818775.1	67801	Arthropoda	Insecta	Diptera	Glossinidae	Glossina	Glossina palpalis
GCA_024741295.1	1914935	Arthropoda	Insecta	Diptera	Keroplatidae	Macrocera	Macrocera vittata
GCA_000371365.1	7370	Arthropoda	Insecta	Diptera	Muscidae	Musca	Musca domestica
GCA_019455685.1	450213	Arthropoda	Insecta	Diptera	Muscidae	Philornis	Philornis downsi
GCA_001015335.1	35570	Arthropoda	Insecta	Diptera	Muscidae	Stomoxys	Stomoxys calcitrans
GCA_010015015.1	52719	Arthropoda	Insecta	Diptera	Mycetophilidae	Bolitophila	Bolitophila cinerea
GCA_024741255.1	1601820	Arthropoda	Insecta	Diptera	Mycetophilidae	Exechia	Exechia fusca
GCA_001015175.1	88686	Arthropoda	Insecta	Diptera	Phoridae	Megaselia	Megaselia abdita
GCA_000341915.2	36166	Arthropoda	Insecta	Diptera	Phoridae	Megaselia	Megaselia scalaris
GCA_943735925.1	670595	Arthropoda	Insecta	Diptera	Polleniidae	Pollenia	Pollenia amentaria
GCA_930367215.1	1266490	Arthropoda	Insecta	Diptera	Polleniidae	Pollenia	Pollenia angustigena
GCA_022818195.1	85120	Arthropoda	Insecta	Diptera	Psychodidae	Clogmia	Clogmia albipunctata
GCA_024334085.1	7200	Arthropoda	Insecta	Diptera	Psychodidae	Lutzomyia	Lutzomyia longipalpis
GCA_024763615.1	29031	Arthropoda	Insecta	Diptera	Psychodidae	Phlebotomus	Phlebotomus papatasi
GCA_918844115.2	13204	Arthropoda	Insecta	Diptera	Psychodidae	Phlebotomus	Phlebotomus perniciosus
GCA_933228675.1	1606781	Arthropoda	Insecta	Diptera	Rhiniidae	Stomorhina	Stomorhina lunata
GCA_003055125.1	559696	Arthropoda	Insecta	Diptera	Rhinophoridae	Paykullia	Paykullia maculata
GCA_941918925.1	1262321	Arthropoda	Insecta	Diptera	Rhinophoridae	Phyto	Phyto melanocephala
GCA_005959815.1	7385	Arthropoda	Insecta	Diptera	Sarcophagidae	Sarcophaga	Sarcophaga bullata
GCA_927399465.1	596942	Arthropoda	Insecta	Diptera	Sarcophagidae	Sarcophaga	Sarcophaga caerulescens
GCA_014635995.1	7386	Arthropoda	Insecta	Diptera	Sarcophagidae	Sarcophaga	Sarcophaga peregrina
GCA_930367235.1	1206372	Arthropoda	Insecta	Diptera	Sarcophagidae	Sarcophaga	Sarcophaga rosellei
GCA_936449025.1	236850	Arthropoda	Insecta	Diptera	Sarcophagidae	Sarcophaga	Sarcophaga subvicina
GCA_932273835.1	236851	Arthropoda	Insecta	Diptera	Sarcophagidae	Sarcophaga	Sarcophaga variegata
GCA_023159175.1	641482	Arthropoda	Insecta	Diptera	Sarcophagidae	Wohlfahrtia	Wohlfahrtia magnifica
GCA_001047195.1	1577618	Arthropoda	Insecta	Diptera	Sarcophagidae		Sarcophagidae sp. BV-2014
GCA_001014335.1	170625	Arthropoda	Insecta	Diptera	Scatopsidae	Coboldia	Coboldia fuscipes
GCA_014529535.1	38358	Arthropoda	Insecta	Diptera	Sciaridae	Bradysia	Bradysia coprophila
GCA_016920775.1	1564500	Arthropoda	Insecta	Diptera	Sciaridae	Bradysia	Bradysia odoriphaga
GCA_914767935.1	1226616	Arthropoda	Insecta	Diptera	Sciomyzidae	Coremacera	Coremacera marginata
GCA_943735915.1	1096077	Arthropoda	Insecta	Diptera	Sciomyzidae	Pherbina	Pherbina coryleti
GCA_001014575.1	292402	Arthropoda	Insecta	Diptera	Sepsidae	Themira	Themira minor
GCA_936431705.1	273407	Arthropoda	Insecta	Diptera	Syrphidae	Cheilosia	Cheilosia pagana
GCA_916610125.1	273409	Arthropoda	Insecta	Diptera	Syrphidae	Cheilosia	Cheilosia vulpina
GCA_911387755.1	323313	Arthropoda	Insecta	Diptera	Syrphidae	Chrysotoxum	Chrysotoxum bicinctum
GCA_917880715.2	2663927	Arthropoda	Insecta	Diptera	Syrphidae	Criorhina	Criorhina berberina
GCA_929447395.1	1352479	Arthropoda	Insecta	Diptera	Syrphidae	Epistrophe	Epistrophe grossulariae
GCA_944738645.1	2725509	Arthropoda	Insecta	Diptera	Syrphidae	Eristalinus	Eristalinus sepulchralis
GCA_916610145.1	1124515	Arthropoda	Insecta	Diptera	Syrphidae	Eristalis	Eristalis arbustorum
GCA_001015145.1	1352481	Arthropoda	Insecta	Diptera	Syrphidae	Eristalis	Eristalis dimidiata
GCA_907269125.1	1572519	Arthropoda	Insecta	Diptera	Syrphidae	Eristalis	Eristalis pertinax
GCA_905231855.2	198635	Arthropoda	Insecta	Diptera	Syrphidae	Eristalis	Eristalis tenax
GCA_920104205.1	1124558	Arthropoda	Insecta	Diptera	Syrphidae	Eupeodes	Eupeodes latifasciatus
GCA_932273885.1	323312	Arthropoda	Insecta	Diptera	Syrphidae	Leucozona	Leucozona laternaria
GCA_914767635.1	653684	Arthropoda	Insecta	Diptera	Syrphidae	Melanostoma	Melanostoma mellinum
GCA_930367185.1	2714349	Arthropoda	Insecta	Diptera	Syrphidae	Myathropa	Myathropa florea
GCA_916050605.2	414846	Arthropoda	Insecta	Diptera	Syrphidae	Platycheirus	Platycheirus albimanus
GCA_932526625.1	226161	Arthropoda	Insecta	Diptera	Syrphidae	Rhingia	Rhingia campestris
GCA_905146935.1	219539	Arthropoda	Insecta	Diptera	Syrphidae	Scaeva	Scaeva pyrastri
GCA_920937365.1	414861	Arthropoda	Insecta	Diptera	Syrphidae	Sphaerophoria	Sphaerophoria rueppellii
GCA_943590905.1	2735243	Arthropoda	Insecta	Diptera	Syrphidae	Sphaerophoria	Sphaerophoria taeniata
GCA_905187475.1	34682	Arthropoda	Insecta	Diptera	Syrphidae	Syritta	Syritta pipiens
GCA_907269105.1	226151	Arthropoda	Insecta	Diptera	Syrphidae	Volucella	Volucella inanis
GCA_928272305.1	226149	Arthropoda	Insecta	Diptera	Syrphidae	Volucella	Volucella inflata
GCA_910595825.1	414876	Arthropoda	Insecta	Diptera	Syrphidae	Xanthogramma	Xanthogramma pedissequum
GCA_905220385.1	374264	Arthropoda	Insecta	Diptera	Syrphidae	Xylota	Xylota sylvarum
GCA_937654795.1	1918221	Arthropoda	Insecta	Diptera	Tachinidae	Cistogaster	Cistogaster globosa
GCA_932526305.1	569040	Arthropoda	Insecta	Diptera	Tachinidae	Epicampocera	Epicampocera succincta
GCA_916610165.2	569046	Arthropoda	Insecta	Diptera	Tachinidae	Gymnosoma	Gymnosoma rotundatum
GCA_936439885.1	613196	Arthropoda	Insecta	Diptera	Tachinidae	Nowickia	Nowickia ferox
GCA_905220375.1	631328	Arthropoda	Insecta	Diptera	Tachinidae	Tachina	Tachina fera
GCA_944452675.1	631329	Arthropoda	Insecta	Diptera	Tachinidae	Tachina	Tachina lurida
GCA_914767995.1	1918310	Arthropoda	Insecta	Diptera	Tachinidae	Thecocarcelia	Thecocarcelia acutangulata
GCA_023373825.1	27457	Arthropoda	Insecta	Diptera	Tephritidae	Bactrocera	Bactrocera dorsalis
GCA_001853355.1	174628	Arthropoda	Insecta	Diptera	Tephritidae	Bactrocera	Bactrocera latifrons
GCA_024586455.2	98809	Arthropoda	Insecta	Diptera	Tephritidae	Bactrocera	Bactrocera neohumeralis
GCA_001188975.4	104688	Arthropoda	Insecta	Diptera	Tephritidae	Bactrocera	Bactrocera oleae
GCA_016617805.2	59916	Arthropoda	Insecta	Diptera	Tephritidae	Bactrocera	Bactrocera tryoni
GCA_000347755.4	7213	Arthropoda	Insecta	Diptera	Tephritidae	Ceratitis	Ceratitis capitata
GCA_024741315.1	178769	Arthropoda	Insecta	Diptera	Tephritidae	Eurosta	Eurosta solidaginis
GCA_001015115.1	1577624	Arthropoda	Insecta	Diptera	Tephritidae	Eutreta	Eutreta diana
GCA_013731165.1	28610	Arthropoda	Insecta	Diptera	Tephritidae	Rhagoletis	Rhagoletis pomonella
GCA_001687245.2	28612	Arthropoda	Insecta	Diptera	Tephritidae	Rhagoletis	Rhagoletis zephyria
GCA_001017515.1	594049	Arthropoda	Insecta	Diptera	Tephritidae	Tephritis	Tephritis californica
GCA_001014665.1	1582032	Arthropoda	Insecta	Diptera	Tephritidae	Trupanea	Trupanea jonesi
GCA_000806345.2	28588	Arthropoda	Insecta	Diptera	Tephritidae	Zeugodacus	Zeugodacus cucurbitae
GCA_932526605.1	2719080	Arthropoda	Insecta	Diptera	Tipulidae	Nephrotoma	Nephrotoma flavescens
GCA_001017535.1	312236	Arthropoda	Insecta	Diptera	Tipulidae	Tipula	Tipula oleracea
GCA_001014425.1	1577620	Arthropoda	Insecta	Diptera	Trichoceridae	unclassify	Trichoceridae sp. BV-2014
GCA_004026295.1	2492661	Arthropoda	Insecta	Diptera			Diptera sp. S2_005_002R2
GCA_902829235.1	197152	Arthropoda	Insecta	Ephemeroptera	Baetidae	Cloeon	Cloeon dipterum
GCA_000507165.2	1049336	Arthropoda	Insecta	Ephemeroptera	Ephemeridae	Ephemera	Ephemera danica
GCA_930367205.1	483950	Arthropoda	Insecta	Hemiptera	Acanthosomatidae	Acanthosoma	Acanthosoma haemorrhoidale
GCA_023614345.1	133065	Arthropoda	Insecta	Hemiptera	Adelgidae	Adelges	Adelges cooleyi
GCA_001854935.1	7038	Arthropoda	Insecta	Hemiptera	Aleyrodidae	Bemisia	Bemisia tabaci
GCA_011764245.1	88556	Arthropoda	Insecta	Hemiptera	Aleyrodidae	Trialeurodes	Trialeurodes vaporariorum
GCA_019009955.1	329032	Arthropoda	Insecta	Hemiptera	Alydidae	Riptortus	Riptortus pedestris
GCA_018703685.1	82742	Arthropoda	Insecta	Hemiptera	Anthocoridae	Orius	Orius laevigatus
GCA_012654025.1	38123	Arthropoda	Insecta	Hemiptera	Aphalaridae	Pachypsylla	Pachypsylla venusta
GCF_005508785.2	7029	Arthropoda	Insecta	Hemiptera	Aphididae	Acyrthosiphon	Acyrthosiphon pisum
GCA_009835225.1	307492	Arthropoda	Insecta	Hemiptera	Aphididae	Aphis	Aphis craccivora
GCA_009761285.1	307491	Arthropoda	Insecta	Hemiptera	Aphididae	Aphis	Aphis glycines
GCA_020184175.2	80765	Arthropoda	Insecta	Hemiptera	Aphididae	Aphis	Aphis gossypii
GCA_008528875.1	202456	Arthropoda	Insecta	Hemiptera	Aphididae	Aulacorthum	Aulacorthum solani
GCA_902439185.1	506608	Arthropoda	Insecta	Hemiptera	Aphididae	Cinara	Cinara cedri
GCA_001186385.1	143948	Arthropoda	Insecta	Hemiptera	Aphididae	Diuraphis	Diuraphis noxia
GCA_016617965.1	44659	Arthropoda	Insecta	Hemiptera	Aphididae	Macrosiphum	Macrosiphum rosae
GCA_002803265.2	742174	Arthropoda	Insecta	Hemiptera	Aphididae	Melanaphis	Melanaphis sacchari
GCA_019925205.1	44670	Arthropoda	Insecta	Hemiptera	Aphididae	Metopolophium	Metopolophium dirhodum
GCA_001856785.1	13164	Arthropoda	Insecta	Hemiptera	Aphididae	Myzus	Myzus persicae
GCA_022818045.1	1425443	Arthropoda	Insecta	Hemiptera	Aphididae	Neotoxoptera	Neotoxoptera formosana
GCA_014851325.1	693967	Arthropoda	Insecta	Hemiptera	Aphididae	Pentalonia	Pentalonia nigronervosa
GCA_003676215.3	43146	Arthropoda	Insecta	Hemiptera	Aphididae	Rhopalosiphum	Rhopalosiphum maidis
GCA_020882245.1	40932	Arthropoda	Insecta	Hemiptera	Aphididae	Rhopalosiphum	Rhopalosiphum padi
GCA_020882235.1	13262	Arthropoda	Insecta	Hemiptera	Aphididae	Schizaphis	Schizaphis graminum
GCA_003268045.1	143950	Arthropoda	Insecta	Hemiptera	Aphididae	Sipha	Sipha flava
GCA_019425605.1	44664	Arthropoda	Insecta	Hemiptera	Aphididae	Sitobion	Sitobion avenae
GCA_008086715.1	44668	Arthropoda	Insecta	Hemiptera	Aphididae	Sitobion	Sitobion miscanthi
GCA_018207615.1	36667	Arthropoda	Insecta	Hemiptera	Aphrophoridae	Philaenus	Philaenus spumarius
GCA_019843655.1	212017	Arthropoda	Insecta	Hemiptera	Belostomatidae	Lethocerus	Lethocerus indicus
GCA_022606455.1	533009	Arthropoda	Insecta	Hemiptera	Cercopidae	Callitettix	Callitettix versicolor
GCA_018831715.1	2912585	Arthropoda	Insecta	Hemiptera	Cicadellidae	Matsumurasca	Matsumurasca onukii
GCA_023375725.1	94400	Arthropoda	Insecta	Hemiptera	Cicadellidae	Nephotettix	Nephotettix cincticeps
GCA_011326945.1	44679	Arthropoda	Insecta	Hemiptera	Cicadidae	Magicicada	Magicicada septendecim
GCA_011763675.1	44680	Arthropoda	Insecta	Hemiptera	Cicadidae	Magicicada	Magicicada septendecula
GCA_000648675.3	79782	Arthropoda	Insecta	Hemiptera	Cimicidae	Cimex	Cimex lectularius
GCA_011428145.1	931557	Arthropoda	Insecta	Hemiptera	Coccidae	Ericerus	Ericerus pela
GCA_014465815.1	195883	Arthropoda	Insecta	Hemiptera	Delphacidae	Laodelphax	Laodelphax striatellus
GCA_014356525.1	108931	Arthropoda	Insecta	Hemiptera	Delphacidae	Nilaparvata	Nilaparvata lugens
GCA_017141385.1	113103	Arthropoda	Insecta	Hemiptera	Delphacidae	Sogatella	Sogatella furcifera
GCA_010016005.2	548553	Arthropoda	Insecta	Hemiptera	Fulgoridae	Zanna	Zanna intricata
GCA_001010745.2	56086	Arthropoda	Insecta	Hemiptera	Gerridae	Gerris	Gerris buenoi
GCA_017140985.1	30177	Arthropoda	Insecta	Hemiptera	Hormaphididae	Hormaphis	Hormaphis cornu
GCF_000475195.1	121845	Arthropoda	Insecta	Hemiptera	Liviidae	Diaphorina	Diaphorina citri
GCA_000696205.2	7536	Arthropoda	Insecta	Hemiptera	Lygaeidae	Oncopeltus	Oncopeltus fasciatus
GCA_009739505.2	248454	Arthropoda	Insecta	Hemiptera	Miridae	Apolygus	Apolygus lucorum
GCA_019603395.1	1032904	Arthropoda	Insecta	Hemiptera	Miridae	Cyrtorhinus	Cyrtorhinus lividipennis
GCA_902806785.1	355587	Arthropoda	Insecta	Hemiptera	Miridae	Nesidiocoris	Nesidiocoris tenuis
GCA_020466155.1	1983339	Arthropoda	Insecta	Hemiptera	Miridae	Pachypeltis	Pachypeltis micranthus
GCA_013282895.1	133082	Arthropoda	Insecta	Hemiptera	Pemphigidae	Eriosoma	Eriosoma lanigerum
GCA_019022885.1	38111	Arthropoda	Insecta	Hemiptera	Pemphigidae	Schlechtendalia	Schlechtendalia chinensis
GCA_021307375.1	1308603	Arthropoda	Insecta	Hemiptera	Pemphigidae	Tetraneura	Tetraneura nigriabdominalis
GCA_911387785.2	1511221	Arthropoda	Insecta	Hemiptera	Pentatomidae	Aelia	Aelia acuminata
GCA_928085145.1	85310	Arthropoda	Insecta	Hemiptera	Pentatomidae	Nezara	Nezara viridula
GCA_023052935.1	437484	Arthropoda	Insecta	Hemiptera	Pentatomidae	Piezodorus	Piezodorus guildinii
GCA_010014745.1	1891344	Arthropoda	Insecta	Hemiptera	Pentatomidae	Stiretrus	Stiretrus anchorago
GCA_025091365.1	58002	Arthropoda	Insecta	Hemiptera	Phylloxeridae	Daktulosphaira	Daktulosphaira vitifoliae
GCA_900060175.1	223228	Arthropoda	Insecta	Hemiptera	Pseudococcidae	Ferrisia	Ferrisia virgata
GCA_900065295.1	252483	Arthropoda	Insecta	Hemiptera	Pseudococcidae	Paracoccus	Paracoccus marginatus
GCA_009761765.1	483260	Arthropoda	Insecta	Hemiptera	Pseudococcidae	Phenacoccus	Phenacoccus solenopsis
GCA_900064475.1	13233	Arthropoda	Insecta	Hemiptera	Pseudococcidae	Pseudococcus	Pseudococcus longispinus
GCA_900050545.1	1295211	Arthropoda	Insecta	Hemiptera	Pseudococcidae	Trionymus	Trionymus perrisii
GCA_000181055.3	13249	Arthropoda	Insecta	Hemiptera	Reduviidae	Rhodnius	Rhodnius prolixus
GCA_011037195.1	30076	Arthropoda	Insecta	Hemiptera	Reduviidae	Triatoma	Triatoma infestans
GCA_024516035.1	290155	Arthropoda	Insecta	Hemiptera	Triozidae	Bactericera	Bactericera cockerelli
GCA_018340805.1	1101180	Arthropoda	Insecta	Hemiptera	Veliidae	Microvelia	Microvelia longipes
GCA_000503995.1	326594	Arthropoda	Insecta	Hymenoptera	Agaonidae	Ceratosolen	Ceratosolen solmsi
GCA_018907245.1	318089	Arthropoda	Insecta	Hymenoptera	Agaonidae	Eupristina	Eupristina koningsbergeri
GCA_018907185.1	130029	Arthropoda	Insecta	Hymenoptera	Agaonidae	Platyscapa	Platyscapa corneri
GCA_903653215.1	108974	Arthropoda	Insecta	Hymenoptera	Agaonidae	Pleistodontes	Pleistodontes nigriventris
GCA_019049445.1	860918	Arthropoda	Insecta	Hymenoptera	Ampulicidae	Ampulex	Ampulex compressa
GCA_929108735.1	1411666	Arthropoda	Insecta	Hymenoptera	Andrenidae	Andrena	Andrena dorsata
GCA_910592295.1	444401	Arthropoda	Insecta	Hymenoptera	Andrenidae	Andrena	Andrena haemorrhoa
GCA_944738655.1	1126402	Arthropoda	Insecta	Hymenoptera	Andrenidae	Andrena	Andrena hattorfiana
GCA_929113495.1	1190802	Arthropoda	Insecta	Hymenoptera	Andrenidae	Andrena	Andrena minutula
GCA_020882685.1	2890793	Arthropoda	Insecta	Hymenoptera	Aphelinidae	Aphelinus	Aphelinus atriplicis
GCA_020882725.1	1041456	Arthropoda	Insecta	Hymenoptera	Aphelinidae	Aphelinus	Aphelinus certus
GCA_001442555.1	7461	Arthropoda	Insecta	Hymenoptera	Apidae	Apis	Apis cerana
GCA_000469605.1	7462	Arthropoda	Insecta	Hymenoptera	Apidae	Apis	Apis dorsata
GCA_000184785.2	7463	Arthropoda	Insecta	Hymenoptera	Apidae	Apis	Apis florea
GCA_014066325.1	183418	Arthropoda	Insecta	Hymenoptera	Apidae	Apis	Apis laboriosa
GCA_003254395.2	7460	Arthropoda	Insecta	Hymenoptera	Apidae	Apis	Apis mellifera
GCA_024516045.1	309941	Arthropoda	Insecta	Hymenoptera	Apidae	Bombus	Bombus affinis
GCA_011952205.1	103933	Arthropoda	Insecta	Hymenoptera	Apidae	Bombus	Bombus bifarius
GCA_014825925.1	395515	Arthropoda	Insecta	Hymenoptera	Apidae	Bombus	Bombus breviceps
GCA_905333015.2	207624	Arthropoda	Insecta	Hymenoptera	Apidae	Bombus	Bombus campestris
GCA_014737475.1	217217	Arthropoda	Insecta	Hymenoptera	Apidae	Bombus	Bombus confusus
GCA_014737455.1	130686	Arthropoda	Insecta	Hymenoptera	Apidae	Bombus	Bombus consobrinus
GCA_014737535.1	2562068	Arthropoda	Insecta	Hymenoptera	Apidae	Bombus	Bombus cullumanus
GCA_014737525.1	395520	Arthropoda	Insecta	Hymenoptera	Apidae	Bombus	Bombus difficillimus
GCA_014825975.1	207636	Arthropoda	Insecta	Hymenoptera	Apidae	Bombus	Bombus haemorrhoidalis
GCA_905332935.1	85660	Arthropoda	Insecta	Hymenoptera	Apidae	Bombus	Bombus hortorum
GCA_024542735.1	85661	Arthropoda	Insecta	Hymenoptera	Apidae	Bombus	Bombus huntii
GCA_911387925.1	30191	Arthropoda	Insecta	Hymenoptera	Apidae	Bombus	Bombus hypnorum
GCA_014825875.1	130704	Arthropoda	Insecta	Hymenoptera	Apidae	Bombus	Bombus ignitus
GCA_000188095.4	132113	Arthropoda	Insecta	Hymenoptera	Apidae	Bombus	Bombus impatiens
GCA_014737405.1	2024865	Arthropoda	Insecta	Hymenoptera	Apidae	Bombus	Bombus opulentus
GCA_905332965.1	65598	Arthropoda	Insecta	Hymenoptera	Apidae	Bombus	Bombus pascuorum
GCA_014737485.1	309970	Arthropoda	Insecta	Hymenoptera	Apidae	Bombus	Bombus picipes
GCA_014737335.1	130708	Arthropoda	Insecta	Hymenoptera	Apidae	Bombus	Bombus polaris
GCA_930367275.1	30194	Arthropoda	Insecta	Hymenoptera	Apidae	Bombus	Bombus pratorum
GCA_014825855.1	396416	Arthropoda	Insecta	Hymenoptera	Apidae	Bombus	Bombus pyrosoma
GCA_014737505.1	421273	Arthropoda	Insecta	Hymenoptera	Apidae	Bombus	Bombus sibiricus
GCA_014737355.1	395565	Arthropoda	Insecta	Hymenoptera	Apidae	Bombus	Bombus skorikovi
GCA_014737365.1	184059	Arthropoda	Insecta	Hymenoptera	Apidae	Bombus	Bombus soroeensis
GCA_014737385.1	1869276	Arthropoda	Insecta	Hymenoptera	Apidae	Bombus	Bombus superbus
GCA_911622165.1	30201	Arthropoda	Insecta	Hymenoptera	Apidae	Bombus	Bombus sylvestris
GCA_910591885.2	30195	Arthropoda	Insecta	Hymenoptera	Apidae	Bombus	Bombus terrestris
GCA_014825825.1	686820	Arthropoda	Insecta	Hymenoptera	Apidae	Bombus	Bombus turneri
GCA_011952275.1	2705178	Arthropoda	Insecta	Hymenoptera	Apidae	Bombus	Bombus vancouverensis
GCF_011952255.1	207650	Arthropoda	Insecta	Hymenoptera	Apidae	Bombus	Bombus vosnesenskii
GCA_014737395.1	395577	Arthropoda	Insecta	Hymenoptera	Apidae	Bombus	Bombus waltoni
GCA_004307685.1	78185	Arthropoda	Insecta	Hymenoptera	Apidae	Ceratina	Ceratina australensis
GCA_001652005.1	156304	Arthropoda	Insecta	Hymenoptera	Apidae	Ceratina	Ceratina calcarata
GCA_019453355.1	175324	Arthropoda	Insecta	Hymenoptera	Apidae	Ceratina	Ceratina japonica
GCA_019453375.1	481568	Arthropoda	Insecta	Hymenoptera	Apidae	Ctenoplectra	Ctenoplectra terminalis
GCA_001483705.1	516756	Arthropoda	Insecta	Hymenoptera	Apidae	Eufriesea	Eufriesea mexicana
GCA_002201625.1	1507135	Arthropoda	Insecta	Hymenoptera	Apidae	Euglossa	Euglossa dilemma
GCA_019453415.1	175328	Arthropoda	Insecta	Hymenoptera	Apidae	Exoneura	Exoneura robusta
GCA_019453975.1	78189	Arthropoda	Insecta	Hymenoptera	Apidae	Exoneurella	Exoneurella tridentata
GCA_011392965.1	561572	Arthropoda	Insecta	Hymenoptera	Apidae	Frieseomelitta	Frieseomelitta varia
GCA_001263275.1	597456	Arthropoda	Insecta	Hymenoptera	Apidae	Habropoda	Habropoda laboriosa
GCA_002806875.1	2004999	Arthropoda	Insecta	Hymenoptera	Apidae	Lepidotrigona	Lepidotrigona ventralis
GCA_001276565.1	166423	Arthropoda	Insecta	Hymenoptera	Apidae	Melipona	Melipona quadrifasciata
GCA_907165295.1	601510	Arthropoda	Insecta	Hymenoptera	Apidae	Nomada	Nomada fabriciana
GCA_003055095.1	863708	Arthropoda	Insecta	Hymenoptera	Bethylidae	Goniozus	Goniozus legneri
GCA_018902275.1	2726095	Arthropoda	Insecta	Hymenoptera	Braconidae	Aleiodes	Aleiodes sp. PSUC_FEM 10030003
GCA_015776835.1	37627	Arthropoda	Insecta	Hymenoptera	Braconidae	Aphidius	Aphidius ervi
GCA_014905175.1	684658	Arthropoda	Insecta	Hymenoptera	Braconidae	Aphidius	Aphidius gifuensis
GCA_013357705.1	460826	Arthropoda	Insecta	Hymenoptera	Braconidae	Chelonus	Chelonus insularis
GCA_018835575.1	89804	Arthropoda	Insecta	Hymenoptera	Braconidae	Cotesia	Cotesia chilonis
GCA_905319865.3	51543	Arthropoda	Insecta	Hymenoptera	Braconidae	Cotesia	Cotesia congregata
GCA_020080835.1	32391	Arthropoda	Insecta	Hymenoptera	Braconidae	Cotesia	Cotesia glomerata
GCA_001412515.3	454923	Arthropoda	Insecta	Hymenoptera	Braconidae	Diachasma	Diachasma alloeum
GCA_022537945.1	144245	Arthropoda	Insecta	Hymenoptera	Braconidae	Dinocampus	Dinocampus coccinellae
GCA_018902335.1	1045633	Arthropoda	Insecta	Hymenoptera	Braconidae	Eumacrocentrus	Eumacrocentrus americanus
GCA_000806365.1	64838	Arthropoda	Insecta	Hymenoptera	Braconidae	Fopius	Fopius arisanus
GCA_018881525.1	2726100	Arthropoda	Insecta	Hymenoptera	Braconidae	Meteorus	Meteorus sp. PSUC_FEM 10030008
GCA_940306215.1	2738948	Arthropoda	Insecta	Hymenoptera	Braconidae	Microctonus	Microctonus brassicae
GCA_000572035.2	69319	Arthropoda	Insecta	Hymenoptera	Braconidae	Microplitis	Microplitis demolitor
GCA_021733165.1	375433	Arthropoda	Insecta	Hymenoptera	Braconidae	Microplitis	Microplitis mediator
GCA_018906915.1	2726096	Arthropoda	Insecta	Hymenoptera	Braconidae	Phanerotoma	Phanerotoma sp. PSUC_FEM 10030009
GCA_000341935.2	211228	Arthropoda	Insecta	Hymenoptera	Cephidae	Cephus	Cephus cinctus
GCA_013123115.1	935657	Arthropoda	Insecta	Hymenoptera	Colletidae	Colletes	Colletes gigas
GCA_910591515.1	1167272	Arthropoda	Insecta	Hymenoptera	Crabronidae	Cerceris	Cerceris rybyensis
GCA_910591665.1	1126389	Arthropoda	Insecta	Hymenoptera	Crabronidae	Ectemnius	Ectemnius continuus
GCA_910593735.2	2495015	Arthropoda	Insecta	Hymenoptera	Crabronidae	Ectemnius	Ectemnius lituratus
GCA_917499265.2	2495085	Arthropoda	Insecta	Hymenoptera	Crabronidae	Mimumesa	Mimumesa dahlbomi
GCA_910591585.1	2495127	Arthropoda	Insecta	Hymenoptera	Crabronidae	Nysson	Nysson spinosus
GCA_933228935.1	2495172	Arthropoda	Insecta	Hymenoptera	Crabronidae	Pemphredon	Pemphredon lugubris
GCA_932066315.1	75157	Arthropoda	Insecta	Hymenoptera	Cynipidae	Andricus	Andricus coriarius
GCA_932195095.1	75152	Arthropoda	Insecta	Hymenoptera	Cynipidae	Andricus	Andricus curvator
GCA_011634705.1	75169	Arthropoda	Insecta	Hymenoptera	Cynipidae	Andricus	Andricus grossulariae
GCA_900474215.1	75162	Arthropoda	Insecta	Hymenoptera	Cynipidae	Andricus	Andricus inflator
GCA_932074435.1	75165	Arthropoda	Insecta	Hymenoptera	Cynipidae	Andricus	Andricus kollari
GCA_932074545.1	330977	Arthropoda	Insecta	Hymenoptera	Cynipidae	Andricus	Andricus pictus
GCA_932178445.1	199937	Arthropoda	Insecta	Hymenoptera	Cynipidae	Andricus	Andricus quercusramuli
GCA_932072015.1	75166	Arthropoda	Insecta	Hymenoptera	Cynipidae	Andricus	Andricus quercustozae
GCF_010883055.1	2817044	Arthropoda	Insecta	Hymenoptera	Cynipidae	Belonocnema	Belonocnema kinseyi
GCA_010014905.1	2302820	Arthropoda	Insecta	Hymenoptera	Cynipidae	Druon	Druon quercuslanigerum
GCA_900490065.1	351381	Arthropoda	Insecta	Hymenoptera	Cynipidae	Neuroterus	Neuroterus quercusbaccarum
GCA_011762715.1	2822343	Arthropoda	Insecta	Hymenoptera	Cynipidae	Neuroterus	Neuroterus valhalla
GCA_900490055.1	207806	Arthropoda	Insecta	Hymenoptera	Cynipidae	Pseudoneuroterus	Pseudoneuroterus saliens
GCA_904066015.1	2006715	Arthropoda	Insecta	Hymenoptera	Cynipidae	Synergus	Synergus gifuensis
GCA_904066005.1	2006714	Arthropoda	Insecta	Hymenoptera	Cynipidae	Synergus	Synergus itoensis
GCA_900474275.1	452695	Arthropoda	Insecta	Hymenoptera	Cynipidae	Synergus	Synergus japonicus
GCA_900474325.1	331713	Arthropoda	Insecta	Hymenoptera	Cynipidae	Synergus	Synergus umbraculus
GCA_021155765.1	362088	Arthropoda	Insecta	Hymenoptera	Diprionidae	Diprion	Diprion similis
GCA_021155785.1	2872261	Arthropoda	Insecta	Hymenoptera	Diprionidae	Neodiprion	Neodiprion fabricii
GCA_021901455.1	441921	Arthropoda	Insecta	Hymenoptera	Diprionidae	Neodiprion	Neodiprion lecontei
GCA_021155775.1	441929	Arthropoda	Insecta	Hymenoptera	Diprionidae	Neodiprion	Neodiprion pinetum
GCA_021901495.1	2961670	Arthropoda	Insecta	Hymenoptera	Diprionidae	Neodiprion	Neodiprion virginianus
GCA_018340375.1	2808949	Arthropoda	Insecta	Hymenoptera	Dryinidae	Gonatopus	Gonatopus flavifemur
GCA_000648655.2	29053	Arthropoda	Insecta	Hymenoptera	Encyrtidae	Copidosoma	Copidosoma floridanum
GCA_900480025.1	909778	Arthropoda	Insecta	Hymenoptera	Eupelmidae	Eupelmus	Eupelmus annulatus
GCA_900480035.1	310279	Arthropoda	Insecta	Hymenoptera	Eupelmidae	Eupelmus	Eupelmus urozonus
GCA_900480045.1	1172129	Arthropoda	Insecta	Hymenoptera	Eurytomidae	Eurytoma	Eurytoma adleriae
GCA_900475205.1	261815	Arthropoda	Insecta	Hymenoptera	Eurytomidae	Eurytoma	Eurytoma brunniventris
GCA_009823575.1	1922239	Arthropoda	Insecta	Hymenoptera	Figitidae	Ganaspis	Ganaspis brasiliensis
GCA_011057455.1	2665449	Arthropoda	Insecta	Hymenoptera	Figitidae	Ganaspis	Ganaspis sp. Gsp50
GCA_019393585.1	63433	Arthropoda	Insecta	Hymenoptera	Figitidae	Leptopilina	Leptopilina boulardi
GCA_001855655.1	63434	Arthropoda	Insecta	Hymenoptera	Figitidae	Leptopilina	Leptopilina clavipes
GCA_017607545.1	2715315	Arthropoda	Insecta	Hymenoptera	Formicidae	Acromyrmex	Acromyrmex charruanus
GCA_000204515.1	103372	Arthropoda	Insecta	Hymenoptera	Formicidae	Acromyrmex	Acromyrmex echinatior
GCA_017607565.1	230685	Arthropoda	Insecta	Hymenoptera	Formicidae	Acromyrmex	Acromyrmex heyeri
GCA_017607455.1	230686	Arthropoda	Insecta	Hymenoptera	Formicidae	Acromyrmex	Acromyrmex insinuator
GCA_003063805.1	602585	Arthropoda	Insecta	Hymenoptera	Formicidae	Aphaenogaster	Aphaenogaster ashmeadi
GCA_003063835.1	602633	Arthropoda	Insecta	Hymenoptera	Formicidae	Aphaenogaster	Aphaenogaster floridana
GCA_003063765.1	602636	Arthropoda	Insecta	Hymenoptera	Formicidae	Aphaenogaster	Aphaenogaster fulva
GCA_003063725.1	602682	Arthropoda	Insecta	Hymenoptera	Formicidae	Aphaenogaster	Aphaenogaster miamiana
GCA_003063865.1	602698	Arthropoda	Insecta	Hymenoptera	Formicidae	Aphaenogaster	Aphaenogaster picea
GCA_003063815.1	500656	Arthropoda	Insecta	Hymenoptera	Formicidae	Aphaenogaster	Aphaenogaster rudis
GCA_000143395.3	12957	Arthropoda	Insecta	Hymenoptera	Formicidae	Atta	Atta cephalotes
GCA_001594045.1	520822	Arthropoda	Insecta	Hymenoptera	Formicidae	Atta	Atta colombica
GCA_004480015.1	493209	Arthropoda	Insecta	Hymenoptera	Formicidae	Atta	Atta texana
GCA_003227725.1	104421	Arthropoda	Insecta	Hymenoptera	Formicidae	Camponotus	Camponotus floridanus
GCA_019399895.1	286306	Arthropoda	Insecta	Hymenoptera	Formicidae	Cardiocondyla	Cardiocondyla obscurior
GCA_021464435.1	1086592	Arthropoda	Insecta	Hymenoptera	Formicidae	Cataglyphis	Cataglyphis hispanica
GCA_004329405.1	72791	Arthropoda	Insecta	Hymenoptera	Formicidae	Cataglyphis	Cataglyphis niger
GCA_901521435.1	531929	Arthropoda	Insecta	Hymenoptera	Formicidae	Crematogaster	Crematogaster levior
GCA_001594065.1	456900	Arthropoda	Insecta	Hymenoptera	Formicidae	Cyphomyrmex	Cyphomyrmex costatus
GCA_001313825.1	609295	Arthropoda	Insecta	Hymenoptera	Formicidae	Dinoponera	Dinoponera quadriceps
GCA_020341155.1	213866	Arthropoda	Insecta	Hymenoptera	Formicidae	Eciton	Eciton burchellii
GCA_003651465.1	72781	Arthropoda	Insecta	Hymenoptera	Formicidae	Formica	Formica exsecta
GCA_009859135.1	208979	Arthropoda	Insecta	Hymenoptera	Formicidae	Formica	Formica selysi
GCF_003227715.2	610380	Arthropoda	Insecta	Hymenoptera	Formicidae	Harpegnathos	Harpegnathos saltator
GCA_001045655.1	67767	Arthropoda	Insecta	Hymenoptera	Formicidae	Lasius	Lasius niger
GCA_000217595.1	83485	Arthropoda	Insecta	Hymenoptera	Formicidae	Linepithema	Linepithema humile
GCA_013373865.2	307658	Arthropoda	Insecta	Hymenoptera	Formicidae	Monomorium	Monomorium pharaonis
GCA_005281655.2	613905	Arthropoda	Insecta	Hymenoptera	Formicidae	Nylanderia	Nylanderia fulva
GCA_010583005.1	486640	Arthropoda	Insecta	Hymenoptera	Formicidae	Odontomachus	Odontomachus brunneus
GCA_003672135.1	2015173	Arthropoda	Insecta	Hymenoptera	Formicidae	Ooceraea	Ooceraea biroi
GCA_000187915.1	144034	Arthropoda	Insecta	Hymenoptera	Formicidae	Pogonomyrmex	Pogonomyrmex barbatus
GCA_024349325.1	144036	Arthropoda	Insecta	Hymenoptera	Formicidae	Pogonomyrmex	Pogonomyrmex californicus
GCA_017607525.1	621737	Arthropoda	Insecta	Hymenoptera	Formicidae	Pseudoatta	Pseudoatta argentina
GCA_014839585.1	292152	Arthropoda	Insecta	Hymenoptera	Formicidae	Pseudomyrmex	Pseudomyrmex concolor
GCA_014825685.1	292154	Arthropoda	Insecta	Hymenoptera	Formicidae	Pseudomyrmex	Pseudomyrmex cubaensis
GCA_014825645.1	292155	Arthropoda	Insecta	Hymenoptera	Formicidae	Pseudomyrmex	Pseudomyrmex dendroicus
GCA_014825605.1	600709	Arthropoda	Insecta	Hymenoptera	Formicidae	Pseudomyrmex	Pseudomyrmex elongatus
GCA_014825475.1	292159	Arthropoda	Insecta	Hymenoptera	Formicidae	Pseudomyrmex	Pseudomyrmex flavicornis
GCA_002006095.1	219809	Arthropoda	Insecta	Hymenoptera	Formicidae	Pseudomyrmex	Pseudomyrmex gracilis
GCA_014825455.1	56622	Arthropoda	Insecta	Hymenoptera	Formicidae	Pseudomyrmex	Pseudomyrmex pallidus
GCA_014825495.1	600681	Arthropoda	Insecta	Hymenoptera	Formicidae	Pseudomyrmex	Pseudomyrmex sp. PSW-54
GCA_003595255.1	625136	Arthropoda	Insecta	Hymenoptera	Formicidae	Solenopsis	Solenopsis fugax
GCA_016802725.1	13686	Arthropoda	Insecta	Hymenoptera	Formicidae	Solenopsis	Solenopsis invicta
GCA_003070985.1	300111	Arthropoda	Insecta	Hymenoptera	Formicidae	Temnothorax	Temnothorax curvispinosus
GCA_004794745.1	300112	Arthropoda	Insecta	Hymenoptera	Formicidae	Temnothorax	Temnothorax longispinosus
GCA_021460005.1	323550	Arthropoda	Insecta	Hymenoptera	Formicidae	Tetramorium	Tetramorium alpestre
GCA_928718305.1	219812	Arthropoda	Insecta	Hymenoptera	Formicidae	Tetramorium	Tetramorium bicarinatum
GCA_011636585.1	2164160	Arthropoda	Insecta	Hymenoptera	Formicidae	Tetramorium	Tetramorium immigrans
GCA_011638315.1	628798	Arthropoda	Insecta	Hymenoptera	Formicidae	Tetramorium	Tetramorium parvispinum
GCA_011636635.1	443853	Arthropoda	Insecta	Hymenoptera	Formicidae	Tetramorium	Tetramorium simillimum
GCA_001594075.2	471704	Arthropoda	Insecta	Hymenoptera	Formicidae	Trachymyrmex	Trachymyrmex cornetzi
GCA_001594115.1	34720	Arthropoda	Insecta	Hymenoptera	Formicidae	Trachymyrmex	Trachymyrmex septentrionalis
GCA_001594055.1	64791	Arthropoda	Insecta	Hymenoptera	Formicidae	Trachymyrmex	Trachymyrmex zeteki
GCA_000949405.1	411798	Arthropoda	Insecta	Hymenoptera	Formicidae	Vollenhovia	Vollenhovia emeryi
GCA_000956235.1	64793	Arthropoda	Insecta	Hymenoptera	Formicidae	Wasmannia	Wasmannia auropunctata
GCA_001272555.1	178035	Arthropoda	Insecta	Hymenoptera	Halictidae	Dufourea	Dufourea novaeangliae
GCA_022376115.1	434251	Arthropoda	Insecta	Hymenoptera	Halictidae	Lasioglossum	Lasioglossum baleicum
GCA_916610255.1	88531	Arthropoda	Insecta	Hymenoptera	Halictidae	Lasioglossum	Lasioglossum lativentre
GCA_916610235.2	88514	Arthropoda	Insecta	Hymenoptera	Halictidae	Lasioglossum	Lasioglossum morio
GCA_933228785.1	88516	Arthropoda	Insecta	Hymenoptera	Halictidae	Lasioglossum	Lasioglossum pauxillum
GCA_011865705.1	115081	Arthropoda	Insecta	Hymenoptera	Halictidae	Megalopta	Megalopta genalis
GCA_003710045.2	2448451	Arthropoda	Insecta	Hymenoptera	Halictidae	Nomia	Nomia melanderi
GCA_913789895.3	115100	Arthropoda	Insecta	Hymenoptera	Halictidae	Seladonia	Seladonia tumulorum
GCA_913789915.3	1190790	Arthropoda	Insecta	Hymenoptera	Halictidae	Sphecodes	Sphecodes monilicornis
GCA_018812205.1	2726093	Arthropoda	Insecta	Hymenoptera	Ichneumonidae	Adelognathus	Adelognathus sp. PSUC_FEM 10030001
GCA_933228735.1	231887	Arthropoda	Insecta	Hymenoptera	Ichneumonidae	Amblyteles	Amblyteles armatorius
GCA_018902145.1	2726092	Arthropoda	Insecta	Hymenoptera	Ichneumonidae	Anoncus	Anoncus sp. PSUC_FEM 10030000
GCA_934046635.1	1419289	Arthropoda	Insecta	Hymenoptera	Ichneumonidae	Buathra	Buathra laborator
GCA_013761285.1	7416	Arthropoda	Insecta	Hymenoptera	Ichneumonidae	Campoletis	Campoletis sonorensis
GCA_018492975.1	2724454	Arthropoda	Insecta	Hymenoptera	Ichneumonidae	Dolichomitus	Dolichomitus sp. PSUC_FEM 10030005
GCA_018902295.1	2726099	Arthropoda	Insecta	Hymenoptera	Ichneumonidae	Dusona	Dusona sp. PSUC_FEM 10030013
GCA_917499995.1	2795680	Arthropoda	Insecta	Hymenoptera	Ichneumonidae	Ichneumon	Ichneumon xanthorius
GCA_018491695.1	2726098	Arthropoda	Insecta	Hymenoptera	Ichneumonidae	Lissonota	Lissonota sp. PSUC_FEM 10030012
GCA_018906735.1	2726097	Arthropoda	Insecta	Hymenoptera	Ichneumonidae	Mesochorus	Mesochorus sp. PSUC_FEM 10030011
GCA_018906895.1	2726094	Arthropoda	Insecta	Hymenoptera	Ichneumonidae	Odontocolon	Odontocolon sp. PSUC_FEM 10030002
GCA_944452715.1	1539398	Arthropoda	Insecta	Hymenoptera	Ichneumonidae	Ophion	Ophion luteus
GCA_019457755.1	32260	Arthropoda	Insecta	Hymenoptera	Ichneumonidae	Venturia	Venturia canescens
GCA_022405125.1	2840466	Arthropoda	Insecta	Hymenoptera	Megachilidae	Anthidium	Anthidium xuezhongi
GCA_000220905.1	143995	Arthropoda	Insecta	Hymenoptera	Megachilidae	Megachile	Megachile rotundata
GCA_907164935.1	1437191	Arthropoda	Insecta	Hymenoptera	Megachilidae	Osmia	Osmia bicornis
GCA_943735885.1	2249760	Arthropoda	Insecta	Hymenoptera	Megachilidae	Stelis	Stelis phaeoptera
GCA_900490025.1	246452	Arthropoda	Insecta	Hymenoptera	Megastigmidae	Megastigmus	Megastigmus dorsalis
GCA_900490015.1	311874	Arthropoda	Insecta	Hymenoptera	Megastigmidae	Megastigmus	Megastigmus stigmatizans
GCA_916610135.2	253715	Arthropoda	Insecta	Hymenoptera	Melittidae	Macropis	Macropis europaea
GCA_900474335.1	591002	Arthropoda	Insecta	Hymenoptera	Ormyridae	Ormyrus	Ormyrus nitidulus
GCA_900474385.1	909788	Arthropoda	Insecta	Hymenoptera	Ormyridae	Ormyrus	Ormyrus pomaceus
GCA_000612105.2	222816	Arthropoda	Insecta	Hymenoptera	Orussidae	Orussus	Orussus abietinus
GCA_022817785.1	2729014	Arthropoda	Insecta	Hymenoptera	Platygastridae	Amitus	Amitus sp. ZL-2020
GCA_022816925.1	2729053	Arthropoda	Insecta	Hymenoptera	Platygastridae	Trichacis	Trichacis sp. ZL-2020
GCA_022816865.1	2729059	Arthropoda	Insecta	Hymenoptera	Platygastridae	Zelostemma	Zelostemma sp. ZL-2020
GCA_914767735.1	1667466	Arthropoda	Insecta	Hymenoptera	Pompilidae	Anoplius	Anoplius nigerrimus
GCA_900474305.1	797374	Arthropoda	Insecta	Hymenoptera	Pteromalidae	Cecidostiba	Cecidostiba fungosa
GCA_900474235.1	909773	Arthropoda	Insecta	Hymenoptera	Pteromalidae	Cecidostiba	Cecidostiba semifascia
GCA_016647725.1	7426	Arthropoda	Insecta	Hymenoptera	Pteromalidae	Nasonia	Nasonia giraulti
GCA_000004795.1	7427	Arthropoda	Insecta	Hymenoptera	Pteromalidae	Nasonia	Nasonia longicornis
GCA_009193385.2	7425	Arthropoda	Insecta	Hymenoptera	Pteromalidae	Nasonia	Nasonia vitripennis
GCA_012977825.2	32389	Arthropoda	Insecta	Hymenoptera	Pteromalidae	Pteromalus	Pteromalus puparum
GCA_024372645.1	543379	Arthropoda	Insecta	Hymenoptera	Pteromalidae	Trichomalopsis	Trichomalopsis sarcophagae
GCA_022817765.1	2729016	Arthropoda	Insecta	Hymenoptera	Scelionidae	Aneuroscelio	Aneuroscelio sp. ZL-2020
GCA_022817685.1	2729017	Arthropoda	Insecta	Hymenoptera	Scelionidae	Aradophagus	Aradophagus sp. ZL-2020
GCA_022817725.1	2729018	Arthropoda	Insecta	Hymenoptera	Scelionidae	Archaeoteleia	Archaeoteleia sp. ZL-2020
GCA_022817665.1	2729019	Arthropoda	Insecta	Hymenoptera	Scelionidae	Axea	Axea sp. ZL-2020
GCA_022817705.1	2729020	Arthropoda	Insecta	Hymenoptera	Scelionidae	Baryconus	Baryconus sp. ZL-2020
GCA_022817625.1	2729021	Arthropoda	Insecta	Hymenoptera	Scelionidae	Calliscelio	Calliscelio sp. ZL-2020
GCA_022817605.1	2729022	Arthropoda	Insecta	Hymenoptera	Scelionidae	Calotelea	Calotelea sp. ZL-2020
GCA_022817645.1	2729061	Arthropoda	Insecta	Hymenoptera	Scelionidae	Ceratoteleas	Ceratoteleas bidentatus
GCA_022817565.1	2729023	Arthropoda	Insecta	Hymenoptera	Scelionidae	Chromoteleia	Chromoteleia sp. ZL-2020
GCA_022817545.1	2729024	Arthropoda	Insecta	Hymenoptera	Scelionidae	Cremastobaeus	Cremastobaeus sp. ZL-2020
GCA_022817525.1	2729025	Arthropoda	Insecta	Hymenoptera	Scelionidae	Dichoteleas	Dichoteleas sp. ZL-2020
GCA_022817505.1	2729026	Arthropoda	Insecta	Hymenoptera	Scelionidae	Dicroscelio	Dicroscelio sp. ZL-2020
GCA_022817485.1	2729027	Arthropoda	Insecta	Hymenoptera	Scelionidae	Elgonia	Elgonia sp. ZL-2020
GCA_022817465.1	2729028	Arthropoda	Insecta	Hymenoptera	Scelionidae	Embidobia	Embidobia sp. ZL-2020
GCA_022817425.1	2729029	Arthropoda	Insecta	Hymenoptera	Scelionidae	Gryon	Gryon sp. ZL-2020
GCA_022817445.1	2729031	Arthropoda	Insecta	Hymenoptera	Scelionidae	Habroteleia	Habroteleia sp.
GCA_022817405.1	2729032	Arthropoda	Insecta	Hymenoptera	Scelionidae	Heptascelio	Heptascelio sp.
GCA_022817305.1	2729033	Arthropoda	Insecta	Hymenoptera	Scelionidae	Leptoteleia	Leptoteleia sp. ZL-2020
GCA_022817385.1	2729034	Arthropoda	Insecta	Hymenoptera	Scelionidae	Macroteleia	Macroteleia sp. ZL-2020
GCA_022817365.1	2729035	Arthropoda	Insecta	Hymenoptera	Scelionidae	Mallateleia	Mallateleia sp. ZL-2020
GCA_022817265.1	2729036	Arthropoda	Insecta	Hymenoptera	Scelionidae	Masnerella	Masnerella sp. ZL-2020
GCA_022817345.1	2729037	Arthropoda	Insecta	Hymenoptera	Scelionidae	Neoscelio	Neoscelio sp. ZL-2020
GCA_022817285.1	408266	Arthropoda	Insecta	Hymenoptera	Scelionidae	Neuroscelio	Neuroscelio doddi
GCA_022817245.1	2447844	Arthropoda	Insecta	Hymenoptera	Scelionidae	Nixonia	Nixonia krombeini
GCA_022817225.1	2729038	Arthropoda	Insecta	Hymenoptera	Scelionidae	Nyleta	Nyleta sp. ZL-2020
GCA_022817185.1	2729039	Arthropoda	Insecta	Hymenoptera	Scelionidae	Oxyscelio	Oxyscelio sp. ZL-2020
GCA_022817205.1	2729040	Arthropoda	Insecta	Hymenoptera	Scelionidae	Oxyteleia	Oxyteleia sp. ZL-2020
GCA_022817145.1	2729042	Arthropoda	Insecta	Hymenoptera	Scelionidae	Palpoteleia	Palpoteleia sp. ZL-2020
GCA_022817165.1	2729044	Arthropoda	Insecta	Hymenoptera	Scelionidae	Phoenoteleia	Phoenoteleia sp. ZL-2020
GCA_022817125.1	2729046	Arthropoda	Insecta	Hymenoptera	Scelionidae	Platyscelio	Platyscelio sp. ZL-2020
GCA_022817065.1	2729047	Arthropoda	Insecta	Hymenoptera	Scelionidae	Probaryconus	Probaryconus sp. ZL-2020
GCA_022817105.1	2447847	Arthropoda	Insecta	Hymenoptera	Scelionidae	Pseudanteris	Pseudanteris insignis
GCA_022817085.1	2729048	Arthropoda	Insecta	Hymenoptera	Scelionidae	Psilanteris	Psilanteris sp. ZL-2020
GCA_022817045.1	2729049	Arthropoda	Insecta	Hymenoptera	Scelionidae	Psix	Psix sp. ZL-2020
GCA_022816985.1	2729050	Arthropoda	Insecta	Hymenoptera	Scelionidae	Scelio	Scelio sp. ZL-2020
GCA_022817025.1	2729051	Arthropoda	Insecta	Hymenoptera	Scelionidae	Sceliomorpha	Sceliomorpha sp. ZL-2020
GCA_022817005.1	2447845	Arthropoda	Insecta	Hymenoptera	Scelionidae	Sparasion	Sparasion cullaris
GCA_022816965.1	2729052	Arthropoda	Insecta	Hymenoptera	Scelionidae	Tanaodytes	Tanaodytes sp. ZL-2020
GCA_020615435.1	1569972	Arthropoda	Insecta	Hymenoptera	Scelionidae	Telenomus	Telenomus remus
GCA_022816905.1	2729054	Arthropoda	Insecta	Hymenoptera	Scelionidae	Trimorus	Trimorus sp. ZL-2020
GCA_022816885.1	2729055	Arthropoda	Insecta	Hymenoptera	Scelionidae	Trissoscelio	Trissoscelio sp. ZL-2020
GCA_022816945.1	2729057	Arthropoda	Insecta	Hymenoptera	Scelionidae	Triteleia	Triteleia sp. ZL-2020
GCA_022817745.1	2729062	Arthropoda	Insecta	Hymenoptera	Scelionidae		Scelioninae gen. 1 sp. ZL-2020
GCA_022817585.1	2729063	Arthropoda	Insecta	Hymenoptera	Scelionidae		Scelioninae gen. 2 sp. ZL-2020
GCA_917208135.1	37344	Arthropoda	Insecta	Hymenoptera	Tenthredinidae	Athalia	Athalia rosae
GCA_018257835.1	469982	Arthropoda	Insecta	Hymenoptera	Tenthredinidae	Euura	Euura lappo
GCA_018420115.1	2033416	Arthropoda	Insecta	Hymenoptera	Tenthredinidae	Euura	Euura saliciscinereae
GCA_944452935.1	1385029	Arthropoda	Insecta	Hymenoptera	Tenthredinidae	Rhogogaster	Rhogogaster chlorosoma
GCA_943736025.1	222778	Arthropoda	Insecta	Hymenoptera	Tenthredinidae	Tenthredo	Tenthredo mesomela
GCA_914767705.2	362091	Arthropoda	Insecta	Hymenoptera	Tenthredinidae	Tenthredo	Tenthredo notha
GCA_944319695.1	330862	Arthropoda	Insecta	Hymenoptera	Tiphiidae	Tiphia	Tiphia femorata
GCA_900474315.1	714620	Arthropoda	Insecta	Hymenoptera	Torymidae	Torymus	Torymus auratus
GCA_900474355.1	310282	Arthropoda	Insecta	Hymenoptera	Torymidae	Torymus	Torymus geranii
GCA_023091795.1	1735703	Arthropoda	Insecta	Hymenoptera	Trichogrammatidae	Megaphragma	Megaphragma amalphitanum
GCA_902732785.1	72267	Arthropoda	Insecta	Hymenoptera	Trichogrammatidae	Trichogramma	Trichogramma evanescens
GCA_000599845.3	7493	Arthropoda	Insecta	Hymenoptera	Trichogrammatidae	Trichogramma	Trichogramma pretiosum
GCA_916049575.1	76990	Arthropoda	Insecta	Hymenoptera	Vespidae	Ancistrocerus	Ancistrocerus nigricornis
GCA_911387685.1	881891	Arthropoda	Insecta	Hymenoptera	Vespidae	Dolichovespula	Dolichovespula media
GCA_911387935.1	85443	Arthropoda	Insecta	Hymenoptera	Vespidae	Dolichovespula	Dolichovespula saxonica
GCA_918808275.2	85444	Arthropoda	Insecta	Hymenoptera	Vespidae	Dolichovespula	Dolichovespula sylvestris
GCA_023678845.1	91405	Arthropoda	Insecta	Hymenoptera	Vespidae	Mischocyttarus	Mischocyttarus mexicanus
GCA_001313835.1	91411	Arthropoda	Insecta	Hymenoptera	Vespidae	Polistes	Polistes canadensis
GCF_001465965.1	743375	Arthropoda	Insecta	Hymenoptera	Vespidae	Polistes	Polistes dominula
GCA_010416905.1	34729	Arthropoda	Insecta	Hymenoptera	Vespidae	Polistes	Polistes dorsalis
GCA_023678865.1	27506	Arthropoda	Insecta	Hymenoptera	Vespidae	Polistes	Polistes exclamans
GCA_010416935.1	30207	Arthropoda	Insecta	Hymenoptera	Vespidae	Polistes	Polistes fuscatus
GCA_010416925.1	91422	Arthropoda	Insecta	Hymenoptera	Vespidae	Polistes	Polistes metricus
GCA_910589235.2	7445	Arthropoda	Insecta	Hymenoptera	Vespidae	Vespa	Vespa crabro
GCA_912470025.1	202808	Arthropoda	Insecta	Hymenoptera	Vespidae	Vespa	Vespa velutina
GCA_905340365.1	30212	Arthropoda	Insecta	Hymenoptera	Vespidae	Vespula	Vespula germanica
GCA_014466175.1	30213	Arthropoda	Insecta	Hymenoptera	Vespidae	Vespula	Vespula pensylvanica
GCA_905475345.1	7454	Arthropoda	Insecta	Hymenoptera	Vespidae	Vespula	Vespula vulgaris
GCA_009867175.1	233158	Arthropoda	Insecta	Lepidoptera	Adelidae	Adela	Adela reaumurella
GCA_907269095.1	1869501	Arthropoda	Insecta	Lepidoptera	Blastobasidae	Blastobasis	Blastobasis adustella
GCA_905147135.1	2561016	Arthropoda	Insecta	Lepidoptera	Blastobasidae	Blastobasis	Blastobasis lacticolella
GCA_002197625.1	998830	Arthropoda	Insecta	Lepidoptera	Bombycidae	Bombyx	Bombyx huttoni
GCA_003987935.1	7092	Arthropoda	Insecta	Lepidoptera	Bombycidae	Bombyx	Bombyx mandarina
GCA_014905235.2	7091	Arthropoda	Insecta	Lepidoptera	Bombycidae	Bombyx	Bombyx mori
GCA_014607495.2	252295	Arthropoda	Insecta	Lepidoptera	Carposinidae	Carposina	Carposina sasakii
GCF_003589595.1	1477025	Arthropoda	Insecta	Lepidoptera	Cosmopterigidae	Hyposmocoma	Hyposmocoma kahamanoa
GCA_907165235.1	1101072	Arthropoda	Insecta	Lepidoptera	Cossidae	Zeuzera	Zeuzera pyrina
GCA_943193645.1	1666818	Arthropoda	Insecta	Lepidoptera	Crambidae	Acentria	Acentria ephemerella
GCA_943789525.1	1660579	Arthropoda	Insecta	Lepidoptera	Crambidae	Agriphila	Agriphila geniculea
GCA_928269145.1	1594226	Arthropoda	Insecta	Lepidoptera	Crambidae	Agriphila	Agriphila tristella
GCA_927399485.1	1371681	Arthropoda	Insecta	Lepidoptera	Crambidae	Calamotropha	Calamotropha paludella
GCA_902850365.1	168631	Arthropoda	Insecta	Lepidoptera	Crambidae	Chilo	Chilo suppressalis
GCA_910589605.1	1594250	Arthropoda	Insecta	Lepidoptera	Crambidae	Chrysoteuchia	Chrysoteuchia culmella
GCA_014851415.1	437488	Arthropoda	Insecta	Lepidoptera	Crambidae	Cnaphalocrocis	Cnaphalocrocis medinalis
GCA_019425675.1	711050	Arthropoda	Insecta	Lepidoptera	Crambidae	Leucinodes	Leucinodes orbonalis
GCA_019059595.1	1555629	Arthropoda	Insecta	Lepidoptera	Crambidae	Marasmia	Marasmia exigua
GCA_004193835.1	93504	Arthropoda	Insecta	Lepidoptera	Crambidae	Ostrinia	Ostrinia furnacalis
GCA_008921685.1	29057	Arthropoda	Insecta	Lepidoptera	Crambidae	Ostrinia	Ostrinia nubilalis
GCA_910589355.1	1594321	Arthropoda	Insecta	Lepidoptera	Crambidae	Parapoynx	Parapoynx stratiotata
GCA_020086525.1	72366	Arthropoda	Insecta	Lepidoptera	Crambidae	Scirpophaga	Scirpophaga incertulas
GCA_927399405.1	1594222	Arthropoda	Insecta	Lepidoptera	Depressariidae	Agonopterix	Agonopterix arenella
GCA_922987775.1	1857958	Arthropoda	Insecta	Lepidoptera	Depressariidae	Agonopterix	Agonopterix subpropinquella
GCA_910589575.2	116121	Arthropoda	Insecta	Lepidoptera	Depressariidae	Carcina	Carcina quercana
GCA_016069955.1	219515	Arthropoda	Insecta	Lepidoptera	Drepanidae	Drepana	Drepana arcuata
GCA_907165245.1	721137	Arthropoda	Insecta	Lepidoptera	Drepanidae	Habrosyne	Habrosyne pyritoides
GCA_905147785.1	721163	Arthropoda	Insecta	Lepidoptera	Drepanidae	Thyatira	Thyatira batis
GCA_929442735.1	721165	Arthropoda	Insecta	Lepidoptera	Drepanidae	Watsonalla	Watsonalla binaria
GCA_024757885.1	464719	Arthropoda	Insecta	Lepidoptera	Erebidae	Apantesis	Apantesis nais
GCA_902825455.1	874455	Arthropoda	Insecta	Lepidoptera	Erebidae	Arctia	Arctia plantaginis
GCA_930367265.1	423510	Arthropoda	Insecta	Lepidoptera	Erebidae	Catocala	Catocala fraxini
GCA_914767945.1	987419	Arthropoda	Insecta	Lepidoptera	Erebidae	Eilema	Eilema depressum
GCA_914829495.1	987424	Arthropoda	Insecta	Lepidoptera	Erebidae	Eilema	Eilema sororculum
GCA_944739405.1	938167	Arthropoda	Insecta	Lepidoptera	Erebidae	Euclidia	Euclidia mi
GCA_905147225.2	987935	Arthropoda	Insecta	Lepidoptera	Erebidae	Euproctis	Euproctis similis
GCA_905163515.2	78897	Arthropoda	Insecta	Lepidoptera	Erebidae	Lymantria	Lymantria monacha
GCA_933228765.1	987980	Arthropoda	Insecta	Lepidoptera	Erebidae	Miltochrista	Miltochrista miniata
GCA_916999025.1	335469	Arthropoda	Insecta	Lepidoptera	Erebidae	Orgyia	Orgyia antiqua
GCA_932526445.1	214311	Arthropoda	Insecta	Lepidoptera	Erebidae	Phragmatobia	Phragmatobia fuliginosa
GCA_905475405.1	411963	Arthropoda	Insecta	Lepidoptera	Erebidae	Schrankia	Schrankia costaestrigalis
GCA_916048165.1	875881	Arthropoda	Insecta	Lepidoptera	Erebidae	Spilarctia	Spilarctia lutea
GCA_905220595.1	875880	Arthropoda	Insecta	Lepidoptera	Erebidae	Spilosoma	Spilosoma lubricipeda
GCA_024362695.1	13191	Arthropoda	Insecta	Lepidoptera	Gelechiidae	Pectinophora	Pectinophora gossypiella
GCA_004799115.1	702717	Arthropoda	Insecta	Lepidoptera	Gelechiidae	Tuta	Tuta absoluta
GCA_914767915.1	104476	Arthropoda	Insecta	Lepidoptera	Geometridae	Agriopis	Agriopis aurantiaria
GCA_932305915.1	190331	Arthropoda	Insecta	Lepidoptera	Geometridae	Agriopis	Agriopis marginaria
GCA_934044485.1	934915	Arthropoda	Insecta	Lepidoptera	Geometridae	Apeira	Apeira syringaria
GCA_921293045.1	934917	Arthropoda	Insecta	Lepidoptera	Geometridae	Aplocera	Aplocera efformata
GCA_905404145.2	82595	Arthropoda	Insecta	Lepidoptera	Geometridae	Biston	Biston betularia
GCA_912999815.1	934813	Arthropoda	Insecta	Lepidoptera	Geometridae	Campaea	Campaea margaritaria
GCA_932294275.1	934828	Arthropoda	Insecta	Lepidoptera	Geometridae	Chloroclysta	Chloroclysta siterata
GCA_907269065.1	934829	Arthropoda	Insecta	Lepidoptera	Geometridae	Crocallis	Crocallis elinguaria
GCA_932527185.1	104457	Arthropoda	Insecta	Lepidoptera	Geometridae	Ecliptopera	Ecliptopera silaceata
GCA_017562165.1	1530245	Arthropoda	Insecta	Lepidoptera	Geometridae	Ectropis	Ectropis grisescens
GCA_905220475.2	722662	Arthropoda	Insecta	Lepidoptera	Geometridae	Ennomos	Ennomos fuscantarius
GCA_910589525.1	875883	Arthropoda	Insecta	Lepidoptera	Geometridae	Ennomos	Ennomos quercinarius
GCA_905404285.1	104474	Arthropoda	Insecta	Lepidoptera	Geometridae	Erannis	Erannis defoliaria
GCA_918843925.1	934839	Arthropoda	Insecta	Lepidoptera	Geometridae	Eulithis	Eulithis prunata
GCA_943735965.1	934840	Arthropoda	Insecta	Lepidoptera	Geometridae	Eupithecia	Eupithecia abbreviata
GCA_944547425.1	934844	Arthropoda	Insecta	Lepidoptera	Geometridae	Eupithecia	Eupithecia centaureata
GCA_929108375.1	934940	Arthropoda	Insecta	Lepidoptera	Geometridae	Gymnoscelis	Gymnoscelis rufifasciata
GCA_907269075.1	104447	Arthropoda	Insecta	Lepidoptera	Geometridae	Idaea	Idaea aversata
GCA_932526365.1	934876	Arthropoda	Insecta	Lepidoptera	Geometridae	Lobophora	Lobophora halterata
GCA_927399415.1	688445	Arthropoda	Insecta	Lepidoptera	Geometridae	Macaria	Macaria notata
GCA_932527175.1	104452	Arthropoda	Insecta	Lepidoptera	Geometridae	Operophtera	Operophtera brumata
GCA_931315375.2	934882	Arthropoda	Insecta	Lepidoptera	Geometridae	Opisthograptis	Opisthograptis luteolata
GCA_911728515.1	190356	Arthropoda	Insecta	Lepidoptera	Geometridae	Peribatodes	Peribatodes rhomboidaria
GCA_918857605.1	934888	Arthropoda	Insecta	Lepidoptera	Geometridae	Philereme	Philereme vetulata
GCA_917880725.1	934894	Arthropoda	Insecta	Lepidoptera	Geometridae	Selenia	Selenia dentaria
GCA_939531255.1	987013	Arthropoda	Insecta	Lepidoptera	Geometridae	Thera	Thera britannica
GCA_012932125.1	538958	Arthropoda	Insecta	Lepidoptera	Gracillariidae	Conopomorpha	Conopomorpha cramerella
GCA_944567765.1	218720	Arthropoda	Insecta	Lepidoptera	Hesperiidae	Carterocephalus	Carterocephalus palaemon
GCA_002930495.1	2558925	Arthropoda	Insecta	Lepidoptera	Hesperiidae	Cecropterus	Cecropterus lyciades
GCA_905147235.1	520884	Arthropoda	Insecta	Lepidoptera	Hesperiidae	Erynnis	Erynnis tages
GCA_905404135.1	291688	Arthropoda	Insecta	Lepidoptera	Hesperiidae	Hesperia	Hesperia comma
GCA_001278395.1	691651	Arthropoda	Insecta	Lepidoptera	Hesperiidae	Lerema	Lerema accius
GCA_003671415.1	2795567	Arthropoda	Insecta	Lepidoptera	Hesperiidae	Megathymus	Megathymus violae
GCA_905404295.1	876063	Arthropoda	Insecta	Lepidoptera	Hesperiidae	Ochlodes	Ochlodes sylvanus
GCA_911387765.1	218760	Arthropoda	Insecta	Lepidoptera	Hesperiidae	Pyrgus	Pyrgus malvae
GCA_911387775.1	272628	Arthropoda	Insecta	Lepidoptera	Hesperiidae	Thymelicus	Thymelicus sylvestris
GCA_019925095.1	765133	Arthropoda	Insecta	Lepidoptera	Lasiocampidae	Dendrolimus	Dendrolimus kikuchii
GCA_012273795.1	238572	Arthropoda	Insecta	Lepidoptera	Lasiocampidae	Dendrolimus	Dendrolimus punctatus
GCA_905147365.1	91739	Arthropoda	Insecta	Lepidoptera	Lycaenidae	Aricia	Aricia agestis
GCA_937612035.1	91738	Arthropoda	Insecta	Lepidoptera	Lycaenidae	Aricia	Aricia artaxerxes
GCA_001625245.1	691633	Arthropoda	Insecta	Lepidoptera	Lycaenidae	Calycopis	Calycopis cecrops
GCA_905187575.1	203782	Arthropoda	Insecta	Lepidoptera	Lycaenidae	Celastrina	Celastrina argiolus
GCA_905187585.1	988025	Arthropoda	Insecta	Lepidoptera	Lycaenidae	Cyaniris	Cyaniris semiargus
GCA_017140195.1	2056227	Arthropoda	Insecta	Lepidoptera	Lycaenidae	Eumaeus	Eumaeus atala
GCA_905404095.1	203781	Arthropoda	Insecta	Lepidoptera	Lycaenidae	Glaucopsyche	Glaucopsyche alexis
GCA_905333005.2	282391	Arthropoda	Insecta	Lepidoptera	Lycaenidae	Lycaena	Lycaena phlaeas
GCA_905333045.1	138070	Arthropoda	Insecta	Lepidoptera	Lycaenidae	Lysandra	Lysandra bellargus
GCA_905220515.1	268709	Arthropoda	Insecta	Lepidoptera	Lycaenidae	Lysandra	Lysandra coridon
GCA_905404155.2	242267	Arthropoda	Insecta	Lepidoptera	Lycaenidae	Plebejus	Plebejus argus
GCA_937595015.1	265386	Arthropoda	Insecta	Lepidoptera	Lycaenidae	Polyommatus	Polyommatus icarus
GCA_944548615.1	1042620	Arthropoda	Insecta	Lepidoptera	Micropterigidae	Micropterix	Micropterix aruncella
GCA_905340225.1	938171	Arthropoda	Insecta	Lepidoptera	Noctuidae	Abrostola	Abrostola tripartita
GCA_910591435.1	987859	Arthropoda	Insecta	Lepidoptera	Noctuidae	Acronicta	Acronicta aceris
GCA_914767755.1	987866	Arthropoda	Insecta	Lepidoptera	Noctuidae	Agrochola	Agrochola circellaris
GCA_916701695.1	987872	Arthropoda	Insecta	Lepidoptera	Noctuidae	Agrochola	Agrochola macilenta
GCA_004193855.1	56364	Arthropoda	Insecta	Lepidoptera	Noctuidae	Agrotis	Agrotis ipsilon
GCA_943136025.1	1857961	Arthropoda	Insecta	Lepidoptera	Noctuidae	Agrotis	Agrotis puta
GCA_932294325.1	988056	Arthropoda	Insecta	Lepidoptera	Noctuidae	Allophyes	Allophyes oxyacanthae
GCA_910594945.2	987877	Arthropoda	Insecta	Lepidoptera	Noctuidae	Amphipyra	Amphipyra berbera
GCA_905220435.1	689058	Arthropoda	Insecta	Lepidoptera	Noctuidae	Amphipyra	Amphipyra tragopoginis
GCA_911387795.2	875885	Arthropoda	Insecta	Lepidoptera	Noctuidae	Apamea	Apamea monoglypha
GCA_932294355.1	1337163	Arthropoda	Insecta	Lepidoptera	Noctuidae	Aporophyla	Aporophyla lueneburgensis
GCA_905333075.3	988071	Arthropoda	Insecta	Lepidoptera	Noctuidae	Atethmia	Atethmia centrago
GCA_905146925.1	254363	Arthropoda	Insecta	Lepidoptera	Noctuidae	Autographa	Autographa gamma
GCA_905475315.1	987893	Arthropoda	Insecta	Lepidoptera	Noctuidae	Autographa	Autographa pulchrina
GCA_937001585.1	988081	Arthropoda	Insecta	Lepidoptera	Noctuidae	Brachylomia	Brachylomia viminalis
GCA_007844875.1	236788	Arthropoda	Insecta	Lepidoptera	Noctuidae	Busseola	Busseola fusca
GCA_932526535.1	987895	Arthropoda	Insecta	Lepidoptera	Noctuidae	Caradrina	Caradrina clavipalpis
GCA_941860345.1	689277	Arthropoda	Insecta	Lepidoptera	Noctuidae	Chrysodeixis	Chrysodeixis includens
GCA_905163495.2	116126	Arthropoda	Insecta	Lepidoptera	Noctuidae	Cosmia	Cosmia trapezina
GCA_905163465.1	938226	Arthropoda	Insecta	Lepidoptera	Noctuidae	Craniophora	Craniophora ligustri
GCA_932294365.1	179674	Arthropoda	Insecta	Lepidoptera	Noctuidae	Diachrysia	Diachrysia chrysitis
GCA_932274075.1	987925	Arthropoda	Insecta	Lepidoptera	Noctuidae	Diarsia	Diarsia rubi
GCA_917490735.1	988106	Arthropoda	Insecta	Lepidoptera	Noctuidae	Dryobotodes	Dryobotodes eremita
GCA_921972225.1	987933	Arthropoda	Insecta	Lepidoptera	Noctuidae	Euplexia	Euplexia lucipara
GCA_914767815.1	116130	Arthropoda	Insecta	Lepidoptera	Noctuidae	Eupsilia	Eupsilia transversa
GCA_916610205.1	1101106	Arthropoda	Insecta	Lepidoptera	Noctuidae	Griposia	Griposia aprilina
GCA_914767565.1	214171	Arthropoda	Insecta	Lepidoptera	Noctuidae	Hydraecia	Hydraecia micacea
GCA_927399505.1	988174	Arthropoda	Insecta	Lepidoptera	Noctuidae	Luperina	Luperina testacea
GCA_905163435.1	55057	Arthropoda	Insecta	Lepidoptera	Noctuidae	Mamestra	Mamestra brassicae
GCA_002192655.2	174822	Arthropoda	Insecta	Lepidoptera	Noctuidae	Mamestra	Mamestra configurata
GCA_916614155.1	997551	Arthropoda	Insecta	Lepidoptera	Noctuidae	Mesoligia	Mesoligia furuncula
GCA_929112965.1	987983	Arthropoda	Insecta	Lepidoptera	Noctuidae	Mythimna	Mythimna albipuncta
GCA_910589285.2	997540	Arthropoda	Insecta	Lepidoptera	Noctuidae	Mythimna	Mythimna ferrago
GCA_905147345.2	987985	Arthropoda	Insecta	Lepidoptera	Noctuidae	Mythimna	Mythimna impura
GCA_020882275.1	271217	Arthropoda	Insecta	Lepidoptera	Noctuidae	Mythimna	Mythimna separata
GCA_905163415.1	753202	Arthropoda	Insecta	Lepidoptera	Noctuidae	Noctua	Noctua fimbriata
GCA_910589295.1	987995	Arthropoda	Insecta	Lepidoptera	Noctuidae	Noctua	Noctua janthe
GCA_905220335.1	214277	Arthropoda	Insecta	Lepidoptera	Noctuidae	Noctua	Noctua pronuba
GCA_905475445.1	320037	Arthropoda	Insecta	Lepidoptera	Noctuidae	Ochropleura	Ochropleura plecta
GCA_916610215.1	2492375	Arthropoda	Insecta	Lepidoptera	Noctuidae	Omphaloscelis	Omphaloscelis lunosa
GCA_905147745.2	875884	Arthropoda	Insecta	Lepidoptera	Noctuidae	Phlogophora	Phlogophora meticulosa
GCA_936450705.1	708063	Arthropoda	Insecta	Lepidoptera	Noctuidae	Protodeltote	Protodeltote pygarga
GCA_017933935.1	236805	Arthropoda	Insecta	Lepidoptera	Noctuidae	Sesamia	Sesamia nonagrioides
GCA_902829305.1	7107	Arthropoda	Insecta	Lepidoptera	Noctuidae	Spodoptera	Spodoptera exigua
GCA_011064685.2	7108	Arthropoda	Insecta	Lepidoptera	Noctuidae	Spodoptera	Spodoptera frugiperda
GCA_902850265.1	7109	Arthropoda	Insecta	Lepidoptera	Noctuidae	Spodoptera	Spodoptera littoralis
GCA_002706865.3	69820	Arthropoda	Insecta	Lepidoptera	Noctuidae	Spodoptera	Spodoptera litura
GCA_943138885.1	988041	Arthropoda	Insecta	Lepidoptera	Noctuidae	Tholera	Tholera decimalis
GCA_003590095.1	7111	Arthropoda	Insecta	Lepidoptera	Noctuidae	Trichoplusia	Trichoplusia ni
GCA_916618015.1	987431	Arthropoda	Insecta	Lepidoptera	Noctuidae	Xestia	Xestia c-nigrum
GCA_941918905.1	997545	Arthropoda	Insecta	Lepidoptera	Noctuidae	Xestia	Xestia sexstrigata
GCA_905147715.2	988049	Arthropoda	Insecta	Lepidoptera	Noctuidae	Xestia	Xestia xanthographa
GCA_935421205.1	1870430	Arthropoda	Insecta	Lepidoptera	Noctuidae	Xylocampa	Xylocampa areola
GCA_936450015.1	987977	Arthropoda	Insecta	Lepidoptera	Nolidae	Meganola	Meganola albula
GCA_905475355.2	987902	Arthropoda	Insecta	Lepidoptera	Notodontidae	Clostera	Clostera curtula
GCA_911728495.1	987943	Arthropoda	Insecta	Lepidoptera	Notodontidae	Furcula	Furcula furcula
GCA_905147325.1	753204	Arthropoda	Insecta	Lepidoptera	Notodontidae	Notodonta	Notodonta dromedarius
GCA_918843915.1	988002	Arthropoda	Insecta	Lepidoptera	Notodontidae	Notodonta	Notodonta ziczac
GCA_905147815.2	753216	Arthropoda	Insecta	Lepidoptera	Notodontidae	Phalera	Phalera bucephala
GCA_905404115.1	988018	Arthropoda	Insecta	Lepidoptera	Notodontidae	Pheosia	Pheosia gnoma
GCA_905333125.1	988019	Arthropoda	Insecta	Lepidoptera	Notodontidae	Pheosia	Pheosia tremula
GCA_914767695.1	987449	Arthropoda	Insecta	Lepidoptera	Notodontidae	Ptilodon	Ptilodon capucinus
GCA_017165845.1	208016	Arthropoda	Insecta	Lepidoptera	Notodontidae	Thaumetopoea	Thaumetopoea pityocampa
GCA_900239965.1	110368	Arthropoda	Insecta	Lepidoptera	Nymphalidae	Bicyclus	Bicyclus anynana
GCA_905231865.2	191398	Arthropoda	Insecta	Lepidoptera	Nymphalidae	Boloria	Boloria selene
GCA_921882275.1	405034	Arthropoda	Insecta	Lepidoptera	Nymphalidae	Brenthis	Brenthis ino
GCA_024363005.1	658839	Arthropoda	Insecta	Lepidoptera	Nymphalidae	Charaxes	Charaxes varanes
GCA_010014825.1	165858	Arthropoda	Insecta	Lepidoptera	Nymphalidae	Danaus	Danaus melanippus
GCA_009731565.1	278856	Arthropoda	Insecta	Lepidoptera	Nymphalidae	Danaus	Danaus plexippus
GCA_013421085.1	2795693	Arthropoda	Insecta	Lepidoptera	Nymphalidae	Dione	Dione vanillae
GCA_019049465.1	2752932	Arthropoda	Insecta	Lepidoptera	Nymphalidae	Dryas	Dryas iulia
GCA_015832385.1	366056	Arthropoda	Insecta	Lepidoptera	Nymphalidae	Elymnias	Elymnias hypermnestra
GCA_923060345.2	447833	Arthropoda	Insecta	Lepidoptera	Nymphalidae	Erebia	Erebia aethiops
GCA_917051295.2	111903	Arthropoda	Insecta	Lepidoptera	Nymphalidae	Erebia	Erebia ligea
GCA_019049475.1	33448	Arthropoda	Insecta	Lepidoptera	Nymphalidae	Eueides	Eueides isabella
GCA_933666425.1	104508	Arthropoda	Insecta	Lepidoptera	Nymphalidae	Euphydryas	Euphydryas editha
GCA_905404265.1	405009	Arthropoda	Insecta	Lepidoptera	Nymphalidae	Fabriciana	Fabriciana adippe
GCA_905147385.1	270466	Arthropoda	Insecta	Lepidoptera	Nymphalidae	Limenitis	Limenitis camilla
GCA_902806685.2	2795564	Arthropoda	Insecta	Lepidoptera	Nymphalidae	Maniola	Maniola hyperantus
GCA_905333055.1	191418	Arthropoda	Insecta	Lepidoptera	Nymphalidae	Maniola	Maniola jurtina
GCA_920104075.1	111923	Arthropoda	Insecta	Lepidoptera	Nymphalidae	Melanargia	Melanargia galathea
GCA_918358865.1	331333	Arthropoda	Insecta	Lepidoptera	Nymphalidae	Melinaea	Melinaea marsaeus
GCA_918358695.1	331302	Arthropoda	Insecta	Lepidoptera	Nymphalidae	Melinaea	Melinaea menophilus
GCA_905220565.1	113334	Arthropoda	Insecta	Lepidoptera	Nymphalidae	Melitaea	Melitaea cinxia
GCA_905220545.2	113330	Arthropoda	Insecta	Lepidoptera	Nymphalidae	Mellicta	Mellicta athalia
GCA_905332345.1	929971	Arthropoda	Insecta	Lepidoptera	Nymphalidae	Nymphalis	Nymphalis c-album
GCA_905147045.1	171585	Arthropoda	Insecta	Lepidoptera	Nymphalidae	Nymphalis	Nymphalis io
GCA_905220585.2	171594	Arthropoda	Insecta	Lepidoptera	Nymphalidae	Nymphalis	Nymphalis polychloros
GCA_905147175.2	111881	Arthropoda	Insecta	Lepidoptera	Nymphalidae	Nymphalis	Nymphalis urticae
GCA_905163445.1	116150	Arthropoda	Insecta	Lepidoptera	Nymphalidae	Pararge	Pararge aegeria
GCA_009936525.1	1882922	Arthropoda	Insecta	Lepidoptera	Nymphalidae	Taenaris	Taenaris catops
GCA_905147765.2	42275	Arthropoda	Insecta	Lepidoptera	Nymphalidae	Vanessa	Vanessa atalanta
GCA_905220365.2	171605	Arthropoda	Insecta	Lepidoptera	Nymphalidae	Vanessa	Vanessa cardui
GCA_002938995.1	334116	Arthropoda	Insecta	Lepidoptera	Nymphalidae	Vanessa	Vanessa tameamea
GCA_014048405.1	76206	Arthropoda	Insecta	Lepidoptera	Papilionidae	Graphium	Graphium doson
GCA_019845155.1	81069	Arthropoda	Insecta	Lepidoptera	Papilionidae	Luehdorfia	Luehdorfia chinensis
GCA_011317755.1	95593	Arthropoda	Insecta	Lepidoptera	Papilionidae	Ornithoptera	Ornithoptera priamus
GCA_016277805.1	1527559	Arthropoda	Insecta	Lepidoptera	Papilionidae	Papilio	Papilio aristodemus
GCA_011763625.1	76199	Arthropoda	Insecta	Lepidoptera	Papilionidae	Papilio	Papilio bianor
GCA_013186455.1	83487	Arthropoda	Insecta	Lepidoptera	Papilionidae	Papilio	Papilio dardanus
GCA_000931545.1	45779	Arthropoda	Insecta	Lepidoptera	Papilionidae	Papilio	Papilio glaucus
GCA_912999745.1	76193	Arthropoda	Insecta	Lepidoptera	Papilionidae	Papilio	Papilio machaon
GCA_003118335.3	76198	Arthropoda	Insecta	Lepidoptera	Papilionidae	Papilio	Papilio memnon
GCA_000836215.1	76194	Arthropoda	Insecta	Lepidoptera	Papilionidae	Papilio	Papilio polytes
GCA_000836235.1	66420	Arthropoda	Insecta	Lepidoptera	Papilionidae	Papilio	Papilio xuthus
GCA_905404175.1	227532	Arthropoda	Insecta	Lepidoptera	Pieridae	Anthocharis	Anthocharis cardamines
GCA_912999735.1	129397	Arthropoda	Insecta	Lepidoptera	Pieridae	Aporia	Aporia crataegi
GCA_905220415.1	72248	Arthropoda	Insecta	Lepidoptera	Pieridae	Colias	Colias croceus
GCA_010014985.1	152616	Arthropoda	Insecta	Lepidoptera	Pieridae	Delias	Delias pasithoe
GCA_905404315.1	189913	Arthropoda	Insecta	Lepidoptera	Pieridae	Leptidea	Leptidea sinapis
GCA_001586405.1	40077	Arthropoda	Insecta	Lepidoptera	Pieridae	Phoebis	Phoebis sennae
GCA_905147105.1	7116	Arthropoda	Insecta	Lepidoptera	Pieridae	Pieris	Pieris brassicae
GCA_905475465.2	78633	Arthropoda	Insecta	Lepidoptera	Pieridae	Pieris	Pieris napi
GCA_905147795.1	64459	Arthropoda	Insecta	Lepidoptera	Pieridae	Pieris	Pieris rapae
GCA_012273895.2	33412	Arthropoda	Insecta	Lepidoptera	Pieridae	Zerene	Zerene cesonia
GCA_932276165.1	51655	Arthropoda	Insecta	Lepidoptera	Plutellidae	Plutella	Plutella xylostella
GCA_005406025.1	151549	Arthropoda	Insecta	Lepidoptera	Psychidae	Eumeta	Eumeta japonica
GCA_916618145.1	467774	Arthropoda	Insecta	Lepidoptera	Pterophoridae	Emmelina	Emmelina monodactyla
GCA_923062675.1	1594453	Arthropoda	Insecta	Lepidoptera	Pterophoridae	Marasmarcha	Marasmarcha lunaedactyla
GCA_944452665.1	1660692	Arthropoda	Insecta	Lepidoptera	Pterophoridae	Stenoptilia	Stenoptilia bipunctidactyla
GCA_943193695.1	1857951	Arthropoda	Insecta	Lepidoptera	Pyralidae	Acrobasis	Acrobasis suavella
GCA_001186105.1	680683	Arthropoda	Insecta	Lepidoptera	Pyralidae	Amyelois	Amyelois transitella
GCA_020352625.1	59379	Arthropoda	Insecta	Lepidoptera	Pyralidae	Cactoblastis	Cactoblastis cactorum
GCA_905163395.2	1101095	Arthropoda	Insecta	Lepidoptera	Pyralidae	Endotricha	Endotricha flammealis
GCA_018467065.1	1373157	Arthropoda	Insecta	Lepidoptera	Pyralidae	Ephestia	Ephestia elutella
GCA_921024065.1	40079	Arthropoda	Insecta	Lepidoptera	Pyralidae	Ephestia	Ephestia kuehniella
GCA_003640425.2	7137	Arthropoda	Insecta	Lepidoptera	Pyralidae	Galleria	Galleria mellonella
GCA_002245505.1	2010996	Arthropoda	Insecta	Lepidoptera	Riodinidae	Calephelis	Calephelis nemesis
GCA_002245475.1	2010997	Arthropoda	Insecta	Lepidoptera	Riodinidae	Calephelis	Calephelis virginiensis
GCA_010014465.1	63976	Arthropoda	Insecta	Lepidoptera	Saturniidae	Actias	Actias luna
GCA_014332785.1	34739	Arthropoda	Insecta	Lepidoptera	Saturniidae	Antheraea	Antheraea mylitta
GCA_015888305.1	7119	Arthropoda	Insecta	Lepidoptera	Saturniidae	Antheraea	Antheraea pernyi
GCA_910589475.1	301037	Arthropoda	Insecta	Lepidoptera	Sesiidae	Bembecia	Bembecia ichneumoniformis
GCA_914767545.1	748215	Arthropoda	Insecta	Lepidoptera	Sesiidae	Sesia	Sesia apiformis
GCA_943735995.1	287197	Arthropoda	Insecta	Lepidoptera	Sesiidae	Sesia	Sesia bembeciformis
GCA_936446665.1	1108569	Arthropoda	Insecta	Lepidoptera	Sesiidae	Synanthedon	Synanthedon andrenaeformis
GCA_944738685.1	1108570	Arthropoda	Insecta	Lepidoptera	Sesiidae	Synanthedon	Synanthedon myopaeformis
GCA_918317495.1	1660703	Arthropoda	Insecta	Lepidoptera	Sesiidae	Synanthedon	Synanthedon vespiformis
GCA_905220455.2	644661	Arthropoda	Insecta	Lepidoptera	Sphingidae	Deilephila	Deilephila porcellus
GCA_014839805.1	7130	Arthropoda	Insecta	Lepidoptera	Sphingidae	Manduca	Manduca sexta
GCA_905332985.1	522848	Arthropoda	Insecta	Lepidoptera	Sphingidae	Mimas	Mimas tiliae
GCA_910589645.1	1101063	Arthropoda	Insecta	Lepidoptera	Tineidae	Tinea	Tinea semifulvella
GCA_905220615.1	1594354	Arthropoda	Insecta	Lepidoptera	Tineidae	Tinea	Tinea trinotella
GCA_927399475.1	758706	Arthropoda	Insecta	Lepidoptera	Tortricidae	Acleris	Acleris emargana
GCA_923062465.1	758717	Arthropoda	Insecta	Lepidoptera	Tortricidae	Acleris	Acleris sparsana
GCA_005406045.1	85585	Arthropoda	Insecta	Lepidoptera	Tortricidae	Adoxophyes	Adoxophyes honmai
GCA_932273695.1	1100915	Arthropoda	Insecta	Lepidoptera	Tortricidae	Apotomis	Apotomis betuletana
GCA_905147355.2	1100916	Arthropoda	Insecta	Lepidoptera	Tortricidae	Apotomis	Apotomis turbidana
GCA_003425675.2	82600	Arthropoda	Insecta	Lepidoptera	Tortricidae	Cydia	Cydia pomonella
GCA_910591565.1	1100963	Arthropoda	Insecta	Lepidoptera	Tortricidae	Cydia	Cydia splendana
GCA_932294315.1	989769	Arthropoda	Insecta	Lepidoptera	Tortricidae	Epinotia	Epinotia nisella
GCA_022674325.1	192188	Arthropoda	Insecta	Lepidoptera	Tortricidae	Grapholita	Grapholita molesta
GCA_905163555.1	1594315	Arthropoda	Insecta	Lepidoptera	Tortricidae	Notocelia	Notocelia uddmanniana
GCA_911728535.1	1101027	Arthropoda	Insecta	Lepidoptera	Tortricidae	Pammene	Pammene fasciana
GCA_932294345.1	753214	Arthropoda	Insecta	Lepidoptera	Tortricidae	Pandemis	Pandemis cinnamomeana
GCA_934045075.1	263933	Arthropoda	Insecta	Lepidoptera	Yponomeutidae	Yponomeuta	Yponomeuta sedellus
GCA_910592155.1	1870435	Arthropoda	Insecta	Lepidoptera	Ypsolophidae	Ypsolopha	Ypsolopha scabrella
GCA_934047225.1	1870436	Arthropoda	Insecta	Lepidoptera	Ypsolophidae	Ypsolopha	Ypsolopha sequella
GCA_907165275.2	287375	Arthropoda	Insecta	Lepidoptera	Zygaenidae	Zygaena	Zygaena filipendulae
GCA_024320075.1	1569773	Arthropoda	Insecta	Megaloptera	Corydalidae	Neoneuromus	Neoneuromus ignobilis
GCA_020423425.1	417485	Arthropoda	Insecta	Neuroptera	Chrysopidae	Chrysopa	Chrysopa pallens
GCA_905475395.1	189513	Arthropoda	Insecta	Neuroptera	Chrysopidae	Chrysoperla	Chrysoperla carnea
GCA_002093875.1	52612	Arthropoda	Insecta	Odonata	Calopterygidae	Calopteryx	Calopteryx splendens
GCA_011762765.1	2487776	Arthropoda	Insecta	Odonata	Chlorocyphidae	Rhinocypha	Rhinocypha anisoptera
GCA_921293115.1	197161	Arthropoda	Insecta	Odonata	Coenagrionidae	Ischnura	Ischnura elegans
GCA_000376725.2	123851	Arthropoda	Insecta	Odonata	Libellulidae	Ladona	Ladona fulva
GCA_020796165.1	185825	Arthropoda	Insecta	Odonata	Libellulidae	Pantala	Pantala flavescens
GCA_933228895.1	126231	Arthropoda	Insecta	Odonata	Platycnemididae	Platycnemis	Platycnemis pennipes
GCA_021461395.2	7009	Arthropoda	Insecta	Orthoptera	Acrididae	Schistocerca	Schistocerca americana
GCA_023864275.2	274614	Arthropoda	Insecta	Orthoptera	Acrididae	Schistocerca	Schistocerca cancellata
GCA_023897955.2	7010	Arthropoda	Insecta	Orthoptera	Acrididae	Schistocerca	Schistocerca gregaria
GCA_023898315.2	7011	Arthropoda	Insecta	Orthoptera	Acrididae	Schistocerca	Schistocerca nitens
GCA_021461385.2	274613	Arthropoda	Insecta	Orthoptera	Acrididae	Schistocerca	Schistocerca piceifrons
GCA_023864345.3	2023355	Arthropoda	Insecta	Orthoptera	Acrididae	Schistocerca	Schistocerca serialis
GCA_019974035.1	746126	Arthropoda	Insecta	Orthoptera	Gryllidae	Apteronemobius	Apteronemobius asahinai
GCA_017312745.1	6999	Arthropoda	Insecta	Orthoptera	Gryllidae	Gryllus	Gryllus bimaculatus
GCA_011170035.1	470939	Arthropoda	Insecta	Orthoptera	Gryllidae	Teleogryllus	Teleogryllus occipitalis
GCA_019457785.1	431949	Arthropoda	Insecta	Orthoptera	Morabidae	Vandiemenella	Vandiemenella viatica
GCA_943193665.1	494438	Arthropoda	Insecta	Orthoptera	Tettigoniidae	Meconema	Meconema thalassinum
GCA_002778355.1	325643	Arthropoda	Insecta	Phasmatodea	Phasmatidae	Clitarchus	Clitarchus hookeri
GCA_003012365.1	614211	Arthropoda	Insecta	Phasmatodea	Phasmatidae	Medauroidea	Medauroidea extradentata
GCA_902151455.1	61472	Arthropoda	Insecta	Phasmatodea	Timematidae	Timema	Timema bartmani
GCA_902141385.1	61474	Arthropoda	Insecta	Phasmatodea	Timematidae	Timema	Timema californicum
GCA_002926335.1	61476	Arthropoda	Insecta	Phasmatodea	Timematidae	Timema	Timema cristinae
GCA_901482245.1	61478	Arthropoda	Insecta	Phasmatodea	Timematidae	Timema	Timema douglasi
GCA_902155825.1	629358	Arthropoda	Insecta	Phasmatodea	Timematidae	Timema	Timema genevievae
GCA_902151445.1	170555	Arthropoda	Insecta	Phasmatodea	Timematidae	Timema	Timema monikensis
GCA_902151475.1	61482	Arthropoda	Insecta	Phasmatodea	Timematidae	Timema	Timema podura
GCA_902141375.1	170557	Arthropoda	Insecta	Phasmatodea	Timematidae	Timema	Timema poppensis
GCA_902151425.1	629360	Arthropoda	Insecta	Phasmatodea	Timematidae	Timema	Timema shepardi
GCA_902151465.1	61484	Arthropoda	Insecta	Phasmatodea	Timematidae	Timema	Timema tahoe
GCA_000006295.1	121224	Arthropoda	Insecta	Phthiraptera	Pediculidae	Pediculus	Pediculus humanus
GCA_016920875.1	128991	Arthropoda	Insecta	Phthiraptera	Philopteridae	Columbicola	Columbicola columbae
GCA_934045905.1	143735	Arthropoda	Insecta	Plecoptera	Leuctridae	Leuctra	Leuctra nigra
GCA_921293005.1	2014036	Arthropoda	Insecta	Plecoptera	Nemouridae	Nemoura	Nemoura dubitans
GCA_921293315.1	143722	Arthropoda	Insecta	Plecoptera	Nemouridae	Nemurella	Nemurella pictetii
GCA_907164805.1	2065413	Arthropoda	Insecta	Plecoptera	Taeniopterygidae	Brachyptera	Brachyptera putata
GCA_023512825.1	209989	Arthropoda	Insecta	Psocoptera	Liposcelididae	Liposcelis	Liposcelis brunnea
GCA_003426905.1	7515	Arthropoda	Insecta	Siphonaptera	Pulicidae	Ctenocephalides	Ctenocephalides felis
GCA_000697945.4	133901	Arthropoda	Insecta	Thysanoptera	Thripidae	Frankliniella	Frankliniella occidentalis
GCF_012932325.1	161013	Arthropoda	Insecta	Thysanoptera	Thripidae	Thrips	Thrips palmi
GCA_022494885.1	2566988	Arthropoda	Insecta	Trichoptera	Brachycentridae	Micrasema	Micrasema longulum
GCA_022606515.1	1271715	Arthropoda	Insecta	Trichoptera	Glossosomatidae	Agapetus	Agapetus fuscipes
GCA_022606575.1	1875375	Arthropoda	Insecta	Trichoptera	Glossosomatidae	Glossosoma	Glossosoma conforme
GCA_024721215.1	1875285	Arthropoda	Insecta	Trichoptera	Hydropsychidae	Cheumatopsyche	Cheumatopsyche charites
GCA_022606485.1	1223681	Arthropoda	Insecta	Trichoptera	Hydroptilidae	Agraylea	Agraylea sexmaculata
GCA_022606425.2	1875550	Arthropoda	Insecta	Trichoptera	Lepidostomatidae	Lepidostoma	Lepidostoma basale
GCA_936435175.1	1271742	Arthropoda	Insecta	Trichoptera	Limnephilidae	Glyphotaelius	Glyphotaelius pellucidus
GCA_917563855.2	1218281	Arthropoda	Insecta	Trichoptera	Limnephilidae	Limnephilus	Limnephilus lunatus
GCA_917880885.1	1271730	Arthropoda	Insecta	Trichoptera	Limnephilidae	Limnephilus	Limnephilus marmoratus
GCA_929108145.1	692089	Arthropoda	Insecta	Trichoptera	Limnephilidae	Limnephilus	Limnephilus rhombicus
GCA_022606525.1	465434	Arthropoda	Insecta	Trichoptera	Limnephilidae	Micropterna	Micropterna sequax
GCA_022495015.1	446452	Arthropoda	Insecta	Trichoptera	Odontoceridae	Odontocerum	Odontocerum albicorne
GCA_022495035.1	1247480	Arthropoda	Insecta	Trichoptera	Philopotamidae	Philopotamus	Philopotamus ludificatus
GCA_016648135.1	763278	Arthropoda	Insecta	Trichoptera	Phryganeidae	Agrypnia	Agrypnia vestita
GCA_022495005.1	177636	Arthropoda	Insecta	Trichoptera	Rhyacophilidae	Rhyacophila	Rhyacophila brunnea
GCA_022683975.1	1875977	Arthropoda	Insecta	Trichoptera	Rhyacophilidae	Rhyacophila	Rhyacophila evoluta
GCA_022664845.1	50586	Arthropoda	Insecta	Zygentoma	Lepismatidae	Lepisma	Lepisma saccharina
GCA_016164225.1	1080772	Arthropoda	Malacostraca	Amphipoda	Gammaridae	Gammarus	Gammarus roeselii
GCA_001587735.2	317513	Arthropoda	Malacostraca	Amphipoda	Hyalidae	Parhyale	Parhyale hawaiensis
GCA_014899125.1	1859082	Arthropoda	Malacostraca	Amphipoda	Talitridae	Orchestia	Orchestia grillus
GCA_014220935.1	2750725	Arthropoda	Malacostraca	Amphipoda	Talitridae	Platorchestia	Platorchestia sp. MABIK
GCA_006783055.1	1923959	Arthropoda	Malacostraca	Amphipoda	Talitridae	Trinorchestia	Trinorchestia longiramus
GCA_002091895.1	293153	Arthropoda	Malacostraca	Decapoda	Atyidae	Caridina	Caridina multidentata
GCA_020424385.2	6728	Arthropoda	Malacostraca	Decapoda	Cambaridae	Procambarus	Procambarus clarkii
GCA_020271785.1	2065263	Arthropoda	Malacostraca	Decapoda	Cambaridae	Procambarus	Procambarus virginalis
GCA_018397915.1	177283	Arthropoda	Malacostraca	Decapoda	Coenobitidae	Birgus	Birgus latro
GCA_018397895.1	6741	Arthropoda	Malacostraca	Decapoda	Lithodidae	Paralithodes	Paralithodes camtschaticus
GCA_013283005.1	273748	Arthropoda	Malacostraca	Decapoda	Lithodidae	Paralithodes	Paralithodes platypus
GCA_016584305.1	41210	Arthropoda	Malacostraca	Decapoda	Majidae	Chionoecetes	Chionoecetes opilio
GCA_015104395.1	159736	Arthropoda	Malacostraca	Decapoda	Palaemonidae	Macrobrachium	Macrobrachium nipponense
GCA_004011675.1	392227	Arthropoda	Malacostraca	Decapoda	Palaemonidae	Palaemon	Palaemon carinicauda
GCA_018397875.1	150431	Arthropoda	Malacostraca	Decapoda	Palinuridae	Panulirus	Panulirus ornatus
GCA_005815305.1	263425	Arthropoda	Malacostraca	Decapoda	Pandalidae	Pandalus	Pandalus platyceros
GCA_009830355.1	6723	Arthropoda	Malacostraca	Decapoda	Parastacidae	Cherax	Cherax destructor
GCA_009761615.1	27406	Arthropoda	Malacostraca	Decapoda	Parastacidae	Cherax	Cherax quadricarinatus
GCA_019202785.2	139456	Arthropoda	Malacostraca	Decapoda	Penaeidae	Penaeus	Penaeus chinensis
GCA_018983055.1	29960	Arthropoda	Malacostraca	Decapoda	Penaeidae	Penaeus	Penaeus indicus
GCA_017312705.2	27405	Arthropoda	Malacostraca	Decapoda	Penaeidae	Penaeus	Penaeus japonicus
GCA_015228065.1	6687	Arthropoda	Malacostraca	Decapoda	Penaeidae	Penaeus	Penaeus monodon
GCA_003789085.1	6689	Arthropoda	Malacostraca	Decapoda	Penaeidae	Penaeus	Penaeus vannamei
GCA_020233015.1	6763	Arthropoda	Malacostraca	Decapoda	Portunidae	Callinectes	Callinectes sapidus
GCA_017591435.1	210409	Arthropoda	Malacostraca	Decapoda	Portunidae	Portunus	Portunus trituberculatus
GCA_013436485.1	95602	Arthropoda	Malacostraca	Decapoda	Varunidae	Eriocheir	Eriocheir sinensis
GCA_009176605.1	96803	Arthropoda	Malacostraca	Isopoda	Armadillidiidae	Armadillidium	Armadillidium nasatum
GCA_004104545.1	13347	Arthropoda	Malacostraca	Isopoda	Armadillidiidae	Armadillidium	Armadillidium vulgare
GCA_023373965.1	82763	Arthropoda	Malacostraca	Isopoda	Idoteidae	Idotea	Idotea baltica
GCA_002091915.1	142080	Arthropoda	Malacostraca	Isopoda	Ligiidae	Ligia	Ligia exotica
GCA_011833715.1	6848	Arthropoda	Merostomata	Xiphosura	Limulidae	Carcinoscorpius	Carcinoscorpius rotundicauda
GCA_000517525.1	6850	Arthropoda	Merostomata	Xiphosura	Limulidae	Limulus	Limulus polyphemus
GCA_014155125.1	6852	Arthropoda	Merostomata	Xiphosura	Limulidae	Tachypleus	Tachypleus gigas
GCA_004210375.1	6853	Arthropoda	Merostomata	Xiphosura	Limulidae	Tachypleus	Tachypleus tridentatus
GCA_905338395.1	163714	Arthropoda	Ostracoda	Podocopida	Cyprididae	Cyprideis	Cyprideis torosa
GCA_905338405.1	399045	Arthropoda	Ostracoda	Podocopida	Cyprididae	Notodromas	Notodromas monacha
GCA_905338385.1	69355	Arthropoda	Ostracoda	Podocopida	Darwinulidae	Darwinula	Darwinula stevensoni
GCA_016618385.1	424472	Arthropoda	Pycnogonida	Pantopoda	Nymphonidae	Nymphon	Nymphon striatum
GCA_014673585.1	94630	Arthropoda	Thecostraca	Balanomorpha	Balanidae	Semibalanus	Semibalanus balanoides
GCA_916048095.2	51650	Arthropoda	Thecostraca	Cirripedia	Sacculinidae	Sacculina	Sacculina carcini
GCA_011947565.3	41117	Arthropoda	Thecostraca	Pollicipedomorpha	Pollicipedidae	Pollicipes	Pollicipes pollicipes
