# Supplementary material for: Co-option of a non-retroviral endogenous viral element in planthoppers
Source: Nat Commun. 2023 Nov 9;14:7264. doi: 10.1038/s41467-023-43186-2 (PMC10636211; doi:10.1038/s41467-023-43186-2)
Supplement: Supplementary file 5 — Supplementary Data 2 [file 41467_2023_43186_MOESM5_ESM.xlsx]

## Sheet: Supplementary Data 2 
Supplementary Data 2 ToEVEs in Arthropod genomes
Accession	phylum	class	order	family	genus	species	EVE (accession_virus name_chromosome/scaffold/contig_start position_end position)	V_Accession	V_Family	V_Genus	V_Species
GCA_008065355.1	Arthropoda	Arachnida	Araneae	Lycosidae	Pardosa	Pardosa pseudoannulata	QZB49257.1_RNA_Lonestar_tick_totivirus_SBLA01354838.1_181619_182059	QZB49257.1	Totiviridae	unclassify	Lonestar tick totivirus
GCA_933210815.1	Arthropoda	Arachnida	Araneae	Tetragnathidae	Meta	Meta bourneti	AUX13136.1_Lonestar_tick_totivirus_OW119932.1_59074174_59074079	AUX13136.1	Totiviridae	unclassify	Lonestar tick totivirus
GCA_933210815.1	Arthropoda	Arachnida	Araneae	Tetragnathidae	Meta	Meta bourneti	AUX13136.1_Lonestar_tick_totivirus_OW119932.1_59078088_59078023	AUX13136.1	Totiviridae	unclassify	Lonestar tick totivirus
GCA_933210815.1	Arthropoda	Arachnida	Araneae	Tetragnathidae	Meta	Meta bourneti	AUX13136.1_Lonestar_tick_totivirus_OW119932.1_59078687_59078139	AUX13136.1	Totiviridae	unclassify	Lonestar tick totivirus
GCA_933210815.1	Arthropoda	Arachnida	Araneae	Tetragnathidae	Meta	Meta bourneti	APG76064.1_Wenling_toti-like_virus_3_OW119932.1_59073959_59073618	APG76064.1	unclassify	unclassify	Wenling toti-like virus 3
GCA_933210815.1	Arthropoda	Arachnida	Araneae	Tetragnathidae	Meta	Meta bourneti	QMU95572.1_Bactrocera_dorsalis_toti-like_virus_1_OW119932.1_61419610_61419083	QMU95572.1	Totiviridae	unclassify	Bactrocera dorsalis toti-like virus 1
GCA_024610705.1	Arthropoda	Arachnida	Araneae	Tetragnathidae	Tetragnatha	Tetragnatha versicolor	UHK03241.1_RNA_Hangzhou_totivirus_8_JANDEH010000024.1_1875518_1875769	UHK03241.1	Totiviridae	Totivirus	Hangzhou totivirus 8
GCA_024610705.1	Arthropoda	Arachnida	Araneae	Tetragnathidae	Tetragnatha	Tetragnatha versicolor	UHK03241.1_RNA_Hangzhou_totivirus_8_JANDEH010000024.1_1875777_1876205	UHK03241.1	Totiviridae	Totivirus	Hangzhou totivirus 8
GCA_008297655.1	Arthropoda	Arachnida	Araneae	Theridiidae	Anelosimus	Anelosimus studiosus	AUX13136.1_Lonestar_tick_totivirus_VSFD01110504.1_2797_2952	AUX13136.1	Totiviridae	unclassify	Lonestar tick totivirus
GCA_008297655.1	Arthropoda	Arachnida	Araneae	Theridiidae	Anelosimus	Anelosimus studiosus	AUX13136.1_Lonestar_tick_totivirus_VSFD01110504.1_2972_3295	AUX13136.1	Totiviridae	unclassify	Lonestar tick totivirus
GCA_008297655.1	Arthropoda	Arachnida	Araneae	Theridiidae	Anelosimus	Anelosimus studiosus	AUX13136.1_Lonestar_tick_totivirus_VSFD01526805.1_71_565	AUX13136.1	Totiviridae	unclassify	Lonestar tick totivirus
GCA_008297655.1	Arthropoda	Arachnida	Araneae	Theridiidae	Anelosimus	Anelosimus studiosus	QHJ91805.1_RNA_Shanghai_totivirus_VSFD01188115.1_974_1531	QHJ91805.1	Totiviridae	unclassify	Shanghai totivirus
GCA_008297655.1	Arthropoda	Arachnida	Araneae	Theridiidae	Anelosimus	Anelosimus studiosus	QNL09599.1_RNA_Clinch_totivirus_1_VSFD01188115.1_733_888	QNL09599.1	Totiviridae	unclassify	Clinch totivirus 1
GCA_023969395.1	Arthropoda	Arachnida	Ixodida	Ixodidae	Amblyomma	Amblyomma maculatum	QBQ65052.1_Xinjiang_tick_totivirus_2_JAJIZL010000149.1_591712_591987	QBQ65052.1	Totiviridae	Totivirus	Xinjiang tick totivirus 2
GCA_023969395.1	Arthropoda	Arachnida	Ixodida	Ixodidae	Amblyomma	Amblyomma maculatum	QBQ65052.1_Xinjiang_tick_totivirus_2_JAJIZL010006837.1_8018_8548	QBQ65052.1	Totiviridae	Totivirus	Xinjiang tick totivirus 2
GCA_023969395.1	Arthropoda	Arachnida	Ixodida	Ixodidae	Amblyomma	Amblyomma maculatum	QBQ65052.1_Xinjiang_tick_totivirus_2_JAJIZL010022272.1_27152_26745	QBQ65052.1	Totiviridae	Totivirus	Xinjiang tick totivirus 2
GCA_023969395.1	Arthropoda	Arachnida	Ixodida	Ixodidae	Amblyomma	Amblyomma maculatum	AUX13136.1_Lonestar_tick_totivirus_JAJIZL010001702.1_23523_23666	AUX13136.1	Totiviridae	unclassify	Lonestar tick totivirus
GCA_023969395.1	Arthropoda	Arachnida	Ixodida	Ixodidae	Amblyomma	Amblyomma maculatum	AUX13136.1_Lonestar_tick_totivirus_JAJIZL010001703.1_23473_23616	AUX13136.1	Totiviridae	unclassify	Lonestar tick totivirus
GCA_023969395.1	Arthropoda	Arachnida	Ixodida	Ixodidae	Amblyomma	Amblyomma maculatum	AUX13136.1_Lonestar_tick_totivirus_JAJIZL010019220.1_314852_315004	AUX13136.1	Totiviridae	unclassify	Lonestar tick totivirus
GCA_023969395.1	Arthropoda	Arachnida	Ixodida	Ixodidae	Amblyomma	Amblyomma maculatum	AUX13136.1_Lonestar_tick_totivirus_JAJIZL010020784.1_23941_23771	AUX13136.1	Totiviridae	unclassify	Lonestar tick totivirus
GCA_023969395.1	Arthropoda	Arachnida	Ixodida	Ixodidae	Amblyomma	Amblyomma maculatum	AUX13136.1_Lonestar_tick_totivirus_JAJIZL010020784.1_24077_23955	AUX13136.1	Totiviridae	unclassify	Lonestar tick totivirus
GCA_023969395.1	Arthropoda	Arachnida	Ixodida	Ixodidae	Amblyomma	Amblyomma maculatum	AUX13136.1_Lonestar_tick_totivirus_JAJIZL010021055.1_25372_25175	AUX13136.1	Totiviridae	unclassify	Lonestar tick totivirus
GCA_023969395.1	Arthropoda	Arachnida	Ixodida	Ixodidae	Amblyomma	Amblyomma maculatum	AUX13136.1_Lonestar_tick_totivirus_JAJIZL010021055.1_27170_26487	AUX13136.1	Totiviridae	unclassify	Lonestar tick totivirus
GCA_023969395.1	Arthropoda	Arachnida	Ixodida	Ixodidae	Amblyomma	Amblyomma maculatum	AUX13136.1_Lonestar_tick_totivirus_JAJIZL010021055.1_27501_27196	AUX13136.1	Totiviridae	unclassify	Lonestar tick totivirus
GCA_023969395.1	Arthropoda	Arachnida	Ixodida	Ixodidae	Amblyomma	Amblyomma maculatum	AUX13136.1_Lonestar_tick_totivirus_JAJIZL010022272.1_25563_25288	AUX13136.1	Totiviridae	unclassify	Lonestar tick totivirus
GCA_023969395.1	Arthropoda	Arachnida	Ixodida	Ixodidae	Amblyomma	Amblyomma maculatum	AUX13136.1_Lonestar_tick_totivirus_JAJIZL010022272.1_27486_27181	AUX13136.1	Totiviridae	unclassify	Lonestar tick totivirus
GCA_023969395.1	Arthropoda	Arachnida	Ixodida	Ixodidae	Amblyomma	Amblyomma maculatum	AUX13136.1_Lonestar_tick_totivirus_JAJIZL010023319.1_1_114	AUX13136.1	Totiviridae	unclassify	Lonestar tick totivirus
GCA_023969395.1	Arthropoda	Arachnida	Ixodida	Ixodidae	Amblyomma	Amblyomma maculatum	AUX13136.1_Lonestar_tick_totivirus_JAJIZL010032848.1_10715_11350	AUX13136.1	Totiviridae	unclassify	Lonestar tick totivirus
GCA_023969395.1	Arthropoda	Arachnida	Ixodida	Ixodidae	Amblyomma	Amblyomma maculatum	AUX13136.1_Lonestar_tick_totivirus_JAJIZL010032848.1_13889_14386	AUX13136.1	Totiviridae	unclassify	Lonestar tick totivirus
GCA_023969395.1	Arthropoda	Arachnida	Ixodida	Ixodidae	Amblyomma	Amblyomma maculatum	AUX13136.1_Lonestar_tick_totivirus_JAJIZL010034249.1_488_658	AUX13136.1	Totiviridae	unclassify	Lonestar tick totivirus
GCA_023969395.1	Arthropoda	Arachnida	Ixodida	Ixodidae	Amblyomma	Amblyomma maculatum	AUX13136.1_Lonestar_tick_totivirus_JAJIZL010125830.1_743_913	AUX13136.1	Totiviridae	unclassify	Lonestar tick totivirus
GCA_023969395.1	Arthropoda	Arachnida	Ixodida	Ixodidae	Amblyomma	Amblyomma maculatum	AUX13136.1_Lonestar_tick_totivirus_JAJIZL010125831.1_743_913	AUX13136.1	Totiviridae	unclassify	Lonestar tick totivirus
GCA_023969395.1	Arthropoda	Arachnida	Ixodida	Ixodidae	Amblyomma	Amblyomma maculatum	QHJ91805.1_RNA_Shanghai_totivirus_JAJIZL010001702.1_24604_24825	QHJ91805.1	Totiviridae	unclassify	Shanghai totivirus
GCA_023969395.1	Arthropoda	Arachnida	Ixodida	Ixodidae	Amblyomma	Amblyomma maculatum	QHJ91805.1_RNA_Shanghai_totivirus_JAJIZL010125830.1_2667_2897	QHJ91805.1	Totiviridae	unclassify	Shanghai totivirus
GCA_023969395.1	Arthropoda	Arachnida	Ixodida	Ixodidae	Amblyomma	Amblyomma maculatum	QQP18684.1_RNA_Soybean_thrips-associated_totivirus_2_JAJIZL010001703.1_24554_24766	QQP18684.1	Totiviridae	unclassify	Soybean thrips-associated totivirus 2
GCA_023969395.1	Arthropoda	Arachnida	Ixodida	Ixodidae	Amblyomma	Amblyomma maculatum	YP_009336907.1_Hubei_toti-like_virus_24_JAJIZL010006837.1_15018_16010	YP_009336907.1	unclassify	unclassify	Hubei toti-like virus 24
GCA_023969395.1	Arthropoda	Arachnida	Ixodida	Ixodidae	Amblyomma	Amblyomma maculatum	YP_009336907.1_Hubei_toti-like_virus_24_JAJIZL010006840.1_14996_15691	YP_009336907.1	unclassify	unclassify	Hubei toti-like virus 24
GCA_023969395.1	Arthropoda	Arachnida	Ixodida	Ixodidae	Amblyomma	Amblyomma maculatum	YP_009336907.1_Hubei_toti-like_virus_24_JAJIZL010017526.1_240231_240833	YP_009336907.1	unclassify	unclassify	Hubei toti-like virus 24
GCA_023969395.1	Arthropoda	Arachnida	Ixodida	Ixodidae	Amblyomma	Amblyomma maculatum	YP_009336907.1_Hubei_toti-like_virus_24_JAJIZL010020033.1_35378_35884	YP_009336907.1	unclassify	unclassify	Hubei toti-like virus 24
GCA_023969395.1	Arthropoda	Arachnida	Ixodida	Ixodidae	Amblyomma	Amblyomma maculatum	YP_009336907.1_Hubei_toti-like_virus_24_JAJIZL010020784.1_19289_18606	YP_009336907.1	unclassify	unclassify	Hubei toti-like virus 24
GCA_023969395.1	Arthropoda	Arachnida	Ixodida	Ixodidae	Amblyomma	Amblyomma maculatum	YP_009336907.1_Hubei_toti-like_virus_24_JAJIZL010029186.1_1739_1221	YP_009336907.1	unclassify	unclassify	Hubei toti-like virus 24
GCA_023969395.1	Arthropoda	Arachnida	Ixodida	Ixodidae	Amblyomma	Amblyomma maculatum	YP_009336907.1_Hubei_toti-like_virus_24_JAJIZL010124231.1_129106_128630	YP_009336907.1	unclassify	unclassify	Hubei toti-like virus 24
GCA_023969395.1	Arthropoda	Arachnida	Ixodida	Ixodidae	Amblyomma	Amblyomma maculatum	YP_009336907.1_Hubei_toti-like_virus_24_JAJIZL010124231.1_129380_129120	YP_009336907.1	unclassify	unclassify	Hubei toti-like virus 24
GCA_023969395.1	Arthropoda	Arachnida	Ixodida	Ixodidae	Amblyomma	Amblyomma maculatum	YP_009336907.1_Hubei_toti-like_virus_24_JAJIZL010124231.1_129895_129512	YP_009336907.1	unclassify	unclassify	Hubei toti-like virus 24
GCA_023969395.1	Arthropoda	Arachnida	Ixodida	Ixodidae	Amblyomma	Amblyomma maculatum	YP_009337086.1_Wenling_toti-like_virus_2_JAJIZL010006840.1_8986_9546	YP_009337086.1	unclassify	unclassify	Wenling toti-like virus 2
GCA_023969395.1	Arthropoda	Arachnida	Ixodida	Ixodidae	Amblyomma	Amblyomma maculatum	YP_009337086.1_Wenling_toti-like_virus_2_JAJIZL010019220.1_315683_316090	YP_009337086.1	unclassify	unclassify	Wenling toti-like virus 2
GCA_023969395.1	Arthropoda	Arachnida	Ixodida	Ixodidae	Amblyomma	Amblyomma maculatum	QWX94191.1_RNA_Aedes_aegypti_totivirus_2_JAJIZL010016529.1_30551_30258	QWX94191.1	Totiviridae	unclassify	Aedes aegypti totivirus 2
GCA_023969395.1	Arthropoda	Arachnida	Ixodida	Ixodidae	Amblyomma	Amblyomma maculatum	UHR49804.1_Sanya_orius_sauteri_totivirus_2_JAJIZL010017526.1_282874_283893	UHR49804.1	Totiviridae	Totivirus	Sanya orius sauteri totivirus 2
GCA_023969395.1	Arthropoda	Arachnida	Ixodida	Ixodidae	Amblyomma	Amblyomma maculatum	YP_009230207.1_Camponotus_nipponicus_virus_JAJIZL010020125.1_33074_32076	YP_009230207.1	Totiviridae	unclassify	Camponotus nipponicus virus
GCA_023969395.1	Arthropoda	Arachnida	Ixodida	Ixodidae	Amblyomma	Amblyomma maculatum	AUX13135.1_ORF1_Lonestar_tick_totivirus_JAJIZL010020784.1_29001_28633	AUX13135.1	Totiviridae	unclassify	Lonestar tick totivirus
GCA_023969395.1	Arthropoda	Arachnida	Ixodida	Ixodidae	Amblyomma	Amblyomma maculatum	AUX13135.1_ORF1_Lonestar_tick_totivirus_JAJIZL010025502.1_102366_102728	AUX13135.1	Totiviridae	unclassify	Lonestar tick totivirus
GCA_023969395.1	Arthropoda	Arachnida	Ixodida	Ixodidae	Amblyomma	Amblyomma maculatum	AUX13135.1_ORF1_Lonestar_tick_totivirus_JAJIZL010124670.1_40347_40487	AUX13135.1	Totiviridae	unclassify	Lonestar tick totivirus
GCA_023969395.1	Arthropoda	Arachnida	Ixodida	Ixodidae	Amblyomma	Amblyomma maculatum	AUX13135.1_ORF1_Lonestar_tick_totivirus_JAJIZL010124670.1_40493_40642	AUX13135.1	Totiviridae	unclassify	Lonestar tick totivirus
GCA_023969395.1	Arthropoda	Arachnida	Ixodida	Ixodidae	Amblyomma	Amblyomma maculatum	YP_009553182.1_RNA_Sogatella_furcifera_totivirus_2_JAJIZL010024178.1_38605_39585	YP_009553182.1	Totiviridae	unclassify	Sogatella furcifera totivirus 2
GCA_023969395.1	Arthropoda	Arachnida	Ixodida	Ixodidae	Amblyomma	Amblyomma maculatum	UHM27712.1_RNA_Hangzhou_sogatella_furcifera_totivirus_1_JAJIZL010122944.1_7449_7084	UHM27712.1	Totiviridae	Totivirus	Hangzhou sogatella furcifera totivirus 1
GCA_023969395.1	Arthropoda	Arachnida	Ixodida	Ixodidae	Amblyomma	Amblyomma maculatum	QBQ65051.1_Xinjiang_tick_totivirus_2_JAJIZL010125161.1_148557_148402	QBQ65051.1	Totiviridae	Totivirus	Xinjiang tick totivirus 2
GCA_023969395.1	Arthropoda	Arachnida	Ixodida	Ixodidae	Amblyomma	Amblyomma maculatum	QBQ65051.1_Xinjiang_tick_totivirus_2_JAJIZL010125161.1_148709_148587	QBQ65051.1	Totiviridae	Totivirus	Xinjiang tick totivirus 2
GCA_023969395.1	Arthropoda	Arachnida	Ixodida	Ixodidae	Amblyomma	Amblyomma maculatum	YP_009552822.1_RNA_Culex_tritaeniorhynchus_totivirus_JAJIZL010125831.1_2667_2897	YP_009552822.1	Totiviridae	unclassify	Culex tritaeniorhynchus totivirus
GCA_023375885.2	Arthropoda	Arachnida	Ixodida	Ixodidae	Dermacentor	Dermacentor andersoni	AUX13136.1_Lonestar_tick_totivirus_JALBCO010003038.1_7815658_7816401	AUX13136.1	Totiviridae	unclassify	Lonestar tick totivirus
GCA_023375885.2	Arthropoda	Arachnida	Ixodida	Ixodidae	Dermacentor	Dermacentor andersoni	AUX13136.1_Lonestar_tick_totivirus_JALBCO010003038.1_7818834_7819271	AUX13136.1	Totiviridae	unclassify	Lonestar tick totivirus
GCA_023375885.2	Arthropoda	Arachnida	Ixodida	Ixodidae	Dermacentor	Dermacentor andersoni	AUX13136.1_Lonestar_tick_totivirus_JALBCO010003038.1_7949040_7948873	AUX13136.1	Totiviridae	unclassify	Lonestar tick totivirus
GCA_023375885.2	Arthropoda	Arachnida	Ixodida	Ixodidae	Dermacentor	Dermacentor andersoni	AUX13136.1_Lonestar_tick_totivirus_JALBCO010003038.1_7949429_7949046	AUX13136.1	Totiviridae	unclassify	Lonestar tick totivirus
GCA_023375885.2	Arthropoda	Arachnida	Ixodida	Ixodidae	Dermacentor	Dermacentor andersoni	AUX13136.1_Lonestar_tick_totivirus_JALBCO010003098.1_22188056_22187481	AUX13136.1	Totiviridae	unclassify	Lonestar tick totivirus
GCA_023375885.2	Arthropoda	Arachnida	Ixodida	Ixodidae	Dermacentor	Dermacentor andersoni	AUX13136.1_Lonestar_tick_totivirus_JALBCO010003098.1_43232841_43233053	AUX13136.1	Totiviridae	unclassify	Lonestar tick totivirus
GCA_023375885.2	Arthropoda	Arachnida	Ixodida	Ixodidae	Dermacentor	Dermacentor andersoni	AUX13136.1_Lonestar_tick_totivirus_JALBCO010003117.1_8459588_8459325	AUX13136.1	Totiviridae	unclassify	Lonestar tick totivirus
GCA_023375885.2	Arthropoda	Arachnida	Ixodida	Ixodidae	Dermacentor	Dermacentor andersoni	AUX13136.1_Lonestar_tick_totivirus_JALBCO010003117.1_8459955_8459638	AUX13136.1	Totiviridae	unclassify	Lonestar tick totivirus
GCA_023375885.2	Arthropoda	Arachnida	Ixodida	Ixodidae	Dermacentor	Dermacentor andersoni	AUX13136.1_Lonestar_tick_totivirus_JALBCO010003117.1_8638071_8637340	AUX13136.1	Totiviridae	unclassify	Lonestar tick totivirus
GCA_023375885.2	Arthropoda	Arachnida	Ixodida	Ixodidae	Dermacentor	Dermacentor andersoni	QHJ91805.1_RNA_Shanghai_totivirus_JALBCO010003019.1_31305047_31305400	QHJ91805.1	Totiviridae	unclassify	Shanghai totivirus
GCA_023375885.2	Arthropoda	Arachnida	Ixodida	Ixodidae	Dermacentor	Dermacentor andersoni	QQP18684.1_RNA_Soybean_thrips-associated_totivirus_2_JALBCO010003117.1_8638903_8638832	QQP18684.1	Totiviridae	unclassify	Soybean thrips-associated totivirus 2
GCA_023375885.2	Arthropoda	Arachnida	Ixodida	Ixodidae	Dermacentor	Dermacentor andersoni	YP_009336907.1_Hubei_toti-like_virus_24_JALBCO010003010.1_67792239_67792463	YP_009336907.1	unclassify	unclassify	Hubei toti-like virus 24
GCA_023375885.2	Arthropoda	Arachnida	Ixodida	Ixodidae	Dermacentor	Dermacentor andersoni	YP_009336907.1_Hubei_toti-like_virus_24_JALBCO010003026.1_50473746_50473327	YP_009336907.1	unclassify	unclassify	Hubei toti-like virus 24
GCA_023375885.2	Arthropoda	Arachnida	Ixodida	Ixodidae	Dermacentor	Dermacentor andersoni	YP_009336907.1_Hubei_toti-like_virus_24_JALBCO010003026.1_50484265_50483768	YP_009336907.1	unclassify	unclassify	Hubei toti-like virus 24
GCA_023375885.2	Arthropoda	Arachnida	Ixodida	Ixodidae	Dermacentor	Dermacentor andersoni	AUX13135.1_ORF1_Lonestar_tick_totivirus_JALBCO010003019.1_31181977_31180163	AUX13135.1	Totiviridae	unclassify	Lonestar tick totivirus
GCA_023375885.2	Arthropoda	Arachnida	Ixodida	Ixodidae	Dermacentor	Dermacentor andersoni	AUX13135.1_ORF1_Lonestar_tick_totivirus_JALBCO010003019.1_31300380_31301240	AUX13135.1	Totiviridae	unclassify	Lonestar tick totivirus
GCA_023375885.2	Arthropoda	Arachnida	Ixodida	Ixodidae	Dermacentor	Dermacentor andersoni	AUX13135.1_ORF1_Lonestar_tick_totivirus_JALBCO010003019.1_31301796_31304024	AUX13135.1	Totiviridae	unclassify	Lonestar tick totivirus
GCA_023375885.2	Arthropoda	Arachnida	Ixodida	Ixodidae	Dermacentor	Dermacentor andersoni	QBQ65051.1_Xinjiang_tick_totivirus_2_JALBCO010003091.1_74057_73869	QBQ65051.1	Totiviridae	Totivirus	Xinjiang tick totivirus 2
GCA_023375885.2	Arthropoda	Arachnida	Ixodida	Ixodidae	Dermacentor	Dermacentor andersoni	QBQ65051.1_Xinjiang_tick_totivirus_2_JALBCO010003098.1_753197_753556	QBQ65051.1	Totiviridae	Totivirus	Xinjiang tick totivirus 2
GCA_023375885.2	Arthropoda	Arachnida	Ixodida	Ixodidae	Dermacentor	Dermacentor andersoni	QBQ65051.1_Xinjiang_tick_totivirus_2_JALBCO010003117.1_8679788_8679618	QBQ65051.1	Totiviridae	Totivirus	Xinjiang tick totivirus 2
GCA_023375885.2	Arthropoda	Arachnida	Ixodida	Ixodidae	Dermacentor	Dermacentor andersoni	YP_009552822.1_RNA_Culex_tritaeniorhynchus_totivirus_JALBCO010003117.1_8477105_8476968	YP_009552822.1	Totiviridae	unclassify	Culex tritaeniorhynchus totivirus
GCA_023375885.2	Arthropoda	Arachnida	Ixodida	Ixodidae	Dermacentor	Dermacentor andersoni	QNL09599.1_RNA_Clinch_totivirus_1_JALBCO010003038.1_7941381_7940851	QNL09599.1	Totiviridae	unclassify	Clinch totivirus 1
GCA_023375885.2	Arthropoda	Arachnida	Ixodida	Ixodidae	Dermacentor	Dermacentor andersoni	APG75991.1_Beihai_toti-like_virus_1_JALBCO010003019.1_31172681_31172265	APG75991.1	unclassify	unclassify	Beihai toti-like virus 1
GCA_023375885.2	Arthropoda	Arachnida	Ixodida	Ixodidae	Dermacentor	Dermacentor andersoni	QHJ91803.1_RNA_Shanghai_totivirus_JALBCO010003038.1_7813494_7813751	QHJ91803.1	Totiviridae	unclassify	Shanghai totivirus
GCA_023375885.2	Arthropoda	Arachnida	Ixodida	Ixodidae	Dermacentor	Dermacentor andersoni	QZB49257.1_RNA_Lonestar_tick_totivirus_JALBCO010003098.1_43226832_43227722	QZB49257.1	Totiviridae	unclassify	Lonestar tick totivirus
GCA_023375885.2	Arthropoda	Arachnida	Ixodida	Ixodidae	Dermacentor	Dermacentor andersoni	QZB49257.1_RNA_Lonestar_tick_totivirus_JALBCO010003098.1_43233182_43233712	QZB49257.1	Totiviridae	unclassify	Lonestar tick totivirus
GCA_013339745.2	Arthropoda	Arachnida	Ixodida	Ixodidae	Dermacentor	Dermacentor silvarum	QBQ65052.1_Xinjiang_tick_totivirus_2_CM023471.1_36475295_36475552	QBQ65052.1	Totiviridae	Totivirus	Xinjiang tick totivirus 2
GCA_013339745.2	Arthropoda	Arachnida	Ixodida	Ixodidae	Dermacentor	Dermacentor silvarum	QBQ65052.1_Xinjiang_tick_totivirus_2_CM023471.1_36475572_36475766	QBQ65052.1	Totiviridae	Totivirus	Xinjiang tick totivirus 2
GCA_013339745.2	Arthropoda	Arachnida	Ixodida	Ixodidae	Dermacentor	Dermacentor silvarum	QBQ65052.1_Xinjiang_tick_totivirus_2_CM023471.1_71188748_71188858	QBQ65052.1	Totiviridae	Totivirus	Xinjiang tick totivirus 2
GCA_013339745.2	Arthropoda	Arachnida	Ixodida	Ixodidae	Dermacentor	Dermacentor silvarum	QBQ65052.1_Xinjiang_tick_totivirus_2_CM023471.1_261284005_261284286	QBQ65052.1	Totiviridae	Totivirus	Xinjiang tick totivirus 2
GCA_013339745.2	Arthropoda	Arachnida	Ixodida	Ixodidae	Dermacentor	Dermacentor silvarum	QBQ65052.1_Xinjiang_tick_totivirus_2_CM023474.1_108219720_108219472	QBQ65052.1	Totiviridae	Totivirus	Xinjiang tick totivirus 2
GCA_013339745.2	Arthropoda	Arachnida	Ixodida	Ixodidae	Dermacentor	Dermacentor silvarum	QBQ65052.1_Xinjiang_tick_totivirus_2_CM023474.1_108630197_108629736	QBQ65052.1	Totiviridae	Totivirus	Xinjiang tick totivirus 2
GCA_013339745.2	Arthropoda	Arachnida	Ixodida	Ixodidae	Dermacentor	Dermacentor silvarum	AUX13136.1_Lonestar_tick_totivirus_CM023471.1_36476122_36476985	AUX13136.1	Totiviridae	unclassify	Lonestar tick totivirus
GCA_013339745.2	Arthropoda	Arachnida	Ixodida	Ixodidae	Dermacentor	Dermacentor silvarum	AUX13136.1_Lonestar_tick_totivirus_CM023471.1_36530425_36531552	AUX13136.1	Totiviridae	unclassify	Lonestar tick totivirus
GCA_013339745.2	Arthropoda	Arachnida	Ixodida	Ixodidae	Dermacentor	Dermacentor silvarum	AUX13136.1_Lonestar_tick_totivirus_CM023471.1_70792690_70792154	AUX13136.1	Totiviridae	unclassify	Lonestar tick totivirus
GCA_013339745.2	Arthropoda	Arachnida	Ixodida	Ixodidae	Dermacentor	Dermacentor silvarum	AUX13136.1_Lonestar_tick_totivirus_CM023471.1_70793271_70792777	AUX13136.1	Totiviridae	unclassify	Lonestar tick totivirus
GCA_013339745.2	Arthropoda	Arachnida	Ixodida	Ixodidae	Dermacentor	Dermacentor silvarum	AUX13136.1_Lonestar_tick_totivirus_CM023471.1_70837119_70836259	AUX13136.1	Totiviridae	unclassify	Lonestar tick totivirus
GCA_013339745.2	Arthropoda	Arachnida	Ixodida	Ixodidae	Dermacentor	Dermacentor silvarum	AUX13136.1_Lonestar_tick_totivirus_CM023471.1_70837576_70837121	AUX13136.1	Totiviridae	unclassify	Lonestar tick totivirus
GCA_013339745.2	Arthropoda	Arachnida	Ixodida	Ixodidae	Dermacentor	Dermacentor silvarum	AUX13136.1_Lonestar_tick_totivirus_CM023471.1_70941669_70941541	AUX13136.1	Totiviridae	unclassify	Lonestar tick totivirus
GCA_013339745.2	Arthropoda	Arachnida	Ixodida	Ixodidae	Dermacentor	Dermacentor silvarum	AUX13136.1_Lonestar_tick_totivirus_CM023471.1_71188998_71189246	AUX13136.1	Totiviridae	unclassify	Lonestar tick totivirus
GCA_013339745.2	Arthropoda	Arachnida	Ixodida	Ixodidae	Dermacentor	Dermacentor silvarum	AUX13136.1_Lonestar_tick_totivirus_CM023471.1_71189311_71189916	AUX13136.1	Totiviridae	unclassify	Lonestar tick totivirus
GCA_013339745.2	Arthropoda	Arachnida	Ixodida	Ixodidae	Dermacentor	Dermacentor silvarum	AUX13136.1_Lonestar_tick_totivirus_CM023471.1_95886389_95886051	AUX13136.1	Totiviridae	unclassify	Lonestar tick totivirus
GCA_013339745.2	Arthropoda	Arachnida	Ixodida	Ixodidae	Dermacentor	Dermacentor silvarum	AUX13136.1_Lonestar_tick_totivirus_CM023474.1_134820896_134820492	AUX13136.1	Totiviridae	unclassify	Lonestar tick totivirus
GCA_013339745.2	Arthropoda	Arachnida	Ixodida	Ixodidae	Dermacentor	Dermacentor silvarum	AUX13136.1_Lonestar_tick_totivirus_CM023476.1_115373595_115372150	AUX13136.1	Totiviridae	unclassify	Lonestar tick totivirus
GCA_013339745.2	Arthropoda	Arachnida	Ixodida	Ixodidae	Dermacentor	Dermacentor silvarum	AUX13136.1_Lonestar_tick_totivirus_CM023478.1_15231904_15232233	AUX13136.1	Totiviridae	unclassify	Lonestar tick totivirus
GCA_013339745.2	Arthropoda	Arachnida	Ixodida	Ixodidae	Dermacentor	Dermacentor silvarum	AUX13136.1_Lonestar_tick_totivirus_CM023478.1_15233737_15234237	AUX13136.1	Totiviridae	unclassify	Lonestar tick totivirus
GCA_013339745.2	Arthropoda	Arachnida	Ixodida	Ixodidae	Dermacentor	Dermacentor silvarum	AUX13136.1_Lonestar_tick_totivirus_CM023478.1_15566159_15567097	AUX13136.1	Totiviridae	unclassify	Lonestar tick totivirus
GCA_013339745.2	Arthropoda	Arachnida	Ixodida	Ixodidae	Dermacentor	Dermacentor silvarum	AUX13136.1_Lonestar_tick_totivirus_CM023479.1_120929737_120930075	AUX13136.1	Totiviridae	unclassify	Lonestar tick totivirus
GCA_013339745.2	Arthropoda	Arachnida	Ixodida	Ixodidae	Dermacentor	Dermacentor silvarum	AUX13136.1_Lonestar_tick_totivirus_CM023479.1_160088409_160088104	AUX13136.1	Totiviridae	unclassify	Lonestar tick totivirus
GCA_013339745.2	Arthropoda	Arachnida	Ixodida	Ixodidae	Dermacentor	Dermacentor silvarum	AUX13136.1_Lonestar_tick_totivirus_CM023480.1_65544558_65544442	AUX13136.1	Totiviridae	unclassify	Lonestar tick totivirus
GCA_013339745.2	Arthropoda	Arachnida	Ixodida	Ixodidae	Dermacentor	Dermacentor silvarum	AUX13136.1_Lonestar_tick_totivirus_JABSTS010000824.1_11048_11113	AUX13136.1	Totiviridae	unclassify	Lonestar tick totivirus
GCA_013339745.2	Arthropoda	Arachnida	Ixodida	Ixodidae	Dermacentor	Dermacentor silvarum	AUX13136.1_Lonestar_tick_totivirus_JABSTS010000824.1_11654_11761	AUX13136.1	Totiviridae	unclassify	Lonestar tick totivirus
GCA_013339745.2	Arthropoda	Arachnida	Ixodida	Ixodidae	Dermacentor	Dermacentor silvarum	QHJ91805.1_RNA_Shanghai_totivirus_CM023471.1_261298179_261298508	QHJ91805.1	Totiviridae	unclassify	Shanghai totivirus
GCA_013339745.2	Arthropoda	Arachnida	Ixodida	Ixodidae	Dermacentor	Dermacentor silvarum	QQP18684.1_RNA_Soybean_thrips-associated_totivirus_2_CM023473.2_143384272_143384781	QQP18684.1	Totiviridae	unclassify	Soybean thrips-associated totivirus 2
GCA_013339745.2	Arthropoda	Arachnida	Ixodida	Ixodidae	Dermacentor	Dermacentor silvarum	YP_009336907.1_Hubei_toti-like_virus_24_CM023472.1_63402738_63401959	YP_009336907.1	unclassify	unclassify	Hubei toti-like virus 24
GCA_013339745.2	Arthropoda	Arachnida	Ixodida	Ixodidae	Dermacentor	Dermacentor silvarum	YP_009336907.1_Hubei_toti-like_virus_24_CM023473.2_113644984_113644622	YP_009336907.1	unclassify	unclassify	Hubei toti-like virus 24
GCA_013339745.2	Arthropoda	Arachnida	Ixodida	Ixodidae	Dermacentor	Dermacentor silvarum	YP_009336907.1_Hubei_toti-like_virus_24_CM023473.2_113719577_113719693	YP_009336907.1	unclassify	unclassify	Hubei toti-like virus 24
GCA_013339745.2	Arthropoda	Arachnida	Ixodida	Ixodidae	Dermacentor	Dermacentor silvarum	YP_009336907.1_Hubei_toti-like_virus_24_CM023473.2_113719734_113719784	YP_009336907.1	unclassify	unclassify	Hubei toti-like virus 24
GCA_013339745.2	Arthropoda	Arachnida	Ixodida	Ixodidae	Dermacentor	Dermacentor silvarum	YP_009336907.1_Hubei_toti-like_virus_24_CM023476.1_89966184_89965912	YP_009336907.1	unclassify	unclassify	Hubei toti-like virus 24
GCA_013339745.2	Arthropoda	Arachnida	Ixodida	Ixodidae	Dermacentor	Dermacentor silvarum	YP_009336907.1_Hubei_toti-like_virus_24_CM023476.1_89966597_89966193	YP_009336907.1	unclassify	unclassify	Hubei toti-like virus 24
GCA_013339745.2	Arthropoda	Arachnida	Ixodida	Ixodidae	Dermacentor	Dermacentor silvarum	YP_009336907.1_Hubei_toti-like_virus_24_CM023476.1_89971451_89971122	YP_009336907.1	unclassify	unclassify	Hubei toti-like virus 24
GCA_013339745.2	Arthropoda	Arachnida	Ixodida	Ixodidae	Dermacentor	Dermacentor silvarum	YP_009336907.1_Hubei_toti-like_virus_24_CM023476.1_89972134_89971460	YP_009336907.1	unclassify	unclassify	Hubei toti-like virus 24
GCA_013339745.2	Arthropoda	Arachnida	Ixodida	Ixodidae	Dermacentor	Dermacentor silvarum	YP_009336907.1_Hubei_toti-like_virus_24_CM023476.1_89973678_89973346	YP_009336907.1	unclassify	unclassify	Hubei toti-like virus 24
GCA_013339745.2	Arthropoda	Arachnida	Ixodida	Ixodidae	Dermacentor	Dermacentor silvarum	YP_009336907.1_Hubei_toti-like_virus_24_CM023476.1_89973839_89973684	YP_009336907.1	unclassify	unclassify	Hubei toti-like virus 24
GCA_013339745.2	Arthropoda	Arachnida	Ixodida	Ixodidae	Dermacentor	Dermacentor silvarum	YP_009336907.1_Hubei_toti-like_virus_24_CM023476.1_89975212_89974781	YP_009336907.1	unclassify	unclassify	Hubei toti-like virus 24
GCA_013339745.2	Arthropoda	Arachnida	Ixodida	Ixodidae	Dermacentor	Dermacentor silvarum	YP_009336907.1_Hubei_toti-like_virus_24_CM023476.1_89977945_89977790	YP_009336907.1	unclassify	unclassify	Hubei toti-like virus 24
GCA_013339745.2	Arthropoda	Arachnida	Ixodida	Ixodidae	Dermacentor	Dermacentor silvarum	YP_009336907.1_Hubei_toti-like_virus_24_CM023476.1_89978246_89978127	YP_009336907.1	unclassify	unclassify	Hubei toti-like virus 24
GCA_013339745.2	Arthropoda	Arachnida	Ixodida	Ixodidae	Dermacentor	Dermacentor silvarum	YP_009336907.1_Hubei_toti-like_virus_24_CM023476.1_89979526_89979335	YP_009336907.1	unclassify	unclassify	Hubei toti-like virus 24
GCA_013339745.2	Arthropoda	Arachnida	Ixodida	Ixodidae	Dermacentor	Dermacentor silvarum	YP_009336907.1_Hubei_toti-like_virus_24_CM023476.1_89980834_89980058	YP_009336907.1	unclassify	unclassify	Hubei toti-like virus 24
GCA_013339745.2	Arthropoda	Arachnida	Ixodida	Ixodidae	Dermacentor	Dermacentor silvarum	YP_009336907.1_Hubei_toti-like_virus_24_CM023476.1_89980920_89980840	YP_009336907.1	unclassify	unclassify	Hubei toti-like virus 24
GCA_013339745.2	Arthropoda	Arachnida	Ixodida	Ixodidae	Dermacentor	Dermacentor silvarum	YP_009336907.1_Hubei_toti-like_virus_24_CM023476.1_89992045_89991719	YP_009336907.1	unclassify	unclassify	Hubei toti-like virus 24
GCA_013339745.2	Arthropoda	Arachnida	Ixodida	Ixodidae	Dermacentor	Dermacentor silvarum	YP_009336907.1_Hubei_toti-like_virus_24_CM023476.1_95153563_95154615	YP_009336907.1	unclassify	unclassify	Hubei toti-like virus 24
GCA_013339745.2	Arthropoda	Arachnida	Ixodida	Ixodidae	Dermacentor	Dermacentor silvarum	YP_009336907.1_Hubei_toti-like_virus_24_CM023478.1_14836569_14836772	YP_009336907.1	unclassify	unclassify	Hubei toti-like virus 24
GCA_013339745.2	Arthropoda	Arachnida	Ixodida	Ixodidae	Dermacentor	Dermacentor silvarum	YP_009336907.1_Hubei_toti-like_virus_24_CM023478.1_14836879_14837121	YP_009336907.1	unclassify	unclassify	Hubei toti-like virus 24
GCA_013339745.2	Arthropoda	Arachnida	Ixodida	Ixodidae	Dermacentor	Dermacentor silvarum	YP_009336907.1_Hubei_toti-like_virus_24_CM023478.1_16580123_16580314	YP_009336907.1	unclassify	unclassify	Hubei toti-like virus 24
GCA_013339745.2	Arthropoda	Arachnida	Ixodida	Ixodidae	Dermacentor	Dermacentor silvarum	YP_009336907.1_Hubei_toti-like_virus_24_CM023478.1_16580331_16580696	YP_009336907.1	unclassify	unclassify	Hubei toti-like virus 24
GCA_013339745.2	Arthropoda	Arachnida	Ixodida	Ixodidae	Dermacentor	Dermacentor silvarum	YP_009336907.1_Hubei_toti-like_virus_24_CM023478.1_16580723_16580866	YP_009336907.1	unclassify	unclassify	Hubei toti-like virus 24
GCA_013339745.2	Arthropoda	Arachnida	Ixodida	Ixodidae	Dermacentor	Dermacentor silvarum	YP_009336907.1_Hubei_toti-like_virus_24_CM023478.1_16712642_16712100	YP_009336907.1	unclassify	unclassify	Hubei toti-like virus 24
GCA_013339745.2	Arthropoda	Arachnida	Ixodida	Ixodidae	Dermacentor	Dermacentor silvarum	YP_009336907.1_Hubei_toti-like_virus_24_CM023478.1_16712850_16712659	YP_009336907.1	unclassify	unclassify	Hubei toti-like virus 24
GCA_013339745.2	Arthropoda	Arachnida	Ixodida	Ixodidae	Dermacentor	Dermacentor silvarum	YP_009336907.1_Hubei_toti-like_virus_24_CM023478.1_16989385_16989588	YP_009336907.1	unclassify	unclassify	Hubei toti-like virus 24
GCA_013339745.2	Arthropoda	Arachnida	Ixodida	Ixodidae	Dermacentor	Dermacentor silvarum	YP_009336907.1_Hubei_toti-like_virus_24_CM023478.1_16989695_16989937	YP_009336907.1	unclassify	unclassify	Hubei toti-like virus 24
GCA_013339745.2	Arthropoda	Arachnida	Ixodida	Ixodidae	Dermacentor	Dermacentor silvarum	YP_009336907.1_Hubei_toti-like_virus_24_CM023478.1_49510219_49509491	YP_009336907.1	unclassify	unclassify	Hubei toti-like virus 24
GCA_013339745.2	Arthropoda	Arachnida	Ixodida	Ixodidae	Dermacentor	Dermacentor silvarum	YP_009336907.1_Hubei_toti-like_virus_24_CM023479.1_109456408_109457118	YP_009336907.1	unclassify	unclassify	Hubei toti-like virus 24
GCA_013339745.2	Arthropoda	Arachnida	Ixodida	Ixodidae	Dermacentor	Dermacentor silvarum	YP_009336907.1_Hubei_toti-like_virus_24_CM023480.1_70889224_70888541	YP_009336907.1	unclassify	unclassify	Hubei toti-like virus 24
GCA_013339745.2	Arthropoda	Arachnida	Ixodida	Ixodidae	Dermacentor	Dermacentor silvarum	YP_009336907.1_Hubei_toti-like_virus_24_JABSTS010001079.1_43743_44030	YP_009336907.1	unclassify	unclassify	Hubei toti-like virus 24
GCA_013339745.2	Arthropoda	Arachnida	Ixodida	Ixodidae	Dermacentor	Dermacentor silvarum	YP_009337086.1_Wenling_toti-like_virus_2_CM023471.1_261293048_261293416	YP_009337086.1	unclassify	unclassify	Wenling toti-like virus 2
GCA_013339745.2	Arthropoda	Arachnida	Ixodida	Ixodidae	Dermacentor	Dermacentor silvarum	AUX13135.1_ORF1_Lonestar_tick_totivirus_CM023474.1_83326548_83327303	AUX13135.1	Totiviridae	unclassify	Lonestar tick totivirus
GCA_013339745.2	Arthropoda	Arachnida	Ixodida	Ixodidae	Dermacentor	Dermacentor silvarum	AUX13135.1_ORF1_Lonestar_tick_totivirus_CM023474.1_83375504_83376259	AUX13135.1	Totiviridae	unclassify	Lonestar tick totivirus
GCA_013339745.2	Arthropoda	Arachnida	Ixodida	Ixodidae	Dermacentor	Dermacentor silvarum	AUX13135.1_ORF1_Lonestar_tick_totivirus_CM023474.1_134826726_134826295	AUX13135.1	Totiviridae	unclassify	Lonestar tick totivirus
GCA_013339745.2	Arthropoda	Arachnida	Ixodida	Ixodidae	Dermacentor	Dermacentor silvarum	AUX13135.1_ORF1_Lonestar_tick_totivirus_CM023474.1_134827340_134826732	AUX13135.1	Totiviridae	unclassify	Lonestar tick totivirus
GCA_013339745.2	Arthropoda	Arachnida	Ixodida	Ixodidae	Dermacentor	Dermacentor silvarum	AUX13135.1_ORF1_Lonestar_tick_totivirus_CM023478.1_23926391_23927230	AUX13135.1	Totiviridae	unclassify	Lonestar tick totivirus
GCA_013339745.2	Arthropoda	Arachnida	Ixodida	Ixodidae	Dermacentor	Dermacentor silvarum	AUX13135.1_ORF1_Lonestar_tick_totivirus_CM023478.1_23927526_23928500	AUX13135.1	Totiviridae	unclassify	Lonestar tick totivirus
GCA_013339745.2	Arthropoda	Arachnida	Ixodida	Ixodidae	Dermacentor	Dermacentor silvarum	QBQ65051.1_Xinjiang_tick_totivirus_2_CM023471.1_261297712_261297966	QBQ65051.1	Totiviridae	Totivirus	Xinjiang tick totivirus 2
GCA_013339745.2	Arthropoda	Arachnida	Ixodida	Ixodidae	Dermacentor	Dermacentor silvarum	QBQ65051.1_Xinjiang_tick_totivirus_2_CM023480.1_65538696_65538595	QBQ65051.1	Totiviridae	Totivirus	Xinjiang tick totivirus 2
GCA_013339745.2	Arthropoda	Arachnida	Ixodida	Ixodidae	Dermacentor	Dermacentor silvarum	QBQ65051.1_Xinjiang_tick_totivirus_2_CM023480.1_65540681_65540505	QBQ65051.1	Totiviridae	Totivirus	Xinjiang tick totivirus 2
GCA_013339745.2	Arthropoda	Arachnida	Ixodida	Ixodidae	Dermacentor	Dermacentor silvarum	YP_009552822.1_RNA_Culex_tritaeniorhynchus_totivirus_CM023478.1_15081810_15081319	YP_009552822.1	Totiviridae	unclassify	Culex tritaeniorhynchus totivirus
GCA_013339745.2	Arthropoda	Arachnida	Ixodida	Ixodidae	Dermacentor	Dermacentor silvarum	QNL09599.1_RNA_Clinch_totivirus_1_CM023476.1_175032197_175032892	QNL09599.1	Totiviridae	unclassify	Clinch totivirus 1
GCA_013339745.2	Arthropoda	Arachnida	Ixodida	Ixodidae	Dermacentor	Dermacentor silvarum	APG75991.1_Beihai_toti-like_virus_1_CM023478.1_15082744_15082292	APG75991.1	unclassify	unclassify	Beihai toti-like virus 1
GCA_013339745.2	Arthropoda	Arachnida	Ixodida	Ixodidae	Dermacentor	Dermacentor silvarum	APG75991.1_Beihai_toti-like_virus_1_CM023478.1_15232628_15233257	APG75991.1	unclassify	unclassify	Beihai toti-like virus 1
GCA_013339745.2	Arthropoda	Arachnida	Ixodida	Ixodidae	Dermacentor	Dermacentor silvarum	QHJ91803.1_RNA_Shanghai_totivirus_CM023480.1_65546793_65546419	QHJ91803.1	Totiviridae	unclassify	Shanghai totivirus
GCA_013339745.2	Arthropoda	Arachnida	Ixodida	Ixodidae	Dermacentor	Dermacentor silvarum	QZB49257.1_RNA_Lonestar_tick_totivirus_CM023470.1_35308614_35308456	QZB49257.1	Totiviridae	unclassify	Lonestar tick totivirus
GCA_013339745.2	Arthropoda	Arachnida	Ixodida	Ixodidae	Dermacentor	Dermacentor silvarum	QZB49257.1_RNA_Lonestar_tick_totivirus_CM023471.1_70837946_70837689	QZB49257.1	Totiviridae	unclassify	Lonestar tick totivirus
GCA_013339745.2	Arthropoda	Arachnida	Ixodida	Ixodidae	Dermacentor	Dermacentor silvarum	QZB49257.1_RNA_Lonestar_tick_totivirus_CM023471.1_70942743_70942210	QZB49257.1	Totiviridae	unclassify	Lonestar tick totivirus
GCA_013339745.2	Arthropoda	Arachnida	Ixodida	Ixodidae	Dermacentor	Dermacentor silvarum	QZB49257.1_RNA_Lonestar_tick_totivirus_CM023471.1_70943026_70942763	QZB49257.1	Totiviridae	unclassify	Lonestar tick totivirus
GCA_013339745.2	Arthropoda	Arachnida	Ixodida	Ixodidae	Dermacentor	Dermacentor silvarum	YP_003934934.1_RNA_Armigeres_subalbatus_virus_SaX06-AK20_CM023472.1_63408839_63407772	YP_003934934.1	Totiviridae	unclassify	Armigeres subalbatus virus SaX06-AK20
GCA_013339745.2	Arthropoda	Arachnida	Ixodida	Ixodidae	Dermacentor	Dermacentor silvarum	YP_009336908.1_Hubei_toti-like_virus_24_CM023476.1_89970992_89970693	YP_009336908.1	unclassify	unclassify	Hubei toti-like virus 24
GCA_013339745.2	Arthropoda	Arachnida	Ixodida	Ixodidae	Dermacentor	Dermacentor silvarum	YP_009336908.1_Hubei_toti-like_virus_24_CM023476.1_89988697_89988437	YP_009336908.1	unclassify	unclassify	Hubei toti-like virus 24
GCA_013339745.2	Arthropoda	Arachnida	Ixodida	Ixodidae	Dermacentor	Dermacentor silvarum	YP_009336908.1_Hubei_toti-like_virus_24_CM023480.1_65141118_65140315	YP_009336908.1	unclassify	unclassify	Hubei toti-like virus 24
GCA_013339745.2	Arthropoda	Arachnida	Ixodida	Ixodidae	Dermacentor	Dermacentor silvarum	QEM39143.1_RNA_Aedes_aegypti_totivirus_CM023476.1_89989400_89988873	QEM39143.1	Totiviridae	unclassify	Aedes aegypti totivirus
GCA_013339745.2	Arthropoda	Arachnida	Ixodida	Ixodidae	Dermacentor	Dermacentor silvarum	UHK03241.1_RNA_Hangzhou_totivirus_8_CM023478.1_15837435_15838136	UHK03241.1	Totiviridae	Totivirus	Hangzhou totivirus 8
GCF_016920785.2	Arthropoda	Arachnida	Ixodida	Ixodidae	Ixodes	Ixodes scapularis	AUX13136.1_Lonestar_tick_totivirus_NW_024609836.1_25536308_25537495	AUX13136.1	Totiviridae	unclassify	Lonestar tick totivirus
GCF_016920785.2	Arthropoda	Arachnida	Ixodida	Ixodidae	Ixodes	Ixodes scapularis	AUX13136.1_Lonestar_tick_totivirus_NW_024609836.1_25536308_25537495	QZB49257.1	Totiviridae	unclassify	Lonestar tick totivirus
GCF_016920785.2	Arthropoda	Arachnida	Ixodida	Ixodidae	Ixodes	Ixodes scapularis	AUX13136.1_Lonestar_tick_totivirus_NW_024609836.1_25536308_25537495	QBQ65052.1	Totiviridae	Totivirus	Xinjiang tick totivirus 2
GCF_016920785.2	Arthropoda	Arachnida	Ixodida	Ixodidae	Ixodes	Ixodes scapularis	AUX13136.1_Lonestar_tick_totivirus_NW_024609836.1_25536308_25537495	QYW06889.1	Totiviridae	unclassify	Totiviridae sp.
GCF_016920785.2	Arthropoda	Arachnida	Ixodida	Ixodidae	Ixodes	Ixodes scapularis	AUX13136.1_Lonestar_tick_totivirus_NW_024609836.1_25536308_25537495	QBQ65051.1	Totiviridae	Totivirus	Xinjiang tick totivirus 2
GCF_016920785.2	Arthropoda	Arachnida	Ixodida	Ixodidae	Ixodes	Ixodes scapularis	AUX13136.1_Lonestar_tick_totivirus_NW_024609836.1_25536308_25537495	QBQ65054.1	Totiviridae	Totivirus	Xinjiang tick totivirus 2
GCF_016920785.2	Arthropoda	Arachnida	Ixodida	Ixodidae	Ixodes	Ixodes scapularis	AUX13136.1_Lonestar_tick_totivirus_NW_024609836.1_25536308_25537495	QBQ65053.1	Totiviridae	Totivirus	Xinjiang tick totivirus 2
GCF_016920785.2	Arthropoda	Arachnida	Ixodida	Ixodidae	Ixodes	Ixodes scapularis	AUX13136.1_Lonestar_tick_totivirus_NW_024609836.1_25536308_25537495	UHS72541.1	Totiviridae	unclassify	Totiviridae sp.
GCF_016920785.2	Arthropoda	Arachnida	Ixodida	Ixodidae	Ixodes	Ixodes scapularis	AUX13136.1_Lonestar_tick_totivirus_NW_024609836.1_25536308_25537495	AKI32241.1	Totiviridae	unclassify	Penaeid shrimp infectious myonecrosis virus
GCF_016920785.2	Arthropoda	Arachnida	Ixodida	Ixodidae	Ixodes	Ixodes scapularis	AUX13136.1_Lonestar_tick_totivirus_NW_024609836.1_25536308_25537495	AKQ44217.1	Totiviridae	unclassify	Penaeid shrimp infectious myonecrosis virus
GCF_016920785.2	Arthropoda	Arachnida	Ixodida	Ixodidae	Ixodes	Ixodes scapularis	AUX13136.1_Lonestar_tick_totivirus_NW_024609836.1_25536308_25537495	YP_529549.2	Totiviridae	unclassify	Penaeid shrimp infectious myonecrosis virus
GCF_016920785.2	Arthropoda	Arachnida	Ixodida	Ixodidae	Ixodes	Ixodes scapularis	AUX13136.1_Lonestar_tick_totivirus_NW_024609836.1_25536308_25537495	AHY18670.1	Totiviridae	unclassify	Penaeid shrimp infectious myonecrosis virus
GCF_016920785.2	Arthropoda	Arachnida	Ixodida	Ixodidae	Ixodes	Ixodes scapularis	AUX13136.1_Lonestar_tick_totivirus_NW_024609836.1_25536308_25537495	QDN53938.1	Totiviridae	unclassify	Penaeid shrimp infectious myonecrosis virus
GCF_016920785.2	Arthropoda	Arachnida	Ixodida	Ixodidae	Ixodes	Ixodes scapularis	AUX13136.1_Lonestar_tick_totivirus_NW_024609836.1_25536308_25537495	AIC34744.2	Totiviridae	unclassify	Penaeid shrimp infectious myonecrosis virus
GCF_016920785.2	Arthropoda	Arachnida	Ixodida	Ixodidae	Ixodes	Ixodes scapularis	AUX13136.1_Lonestar_tick_totivirus_NW_024609836.1_25536308_25537495	AIC34742.2	Totiviridae	unclassify	Penaeid shrimp infectious myonecrosis virus
GCF_016920785.2	Arthropoda	Arachnida	Ixodida	Ixodidae	Ixodes	Ixodes scapularis	AUX13136.1_Lonestar_tick_totivirus_NW_024609836.1_25536308_25537495	UBX38638.1	Totiviridae	unclassify	Penaeid shrimp infectious myonecrosis virus
GCF_016920785.2	Arthropoda	Arachnida	Ixodida	Ixodidae	Ixodes	Ixodes scapularis	AUX13136.1_Lonestar_tick_totivirus_NW_024609836.1_25536308_25537495	QRG24252.1	Totiviridae	unclassify	Penaeid shrimp infectious myonecrosis virus
GCF_016920785.2	Arthropoda	Arachnida	Ixodida	Ixodidae	Ixodes	Ixodes scapularis	AUX13136.1_Lonestar_tick_totivirus_NW_024609836.1_25536308_25537495	QIL87249.1	Totiviridae	unclassify	Penaeid shrimp infectious myonecrosis virus
GCF_016920785.2	Arthropoda	Arachnida	Ixodida	Ixodidae	Ixodes	Ixodes scapularis	AUX13136.1_Lonestar_tick_totivirus_NW_024609836.1_25536308_25537495	UHS72555.1	Totiviridae	unclassify	Totiviridae sp.
GCF_016920785.2	Arthropoda	Arachnida	Ixodida	Ixodidae	Ixodes	Ixodes scapularis	AUX13136.1_Lonestar_tick_totivirus_NW_024609836.1_25536308_25537495	UHS72482.1	Totiviridae	unclassify	Totiviridae sp.
GCF_016920785.2	Arthropoda	Arachnida	Ixodida	Ixodidae	Ixodes	Ixodes scapularis	AUX13136.1_Lonestar_tick_totivirus_NW_024609857.1_157349166_157348702	AUX13136.1	Totiviridae	unclassify	Lonestar tick totivirus
GCF_016920785.2	Arthropoda	Arachnida	Ixodida	Ixodidae	Ixodes	Ixodes scapularis	AUX13135.1_ORF1_Lonestar_tick_totivirus_NW_024609857.1_175044609_175042909	AUX13135.1	Totiviridae	unclassify	Lonestar tick totivirus
GCF_016920785.2	Arthropoda	Arachnida	Ixodida	Ixodidae	Ixodes	Ixodes scapularis	AUX13136.1_Lonestar_tick_totivirus_NW_024609868.1_149107932_149107420	AUX13136.1	Totiviridae	unclassify	Lonestar tick totivirus
GCF_016920785.2	Arthropoda	Arachnida	Ixodida	Ixodidae	Ixodes	Ixodes scapularis	AUX13136.1_Lonestar_tick_totivirus_NW_024609868.1_149107932_149107420	QZB49257.1	Totiviridae	unclassify	Lonestar tick totivirus
GCF_016920785.2	Arthropoda	Arachnida	Ixodida	Ixodidae	Ixodes	Ixodes scapularis	AUX13136.1_Lonestar_tick_totivirus_NW_024609868.1_149107932_149107420	UHS72421.1	Totiviridae	unclassify	Totiviridae sp.
GCF_016920785.2	Arthropoda	Arachnida	Ixodida	Ixodidae	Ixodes	Ixodes scapularis	AUX13136.1_Lonestar_tick_totivirus_NW_024609868.1_149107932_149107420	UHS72532.1	Totiviridae	unclassify	Totiviridae sp.
GCF_016920785.2	Arthropoda	Arachnida	Ixodida	Ixodidae	Ixodes	Ixodes scapularis	AUX13136.1_Lonestar_tick_totivirus_NW_024609868.1_149107932_149107420	UHS72487.1	Totiviridae	unclassify	Totiviridae sp.
GCF_016920785.2	Arthropoda	Arachnida	Ixodida	Ixodidae	Ixodes	Ixodes scapularis	AUX13136.1_Lonestar_tick_totivirus_NW_024609868.1_149107932_149107420	UHS72480.1	Totiviridae	unclassify	Totiviridae sp.
GCF_016920785.2	Arthropoda	Arachnida	Ixodida	Ixodidae	Ixodes	Ixodes scapularis	AUX13136.1_Lonestar_tick_totivirus_NW_024609868.1_149107932_149107420	UHS72448.1	Totiviridae	unclassify	Totiviridae sp.
GCF_016920785.2	Arthropoda	Arachnida	Ixodida	Ixodidae	Ixodes	Ixodes scapularis	AUX13136.1_Lonestar_tick_totivirus_NW_024609868.1_149107932_149107420	YP_003289293.1	Totiviridae	unclassify	Drosophila melanogaster totivirus SW-2009a
GCF_016920785.2	Arthropoda	Arachnida	Ixodida	Ixodidae	Ixodes	Ixodes scapularis	AUX13136.1_Lonestar_tick_totivirus_NW_024609868.1_149107932_149107420	UHS72478.1	Totiviridae	unclassify	Totiviridae sp.
GCF_016920785.2	Arthropoda	Arachnida	Ixodida	Ixodidae	Ixodes	Ixodes scapularis	AUX13136.1_Lonestar_tick_totivirus_NW_024609868.1_149107932_149107420	QNL09599.1	Totiviridae	unclassify	Clinch totivirus 1
GCF_016920785.2	Arthropoda	Arachnida	Ixodida	Ixodidae	Ixodes	Ixodes scapularis	AUX13136.1_Lonestar_tick_totivirus_NW_024609868.1_149107932_149107420	UHS72509.1	Totiviridae	unclassify	Totiviridae sp.
GCF_016920785.2	Arthropoda	Arachnida	Ixodida	Ixodidae	Ixodes	Ixodes scapularis	AUX13136.1_Lonestar_tick_totivirus_NW_024609868.1_149107932_149107420	UHS72429.1	Totiviridae	unclassify	Totiviridae sp.
GCF_016920785.2	Arthropoda	Arachnida	Ixodida	Ixodidae	Ixodes	Ixodes scapularis	AUX13136.1_Lonestar_tick_totivirus_NW_024609868.1_149107932_149107420	UHK03241.1	Totiviridae	Totivirus	Hangzhou totivirus 8
GCF_016920785.2	Arthropoda	Arachnida	Ixodida	Ixodidae	Ixodes	Ixodes scapularis	AUX13136.1_Lonestar_tick_totivirus_NW_024609868.1_149107932_149107420	UHS72522.1	Totiviridae	unclassify	Totiviridae sp.
GCF_016920785.2	Arthropoda	Arachnida	Ixodida	Ixodidae	Ixodes	Ixodes scapularis	AUX13136.1_Lonestar_tick_totivirus_NW_024609868.1_149107932_149107420	UHS71733.1	Totiviridae	unclassify	Totiviridae sp.
GCF_016920785.2	Arthropoda	Arachnida	Ixodida	Ixodidae	Ixodes	Ixodes scapularis	AUX13136.1_Lonestar_tick_totivirus_NW_024609868.1_149107932_149107420	UHS72508.1	Totiviridae	unclassify	Totiviridae sp.
GCF_016920785.2	Arthropoda	Arachnida	Ixodida	Ixodidae	Ixodes	Ixodes scapularis	AUX13136.1_Lonestar_tick_totivirus_NW_024609868.1_149107932_149107420	UHS72552.1	Totiviridae	unclassify	Totiviridae sp.
GCF_016920785.2	Arthropoda	Arachnida	Ixodida	Ixodidae	Ixodes	Ixodes scapularis	AUX13136.1_Lonestar_tick_totivirus_NW_024609868.1_149107932_149107420	UHS72444.1	Totiviridae	unclassify	Totiviridae sp.
GCF_016920785.2	Arthropoda	Arachnida	Ixodida	Ixodidae	Ixodes	Ixodes scapularis	AUX13136.1_Lonestar_tick_totivirus_NW_024609868.1_149107932_149107420	UHS72568.1	Totiviridae	unclassify	Totiviridae sp.
GCF_016920785.2	Arthropoda	Arachnida	Ixodida	Ixodidae	Ixodes	Ixodes scapularis	AUX13136.1_Lonestar_tick_totivirus_NW_024609868.1_149107932_149107420	YP_009552822.1	Totiviridae	unclassify	Culex tritaeniorhynchus totivirus
GCF_016920785.2	Arthropoda	Arachnida	Ixodida	Ixodidae	Ixodes	Ixodes scapularis	AUX13136.1_Lonestar_tick_totivirus_NW_024609868.1_149107932_149107420	UPT53693.1	Totiviridae	unclassify	Zeugodacus tau toti-like virus 2
GCF_016920785.2	Arthropoda	Arachnida	Ixodida	Ixodidae	Ixodes	Ixodes scapularis	AUX13136.1_Lonestar_tick_totivirus_NW_024609868.1_149107932_149107420	YP_009256209.1	Totiviridae	unclassify	Golden shiner totivirus
GCF_016920785.2	Arthropoda	Arachnida	Ixodida	Ixodidae	Ixodes	Ixodes scapularis	AUX13136.1_Lonestar_tick_totivirus_NW_024609868.1_149107932_149107420	AIC34744.2	Totiviridae	unclassify	Penaeid shrimp infectious myonecrosis virus
GCF_016920785.2	Arthropoda	Arachnida	Ixodida	Ixodidae	Ixodes	Ixodes scapularis	AUX13136.1_Lonestar_tick_totivirus_NW_024609868.1_149107932_149107420	UHS72488.1	Totiviridae	unclassify	Totiviridae sp.
GCF_016920785.2	Arthropoda	Arachnida	Ixodida	Ixodidae	Ixodes	Ixodes scapularis	AUX13136.1_Lonestar_tick_totivirus_NW_024609868.1_149107932_149107420	QHJ91807.1	Totiviridae	unclassify	Yuanmou totivirus
GCF_016920785.2	Arthropoda	Arachnida	Ixodida	Ixodidae	Ixodes	Ixodes scapularis	AUX13136.1_Lonestar_tick_totivirus_NW_024609879.1_8106471_8106749	QYW06889.1	Totiviridae	unclassify	Totiviridae sp.
GCF_016920785.2	Arthropoda	Arachnida	Ixodida	Ixodidae	Ixodes	Ixodes scapularis	AUX13136.1_Lonestar_tick_totivirus_NW_024609879.1_8106471_8106749	AUX13136.1	Totiviridae	unclassify	Lonestar tick totivirus
GCF_016920785.2	Arthropoda	Arachnida	Ixodida	Ixodidae	Ixodes	Ixodes scapularis	AUX13136.1_Lonestar_tick_totivirus_NW_024609998.1_78294_78572	QYW06889.1	Totiviridae	unclassify	Totiviridae sp.
GCF_016920785.2	Arthropoda	Arachnida	Ixodida	Ixodidae	Ixodes	Ixodes scapularis	AUX13136.1_Lonestar_tick_totivirus_NW_024609998.1_78294_78572	AUX13136.1	Totiviridae	unclassify	Lonestar tick totivirus
GCF_016920785.2	Arthropoda	Arachnida	Ixodida	Ixodidae	Ixodes	Ixodes scapularis	AUX13136.1_Lonestar_tick_totivirus_NW_024609998.1_199551_199273	AUX13136.1	Totiviridae	unclassify	Lonestar tick totivirus
GCF_016920785.2	Arthropoda	Arachnida	Ixodida	Ixodidae	Ixodes	Ixodes scapularis	AUX13136.1_Lonestar_tick_totivirus_NW_024609998.1_199551_199273	QYW06889.1	Totiviridae	unclassify	Totiviridae sp.
GCA_013339725.1	Arthropoda	Arachnida	Ixodida	Ixodidae	Rhipicephalus	Rhipicephalus microplus	QBQ65052.1_Xinjiang_tick_totivirus_2_CM023463.1_130097760_130097434	QBQ65052.1	Totiviridae	Totivirus	Xinjiang tick totivirus 2
GCA_013339725.1	Arthropoda	Arachnida	Ixodida	Ixodidae	Rhipicephalus	Rhipicephalus microplus	AUX13136.1_Lonestar_tick_totivirus_CM023463.1_130096938_130096723	AUX13136.1	Totiviridae	unclassify	Lonestar tick totivirus
GCA_013339725.1	Arthropoda	Arachnida	Ixodida	Ixodidae	Rhipicephalus	Rhipicephalus microplus	AUX13136.1_Lonestar_tick_totivirus_CM023463.1_130098393_130098148	AUX13136.1	Totiviridae	unclassify	Lonestar tick totivirus
GCA_013339725.1	Arthropoda	Arachnida	Ixodida	Ixodidae	Rhipicephalus	Rhipicephalus microplus	AUX13136.1_Lonestar_tick_totivirus_JABSTU010004207.1_59772_60161	AUX13136.1	Totiviridae	unclassify	Lonestar tick totivirus
GCA_013339725.1	Arthropoda	Arachnida	Ixodida	Ixodidae	Rhipicephalus	Rhipicephalus microplus	YP_009336907.1_Hubei_toti-like_virus_24_CM023459.1_67917348_67917788	YP_009336907.1	unclassify	unclassify	Hubei toti-like virus 24
GCA_013339725.1	Arthropoda	Arachnida	Ixodida	Ixodidae	Rhipicephalus	Rhipicephalus microplus	YP_009336907.1_Hubei_toti-like_virus_24_CM023459.1_67930572_67931786	YP_009336907.1	unclassify	unclassify	Hubei toti-like virus 24
GCA_013339725.1	Arthropoda	Arachnida	Ixodida	Ixodidae	Rhipicephalus	Rhipicephalus microplus	YP_009336907.1_Hubei_toti-like_virus_24_CM023459.1_82007557_82007916	YP_009336907.1	unclassify	unclassify	Hubei toti-like virus 24
GCA_013339725.1	Arthropoda	Arachnida	Ixodida	Ixodidae	Rhipicephalus	Rhipicephalus microplus	YP_009336907.1_Hubei_toti-like_virus_24_CM023459.1_82007931_82008122	YP_009336907.1	unclassify	unclassify	Hubei toti-like virus 24
GCA_013339725.1	Arthropoda	Arachnida	Ixodida	Ixodidae	Rhipicephalus	Rhipicephalus microplus	YP_009336907.1_Hubei_toti-like_virus_24_CM023459.1_85204013_85203039	YP_009336907.1	unclassify	unclassify	Hubei toti-like virus 24
GCA_013339725.1	Arthropoda	Arachnida	Ixodida	Ixodidae	Rhipicephalus	Rhipicephalus microplus	YP_009336907.1_Hubei_toti-like_virus_24_CM023459.1_103463628_103462441	YP_009336907.1	unclassify	unclassify	Hubei toti-like virus 24
GCA_013339725.1	Arthropoda	Arachnida	Ixodida	Ixodidae	Rhipicephalus	Rhipicephalus microplus	YP_009336907.1_Hubei_toti-like_virus_24_CM023461.1_142881199_142880798	YP_009336907.1	unclassify	unclassify	Hubei toti-like virus 24
GCA_013339725.1	Arthropoda	Arachnida	Ixodida	Ixodidae	Rhipicephalus	Rhipicephalus microplus	YP_009336907.1_Hubei_toti-like_virus_24_CM023461.1_142894019_142893906	YP_009336907.1	unclassify	unclassify	Hubei toti-like virus 24
GCA_013339725.1	Arthropoda	Arachnida	Ixodida	Ixodidae	Rhipicephalus	Rhipicephalus microplus	YP_009336907.1_Hubei_toti-like_virus_24_CM023461.1_142894474_142894073	YP_009336907.1	unclassify	unclassify	Hubei toti-like virus 24
GCA_013339725.1	Arthropoda	Arachnida	Ixodida	Ixodidae	Rhipicephalus	Rhipicephalus microplus	YP_009336907.1_Hubei_toti-like_virus_24_CM023461.1_165487460_165488329	YP_009336907.1	unclassify	unclassify	Hubei toti-like virus 24
GCA_013339725.1	Arthropoda	Arachnida	Ixodida	Ixodidae	Rhipicephalus	Rhipicephalus microplus	YP_009336907.1_Hubei_toti-like_virus_24_CM023461.1_165488469_165489164	YP_009336907.1	unclassify	unclassify	Hubei toti-like virus 24
GCA_013339725.1	Arthropoda	Arachnida	Ixodida	Ixodidae	Rhipicephalus	Rhipicephalus microplus	YP_009336907.1_Hubei_toti-like_virus_24_CM023461.1_168692779_168692660	YP_009336907.1	unclassify	unclassify	Hubei toti-like virus 24
GCA_013339725.1	Arthropoda	Arachnida	Ixodida	Ixodidae	Rhipicephalus	Rhipicephalus microplus	YP_009336907.1_Hubei_toti-like_virus_24_CM023461.1_168693257_168692892	YP_009336907.1	unclassify	unclassify	Hubei toti-like virus 24
GCA_013339725.1	Arthropoda	Arachnida	Ixodida	Ixodidae	Rhipicephalus	Rhipicephalus microplus	YP_009336907.1_Hubei_toti-like_virus_24_CM023461.1_168766324_168766220	YP_009336907.1	unclassify	unclassify	Hubei toti-like virus 24
GCA_013339725.1	Arthropoda	Arachnida	Ixodida	Ixodidae	Rhipicephalus	Rhipicephalus microplus	YP_009336907.1_Hubei_toti-like_virus_24_CM023461.1_168766961_168766380	YP_009336907.1	unclassify	unclassify	Hubei toti-like virus 24
GCA_013339725.1	Arthropoda	Arachnida	Ixodida	Ixodidae	Rhipicephalus	Rhipicephalus microplus	YP_009336907.1_Hubei_toti-like_virus_24_CM023461.1_168909153_168908803	YP_009336907.1	unclassify	unclassify	Hubei toti-like virus 24
GCA_013339725.1	Arthropoda	Arachnida	Ixodida	Ixodidae	Rhipicephalus	Rhipicephalus microplus	YP_009336907.1_Hubei_toti-like_virus_24_CM023461.1_176357838_176356474	YP_009336907.1	unclassify	unclassify	Hubei toti-like virus 24
GCA_013339725.1	Arthropoda	Arachnida	Ixodida	Ixodidae	Rhipicephalus	Rhipicephalus microplus	YP_009336907.1_Hubei_toti-like_virus_24_CM023461.1_177945621_177944527	YP_009336907.1	unclassify	unclassify	Hubei toti-like virus 24
GCA_013339725.1	Arthropoda	Arachnida	Ixodida	Ixodidae	Rhipicephalus	Rhipicephalus microplus	YP_009336907.1_Hubei_toti-like_virus_24_CM023461.1_177946849_177946496	YP_009336907.1	unclassify	unclassify	Hubei toti-like virus 24
GCA_013339725.1	Arthropoda	Arachnida	Ixodida	Ixodidae	Rhipicephalus	Rhipicephalus microplus	YP_009336907.1_Hubei_toti-like_virus_24_CM023461.1_177953691_177953023	YP_009336907.1	unclassify	unclassify	Hubei toti-like virus 24
GCA_013339725.1	Arthropoda	Arachnida	Ixodida	Ixodidae	Rhipicephalus	Rhipicephalus microplus	YP_009336907.1_Hubei_toti-like_virus_24_CM023462.1_89958008_89958982	YP_009336907.1	unclassify	unclassify	Hubei toti-like virus 24
GCA_013339725.1	Arthropoda	Arachnida	Ixodida	Ixodidae	Rhipicephalus	Rhipicephalus microplus	YP_009336907.1_Hubei_toti-like_virus_24_CM023463.1_111312127_111311165	YP_009336907.1	unclassify	unclassify	Hubei toti-like virus 24
GCA_013339725.1	Arthropoda	Arachnida	Ixodida	Ixodidae	Rhipicephalus	Rhipicephalus microplus	YP_009336907.1_Hubei_toti-like_virus_24_CM023463.1_112740275_112738980	YP_009336907.1	unclassify	unclassify	Hubei toti-like virus 24
GCA_013339725.1	Arthropoda	Arachnida	Ixodida	Ixodidae	Rhipicephalus	Rhipicephalus microplus	YP_009336907.1_Hubei_toti-like_virus_24_CM023463.1_112740442_112740293	YP_009336907.1	unclassify	unclassify	Hubei toti-like virus 24
GCA_013339725.1	Arthropoda	Arachnida	Ixodida	Ixodidae	Rhipicephalus	Rhipicephalus microplus	YP_009336907.1_Hubei_toti-like_virus_24_CM023463.1_130099315_130098743	YP_009336907.1	unclassify	unclassify	Hubei toti-like virus 24
GCA_013339725.1	Arthropoda	Arachnida	Ixodida	Ixodidae	Rhipicephalus	Rhipicephalus microplus	YP_009336907.1_Hubei_toti-like_virus_24_CM023467.1_45452754_45453614	YP_009336907.1	unclassify	unclassify	Hubei toti-like virus 24
GCA_013339725.1	Arthropoda	Arachnida	Ixodida	Ixodidae	Rhipicephalus	Rhipicephalus microplus	YP_009336907.1_Hubei_toti-like_virus_24_CM023468.1_69319687_69320010	YP_009336907.1	unclassify	unclassify	Hubei toti-like virus 24
GCA_013339725.1	Arthropoda	Arachnida	Ixodida	Ixodidae	Rhipicephalus	Rhipicephalus microplus	YP_009336907.1_Hubei_toti-like_virus_24_CM023468.1_69325594_69326232	YP_009336907.1	unclassify	unclassify	Hubei toti-like virus 24
GCA_013339725.1	Arthropoda	Arachnida	Ixodida	Ixodidae	Rhipicephalus	Rhipicephalus microplus	YP_009336907.1_Hubei_toti-like_virus_24_CM023469.1_55911230_55911367	YP_009336907.1	unclassify	unclassify	Hubei toti-like virus 24
GCA_013339725.1	Arthropoda	Arachnida	Ixodida	Ixodidae	Rhipicephalus	Rhipicephalus microplus	YP_009336907.1_Hubei_toti-like_virus_24_CM023469.1_55911394_55912167	YP_009336907.1	unclassify	unclassify	Hubei toti-like virus 24
GCA_013339725.1	Arthropoda	Arachnida	Ixodida	Ixodidae	Rhipicephalus	Rhipicephalus microplus	YP_009336907.1_Hubei_toti-like_virus_24_CM023469.1_55912217_55913350	YP_009336907.1	unclassify	unclassify	Hubei toti-like virus 24
GCA_013339725.1	Arthropoda	Arachnida	Ixodida	Ixodidae	Rhipicephalus	Rhipicephalus microplus	YP_009336907.1_Hubei_toti-like_virus_24_JABSTU010000527.1_31183_31779	YP_009336907.1	unclassify	unclassify	Hubei toti-like virus 24
GCA_013339725.1	Arthropoda	Arachnida	Ixodida	Ixodidae	Rhipicephalus	Rhipicephalus microplus	YP_009336907.1_Hubei_toti-like_virus_24_JABSTU010000527.1_31815_32114	YP_009336907.1	unclassify	unclassify	Hubei toti-like virus 24
GCA_013339725.1	Arthropoda	Arachnida	Ixodida	Ixodidae	Rhipicephalus	Rhipicephalus microplus	YP_009336907.1_Hubei_toti-like_virus_24_JABSTU010000527.1_32182_32673	YP_009336907.1	unclassify	unclassify	Hubei toti-like virus 24
GCA_013339725.1	Arthropoda	Arachnida	Ixodida	Ixodidae	Rhipicephalus	Rhipicephalus microplus	YP_009336907.1_Hubei_toti-like_virus_24_JABSTU010000623.1_26246_27130	YP_009336907.1	unclassify	unclassify	Hubei toti-like virus 24
GCA_013339725.1	Arthropoda	Arachnida	Ixodida	Ixodidae	Rhipicephalus	Rhipicephalus microplus	YP_009336907.1_Hubei_toti-like_virus_24_JABSTU010000623.1_27244_28134	YP_009336907.1	unclassify	unclassify	Hubei toti-like virus 24
GCA_013339725.1	Arthropoda	Arachnida	Ixodida	Ixodidae	Rhipicephalus	Rhipicephalus microplus	YP_009336907.1_Hubei_toti-like_virus_24_JABSTU010000623.1_28411_28656	YP_009336907.1	unclassify	unclassify	Hubei toti-like virus 24
GCA_013339725.1	Arthropoda	Arachnida	Ixodida	Ixodidae	Rhipicephalus	Rhipicephalus microplus	YP_009336907.1_Hubei_toti-like_virus_24_JABSTU010001353.1_15662_15120	YP_009336907.1	unclassify	unclassify	Hubei toti-like virus 24
GCA_013339725.1	Arthropoda	Arachnida	Ixodida	Ixodidae	Rhipicephalus	Rhipicephalus microplus	YP_009336907.1_Hubei_toti-like_virus_24_JABSTU010002259.1_14469_13156	YP_009336907.1	unclassify	unclassify	Hubei toti-like virus 24
GCA_013339725.1	Arthropoda	Arachnida	Ixodida	Ixodidae	Rhipicephalus	Rhipicephalus microplus	YP_009336907.1_Hubei_toti-like_virus_24_JABSTU010002848.1_12896_13009	YP_009336907.1	unclassify	unclassify	Hubei toti-like virus 24
GCA_013339725.1	Arthropoda	Arachnida	Ixodida	Ixodidae	Rhipicephalus	Rhipicephalus microplus	YP_009336907.1_Hubei_toti-like_virus_24_JABSTU010002848.1_13065_13382	YP_009336907.1	unclassify	unclassify	Hubei toti-like virus 24
GCA_013339725.1	Arthropoda	Arachnida	Ixodida	Ixodidae	Rhipicephalus	Rhipicephalus microplus	YP_009336907.1_Hubei_toti-like_virus_24_JABSTU010002848.1_13763_13999	YP_009336907.1	unclassify	unclassify	Hubei toti-like virus 24
GCA_013339725.1	Arthropoda	Arachnida	Ixodida	Ixodidae	Rhipicephalus	Rhipicephalus microplus	YP_009336907.1_Hubei_toti-like_virus_24_JABSTU010004010.1_41808_41071	YP_009336907.1	unclassify	unclassify	Hubei toti-like virus 24
GCA_013339725.1	Arthropoda	Arachnida	Ixodida	Ixodidae	Rhipicephalus	Rhipicephalus microplus	YP_009336907.1_Hubei_toti-like_virus_24_JABSTU010004196.1_59210_58389	YP_009336907.1	unclassify	unclassify	Hubei toti-like virus 24
GCA_013339725.1	Arthropoda	Arachnida	Ixodida	Ixodidae	Rhipicephalus	Rhipicephalus microplus	YP_009336907.1_Hubei_toti-like_virus_24_JABSTU010004196.1_60171_59392	YP_009336907.1	unclassify	unclassify	Hubei toti-like virus 24
GCA_013339725.1	Arthropoda	Arachnida	Ixodida	Ixodidae	Rhipicephalus	Rhipicephalus microplus	YP_009336907.1_Hubei_toti-like_virus_24_JABSTU010005128.1_40242_39778	YP_009336907.1	unclassify	unclassify	Hubei toti-like virus 24
GCA_013339725.1	Arthropoda	Arachnida	Ixodida	Ixodidae	Rhipicephalus	Rhipicephalus microplus	YP_009336907.1_Hubei_toti-like_virus_24_JABSTU010005128.1_40525_40292	YP_009336907.1	unclassify	unclassify	Hubei toti-like virus 24
GCA_013339725.1	Arthropoda	Arachnida	Ixodida	Ixodidae	Rhipicephalus	Rhipicephalus microplus	YP_009336907.1_Hubei_toti-like_virus_24_JABSTU010005128.1_44055_43582	YP_009336907.1	unclassify	unclassify	Hubei toti-like virus 24
GCA_013339725.1	Arthropoda	Arachnida	Ixodida	Ixodidae	Rhipicephalus	Rhipicephalus microplus	YP_009336907.1_Hubei_toti-like_virus_24_JABSTU010005128.1_45939_45055	YP_009336907.1	unclassify	unclassify	Hubei toti-like virus 24
GCA_013339725.1	Arthropoda	Arachnida	Ixodida	Ixodidae	Rhipicephalus	Rhipicephalus microplus	YP_009336907.1_Hubei_toti-like_virus_24_JABSTU010005417.1_77800_78177	YP_009336907.1	unclassify	unclassify	Hubei toti-like virus 24
GCA_013339725.1	Arthropoda	Arachnida	Ixodida	Ixodidae	Rhipicephalus	Rhipicephalus microplus	YP_009336907.1_Hubei_toti-like_virus_24_JABSTU010005417.1_78201_78740	YP_009336907.1	unclassify	unclassify	Hubei toti-like virus 24
GCA_013339725.1	Arthropoda	Arachnida	Ixodida	Ixodidae	Rhipicephalus	Rhipicephalus microplus	YP_009336907.1_Hubei_toti-like_virus_24_JABSTU010006208.1_53430_52942	YP_009336907.1	unclassify	unclassify	Hubei toti-like virus 24
GCA_013339725.1	Arthropoda	Arachnida	Ixodida	Ixodidae	Rhipicephalus	Rhipicephalus microplus	AUX13135.1_ORF1_Lonestar_tick_totivirus_CM023461.1_236830730_236832475	AUX13135.1	Totiviridae	unclassify	Lonestar tick totivirus
GCA_013339725.1	Arthropoda	Arachnida	Ixodida	Ixodidae	Rhipicephalus	Rhipicephalus microplus	AUX13135.1_ORF1_Lonestar_tick_totivirus_CM023461.1_236859652_236860050	AUX13135.1	Totiviridae	unclassify	Lonestar tick totivirus
GCA_013339725.1	Arthropoda	Arachnida	Ixodida	Ixodidae	Rhipicephalus	Rhipicephalus microplus	AUX13135.1_ORF1_Lonestar_tick_totivirus_CM023461.1_236860730_236862817	AUX13135.1	Totiviridae	unclassify	Lonestar tick totivirus
GCA_013339725.1	Arthropoda	Arachnida	Ixodida	Ixodidae	Rhipicephalus	Rhipicephalus microplus	AUX13135.1_ORF1_Lonestar_tick_totivirus_CM023461.1_236872778_236873290	AUX13135.1	Totiviridae	unclassify	Lonestar tick totivirus
GCA_013339725.1	Arthropoda	Arachnida	Ixodida	Ixodidae	Rhipicephalus	Rhipicephalus microplus	AUX13135.1_ORF1_Lonestar_tick_totivirus_CM023461.1_236993723_236995861	AUX13135.1	Totiviridae	unclassify	Lonestar tick totivirus
GCA_013339725.1	Arthropoda	Arachnida	Ixodida	Ixodidae	Rhipicephalus	Rhipicephalus microplus	AUX13135.1_ORF1_Lonestar_tick_totivirus_CM023462.1_170353524_170354594	AUX13135.1	Totiviridae	unclassify	Lonestar tick totivirus
GCA_013339725.1	Arthropoda	Arachnida	Ixodida	Ixodidae	Rhipicephalus	Rhipicephalus microplus	QNL09599.1_RNA_Clinch_totivirus_1_CM023461.1_146463998_146463906	QNL09599.1	Totiviridae	unclassify	Clinch totivirus 1
GCA_013339725.1	Arthropoda	Arachnida	Ixodida	Ixodidae	Rhipicephalus	Rhipicephalus microplus	YP_009336908.1_Hubei_toti-like_virus_24_CM023462.1_141288589_141288068	YP_009336908.1	unclassify	unclassify	Hubei toti-like virus 24
GCA_013339725.1	Arthropoda	Arachnida	Ixodida	Ixodidae	Rhipicephalus	Rhipicephalus microplus	YP_009336908.1_Hubei_toti-like_virus_24_CM023462.1_182042541_182042374	YP_009336908.1	unclassify	unclassify	Hubei toti-like virus 24
GCA_013339725.1	Arthropoda	Arachnida	Ixodida	Ixodidae	Rhipicephalus	Rhipicephalus microplus	YP_009336908.1_Hubei_toti-like_virus_24_CM023463.1_112728529_112728215	YP_009336908.1	unclassify	unclassify	Hubei toti-like virus 24
GCA_013339725.1	Arthropoda	Arachnida	Ixodida	Ixodidae	Rhipicephalus	Rhipicephalus microplus	YP_009336908.1_Hubei_toti-like_virus_24_CM023468.1_69324243_69324422	YP_009336908.1	unclassify	unclassify	Hubei toti-like virus 24
GCA_013339725.1	Arthropoda	Arachnida	Ixodida	Ixodidae	Rhipicephalus	Rhipicephalus microplus	QXT57907.1_Cane_toad_associated_toti-like_virus_3_CM023463.1_112738046_112737348	QXT57907.1	Totiviridae	unclassify	Cane toad associated toti-like virus 3
GCA_013339725.1	Arthropoda	Arachnida	Ixodida	Ixodidae	Rhipicephalus	Rhipicephalus microplus	QXT57907.1_Cane_toad_associated_toti-like_virus_3_JABSTU010005128.1_35665_35279	QXT57907.1	Totiviridae	unclassify	Cane toad associated toti-like virus 3
GCA_013339725.1	Arthropoda	Arachnida	Ixodida	Ixodidae	Rhipicephalus	Rhipicephalus microplus	QIJ25844.1_RNA_Australian_Anopheles_totivirus_CM023463.1_112738825_112738439	QIJ25844.1	Totiviridae	unclassify	Australian Anopheles totivirus
GCA_013339725.1	Arthropoda	Arachnida	Ixodida	Ixodidae	Rhipicephalus	Rhipicephalus microplus	YP_009336692.1_Hubei_toti-like_virus_12_CM023463.1_130250272_130249439	YP_009336692.1	unclassify	unclassify	Hubei toti-like virus 12
GCA_013339725.1	Arthropoda	Arachnida	Ixodida	Ixodidae	Rhipicephalus	Rhipicephalus microplus	YP_009336692.1_Hubei_toti-like_virus_12_CM023468.1_69324917_69325444	YP_009336692.1	unclassify	unclassify	Hubei toti-like virus 12
GCA_013339725.1	Arthropoda	Arachnida	Ixodida	Ixodidae	Rhipicephalus	Rhipicephalus microplus	QMU95575.1_Bactrocera_dorsalis_toti-like_virus_2_CM023468.1_64976410_64976072	QMU95575.1	Totiviridae	unclassify	Bactrocera dorsalis toti-like virus 2
GCA_013339725.1	Arthropoda	Arachnida	Ixodida	Ixodidae	Rhipicephalus	Rhipicephalus microplus	QMU95575.1_Bactrocera_dorsalis_toti-like_virus_2_JABSTU010005128.1_52812_52348	QMU95575.1	Totiviridae	unclassify	Bactrocera dorsalis toti-like virus 2
GCA_013339725.1	Arthropoda	Arachnida	Ixodida	Ixodidae	Rhipicephalus	Rhipicephalus microplus	YP_009336780.1_Hubei_toti-like_virus_13_JABSTU010000623.1_19598_20926	YP_009336780.1	unclassify	unclassify	Hubei toti-like virus 13
GCA_013339725.1	Arthropoda	Arachnida	Ixodida	Ixodidae	Rhipicephalus	Rhipicephalus microplus	UHK03000.1_RNA_Hangzhou_totivirus_10_JABSTU010000623.1_30346_31038	UHK03000.1	Totiviridae	Totivirus	Hangzhou totivirus 10
GCA_013339725.1	Arthropoda	Arachnida	Ixodida	Ixodidae	Rhipicephalus	Rhipicephalus microplus	UHR49689.1_RNA_Sanya_totivirus_13_JABSTU010005128.1_39065_38208	UHR49689.1	Totiviridae	Totivirus	Sanya totivirus 13
GCA_013339725.1	Arthropoda	Arachnida	Ixodida	Ixodidae	Rhipicephalus	Rhipicephalus microplus	UCW41652.1_Turkana_Toti-like_virus_JABSTU010005128.1_42110_41574	UCW41652.1	Totiviridae	unclassify	Turkana Toti-like virus
GCA_013339725.1	Arthropoda	Arachnida	Ixodida	Ixodidae	Rhipicephalus	Rhipicephalus microplus	UHM27565.1_RNA_Sanya_totivirus_10_JABSTU010005128.1_51693_51256	UHM27565.1	Totiviridae	Totivirus	Sanya totivirus 10
GCA_013339695.2	Arthropoda	Arachnida	Ixodida	Ixodidae	Rhipicephalus	Rhipicephalus sanguineus	QBQ65052.1_Xinjiang_tick_totivirus_2_JABSTV010000594.1_18277_17927	QBQ65052.1	Totiviridae	Totivirus	Xinjiang tick totivirus 2
GCA_013339695.2	Arthropoda	Arachnida	Ixodida	Ixodidae	Rhipicephalus	Rhipicephalus sanguineus	AUX13136.1_Lonestar_tick_totivirus_CM023523.1_140686505_140685690	AUX13136.1	Totiviridae	unclassify	Lonestar tick totivirus
GCA_013339695.2	Arthropoda	Arachnida	Ixodida	Ixodidae	Rhipicephalus	Rhipicephalus sanguineus	AUX13136.1_Lonestar_tick_totivirus_CM023530.1_10466422_10466712	AUX13136.1	Totiviridae	unclassify	Lonestar tick totivirus
GCA_013339695.2	Arthropoda	Arachnida	Ixodida	Ixodidae	Rhipicephalus	Rhipicephalus sanguineus	AUX13136.1_Lonestar_tick_totivirus_CM023530.1_10493515_10493841	AUX13136.1	Totiviridae	unclassify	Lonestar tick totivirus
GCA_013339695.2	Arthropoda	Arachnida	Ixodida	Ixodidae	Rhipicephalus	Rhipicephalus sanguineus	AUX13136.1_Lonestar_tick_totivirus_CM023530.1_10709177_10709215	AUX13136.1	Totiviridae	unclassify	Lonestar tick totivirus
GCA_013339695.2	Arthropoda	Arachnida	Ixodida	Ixodidae	Rhipicephalus	Rhipicephalus sanguineus	AUX13136.1_Lonestar_tick_totivirus_CM023530.1_10709445_10710287	AUX13136.1	Totiviridae	unclassify	Lonestar tick totivirus
GCA_013339695.2	Arthropoda	Arachnida	Ixodida	Ixodidae	Rhipicephalus	Rhipicephalus sanguineus	AUX13136.1_Lonestar_tick_totivirus_CM023530.1_10787083_10787214	AUX13136.1	Totiviridae	unclassify	Lonestar tick totivirus
GCA_013339695.2	Arthropoda	Arachnida	Ixodida	Ixodidae	Rhipicephalus	Rhipicephalus sanguineus	AUX13136.1_Lonestar_tick_totivirus_CM023530.1_10787225_10787368	AUX13136.1	Totiviridae	unclassify	Lonestar tick totivirus
GCA_013339695.2	Arthropoda	Arachnida	Ixodida	Ixodidae	Rhipicephalus	Rhipicephalus sanguineus	AUX13136.1_Lonestar_tick_totivirus_CM023530.1_10788165_10788242	AUX13136.1	Totiviridae	unclassify	Lonestar tick totivirus
GCA_013339695.2	Arthropoda	Arachnida	Ixodida	Ixodidae	Rhipicephalus	Rhipicephalus sanguineus	AUX13136.1_Lonestar_tick_totivirus_CM023530.1_10789022_10789153	AUX13136.1	Totiviridae	unclassify	Lonestar tick totivirus
GCA_013339695.2	Arthropoda	Arachnida	Ixodida	Ixodidae	Rhipicephalus	Rhipicephalus sanguineus	AUX13136.1_Lonestar_tick_totivirus_CM023530.1_10789164_10789322	AUX13136.1	Totiviridae	unclassify	Lonestar tick totivirus
GCA_013339695.2	Arthropoda	Arachnida	Ixodida	Ixodidae	Rhipicephalus	Rhipicephalus sanguineus	AUX13136.1_Lonestar_tick_totivirus_CM023530.1_10840645_10840256	AUX13136.1	Totiviridae	unclassify	Lonestar tick totivirus
GCA_013339695.2	Arthropoda	Arachnida	Ixodida	Ixodidae	Rhipicephalus	Rhipicephalus sanguineus	AUX13136.1_Lonestar_tick_totivirus_CM023530.1_10869383_10869222	AUX13136.1	Totiviridae	unclassify	Lonestar tick totivirus
GCA_013339695.2	Arthropoda	Arachnida	Ixodida	Ixodidae	Rhipicephalus	Rhipicephalus sanguineus	AUX13136.1_Lonestar_tick_totivirus_CM023530.1_10880960_10880670	AUX13136.1	Totiviridae	unclassify	Lonestar tick totivirus
GCA_013339695.2	Arthropoda	Arachnida	Ixodida	Ixodidae	Rhipicephalus	Rhipicephalus sanguineus	AUX13136.1_Lonestar_tick_totivirus_CM023530.1_10913296_10913550	AUX13136.1	Totiviridae	unclassify	Lonestar tick totivirus
GCA_013339695.2	Arthropoda	Arachnida	Ixodida	Ixodidae	Rhipicephalus	Rhipicephalus sanguineus	AUX13136.1_Lonestar_tick_totivirus_CM023530.1_10987854_10988144	AUX13136.1	Totiviridae	unclassify	Lonestar tick totivirus
GCA_013339695.2	Arthropoda	Arachnida	Ixodida	Ixodidae	Rhipicephalus	Rhipicephalus sanguineus	AUX13136.1_Lonestar_tick_totivirus_CM023530.1_11013325_11013591	AUX13136.1	Totiviridae	unclassify	Lonestar tick totivirus
GCA_013339695.2	Arthropoda	Arachnida	Ixodida	Ixodidae	Rhipicephalus	Rhipicephalus sanguineus	AUX13136.1_Lonestar_tick_totivirus_CM023530.1_11053221_11053352	AUX13136.1	Totiviridae	unclassify	Lonestar tick totivirus
GCA_013339695.2	Arthropoda	Arachnida	Ixodida	Ixodidae	Rhipicephalus	Rhipicephalus sanguineus	AUX13136.1_Lonestar_tick_totivirus_CM023530.1_11053934_11054011	AUX13136.1	Totiviridae	unclassify	Lonestar tick totivirus
GCA_013339695.2	Arthropoda	Arachnida	Ixodida	Ixodidae	Rhipicephalus	Rhipicephalus sanguineus	AUX13136.1_Lonestar_tick_totivirus_CM023530.1_11054795_11054923	AUX13136.1	Totiviridae	unclassify	Lonestar tick totivirus
GCA_013339695.2	Arthropoda	Arachnida	Ixodida	Ixodidae	Rhipicephalus	Rhipicephalus sanguineus	AUX13136.1_Lonestar_tick_totivirus_CM023530.1_11054937_11055095	AUX13136.1	Totiviridae	unclassify	Lonestar tick totivirus
GCA_013339695.2	Arthropoda	Arachnida	Ixodida	Ixodidae	Rhipicephalus	Rhipicephalus sanguineus	AUX13136.1_Lonestar_tick_totivirus_CM023530.1_16496506_16496189	AUX13136.1	Totiviridae	unclassify	Lonestar tick totivirus
GCA_013339695.2	Arthropoda	Arachnida	Ixodida	Ixodidae	Rhipicephalus	Rhipicephalus sanguineus	YP_009336907.1_Hubei_toti-like_virus_24_CM023520.1_76205519_76206112	YP_009336907.1	unclassify	unclassify	Hubei toti-like virus 24
GCA_013339695.2	Arthropoda	Arachnida	Ixodida	Ixodidae	Rhipicephalus	Rhipicephalus sanguineus	YP_009336907.1_Hubei_toti-like_virus_24_CM023522.1_75657255_75656302	YP_009336907.1	unclassify	unclassify	Hubei toti-like virus 24
GCA_013339695.2	Arthropoda	Arachnida	Ixodida	Ixodidae	Rhipicephalus	Rhipicephalus sanguineus	YP_009336907.1_Hubei_toti-like_virus_24_CM023523.1_131715420_131716139	YP_009336907.1	unclassify	unclassify	Hubei toti-like virus 24
GCA_013339695.2	Arthropoda	Arachnida	Ixodida	Ixodidae	Rhipicephalus	Rhipicephalus sanguineus	YP_009336907.1_Hubei_toti-like_virus_24_CM023530.1_835192_835962	YP_009336907.1	unclassify	unclassify	Hubei toti-like virus 24
GCA_013339695.2	Arthropoda	Arachnida	Ixodida	Ixodidae	Rhipicephalus	Rhipicephalus sanguineus	YP_009336907.1_Hubei_toti-like_virus_24_CM023530.1_2908541_2909191	YP_009336907.1	unclassify	unclassify	Hubei toti-like virus 24
GCA_013339695.2	Arthropoda	Arachnida	Ixodida	Ixodidae	Rhipicephalus	Rhipicephalus sanguineus	YP_009336907.1_Hubei_toti-like_virus_24_CM023530.1_10557367_10557792	YP_009336907.1	unclassify	unclassify	Hubei toti-like virus 24
GCA_013339695.2	Arthropoda	Arachnida	Ixodida	Ixodidae	Rhipicephalus	Rhipicephalus sanguineus	YP_009336907.1_Hubei_toti-like_virus_24_CM023530.1_10557827_10558327	YP_009336907.1	unclassify	unclassify	Hubei toti-like virus 24
GCA_013339695.2	Arthropoda	Arachnida	Ixodida	Ixodidae	Rhipicephalus	Rhipicephalus sanguineus	YP_009336907.1_Hubei_toti-like_virus_24_CM023530.1_11608440_11610191	YP_009336907.1	unclassify	unclassify	Hubei toti-like virus 24
GCA_013339695.2	Arthropoda	Arachnida	Ixodida	Ixodidae	Rhipicephalus	Rhipicephalus sanguineus	YP_009336907.1_Hubei_toti-like_virus_24_CM023530.1_11776875_11778587	YP_009336907.1	unclassify	unclassify	Hubei toti-like virus 24
GCA_013339695.2	Arthropoda	Arachnida	Ixodida	Ixodidae	Rhipicephalus	Rhipicephalus sanguineus	AUX13135.1_ORF1_Lonestar_tick_totivirus_CM023527.1_147928325_147928987	AUX13135.1	Totiviridae	unclassify	Lonestar tick totivirus
GCA_013339695.2	Arthropoda	Arachnida	Ixodida	Ixodidae	Rhipicephalus	Rhipicephalus sanguineus	AUX13135.1_ORF1_Lonestar_tick_totivirus_CM023527.1_147929540_147931717	AUX13135.1	Totiviridae	unclassify	Lonestar tick totivirus
GCA_013339695.2	Arthropoda	Arachnida	Ixodida	Ixodidae	Rhipicephalus	Rhipicephalus sanguineus	AUX13135.1_ORF1_Lonestar_tick_totivirus_CM023530.1_5687760_5689232	AUX13135.1	Totiviridae	unclassify	Lonestar tick totivirus
GCA_013339695.2	Arthropoda	Arachnida	Ixodida	Ixodidae	Rhipicephalus	Rhipicephalus sanguineus	AUX13135.1_ORF1_Lonestar_tick_totivirus_CM023530.1_77729977_77730393	AUX13135.1	Totiviridae	unclassify	Lonestar tick totivirus
GCA_013339695.2	Arthropoda	Arachnida	Ixodida	Ixodidae	Rhipicephalus	Rhipicephalus sanguineus	QZB49257.1_RNA_Lonestar_tick_totivirus_CM023530.1_10728776_10729042	QZB49257.1	Totiviridae	unclassify	Lonestar tick totivirus
GCA_013339695.2	Arthropoda	Arachnida	Ixodida	Ixodidae	Rhipicephalus	Rhipicephalus sanguineus	QZB49257.1_RNA_Lonestar_tick_totivirus_CM023530.1_10754311_10754400	QZB49257.1	Totiviridae	unclassify	Lonestar tick totivirus
GCA_013339695.2	Arthropoda	Arachnida	Ixodida	Ixodidae	Rhipicephalus	Rhipicephalus sanguineus	QZB49257.1_RNA_Lonestar_tick_totivirus_CM023530.1_10754405_10754581	QZB49257.1	Totiviridae	unclassify	Lonestar tick totivirus
GCA_013339695.2	Arthropoda	Arachnida	Ixodida	Ixodidae	Rhipicephalus	Rhipicephalus sanguineus	QZB49257.1_RNA_Lonestar_tick_totivirus_CM023530.1_10764520_10765041	QZB49257.1	Totiviridae	unclassify	Lonestar tick totivirus
GCA_013339695.2	Arthropoda	Arachnida	Ixodida	Ixodidae	Rhipicephalus	Rhipicephalus sanguineus	QZB49257.1_RNA_Lonestar_tick_totivirus_CM023530.1_10787881_10787940	QZB49257.1	Totiviridae	unclassify	Lonestar tick totivirus
GCA_013339695.2	Arthropoda	Arachnida	Ixodida	Ixodidae	Rhipicephalus	Rhipicephalus sanguineus	QZB49257.1_RNA_Lonestar_tick_totivirus_CM023530.1_10787951_10788094	QZB49257.1	Totiviridae	unclassify	Lonestar tick totivirus
GCA_013339695.2	Arthropoda	Arachnida	Ixodida	Ixodidae	Rhipicephalus	Rhipicephalus sanguineus	QZB49257.1_RNA_Lonestar_tick_totivirus_CM023530.1_10788259_10788585	QZB49257.1	Totiviridae	unclassify	Lonestar tick totivirus
GCA_013339695.2	Arthropoda	Arachnida	Ixodida	Ixodidae	Rhipicephalus	Rhipicephalus sanguineus	QZB49257.1_RNA_Lonestar_tick_totivirus_CM023530.1_11023533_11024054	QZB49257.1	Totiviridae	unclassify	Lonestar tick totivirus
GCA_013339695.2	Arthropoda	Arachnida	Ixodida	Ixodidae	Rhipicephalus	Rhipicephalus sanguineus	QZB49257.1_RNA_Lonestar_tick_totivirus_CM023530.1_11052291_11052431	QZB49257.1	Totiviridae	unclassify	Lonestar tick totivirus
GCA_013339695.2	Arthropoda	Arachnida	Ixodida	Ixodidae	Rhipicephalus	Rhipicephalus sanguineus	QZB49257.1_RNA_Lonestar_tick_totivirus_CM023530.1_11052629_11052772	QZB49257.1	Totiviridae	unclassify	Lonestar tick totivirus
GCA_013339695.2	Arthropoda	Arachnida	Ixodida	Ixodidae	Rhipicephalus	Rhipicephalus sanguineus	QZB49257.1_RNA_Lonestar_tick_totivirus_CM023530.1_11053580_11053711	QZB49257.1	Totiviridae	unclassify	Lonestar tick totivirus
GCA_013339695.2	Arthropoda	Arachnida	Ixodida	Ixodidae	Rhipicephalus	Rhipicephalus sanguineus	APG76012.1_Jingmen_toti-like_virus_1_JABSTV010000374.1_141090_141518	APG76012.1	unclassify	unclassify	Jingmen toti-like virus 1
GCA_013339695.2	Arthropoda	Arachnida	Ixodida	Ixodidae	Rhipicephalus	Rhipicephalus sanguineus	APG76012.1_Jingmen_toti-like_virus_1_JABSTV010000950.1_162483_162911	APG76012.1	unclassify	unclassify	Jingmen toti-like virus 1
GCA_011317285.1	Arthropoda	Arachnida	Scorpiones	Buthidae	Androctonus	Androctonus mauritanicus	AAA81884.1_Ustilago_maydis_virus_H1_WUQG01072000.1_153169953_153170333	AAA81884.1	Totiviridae	Totivirus	Ustilago maydis virus H1
GCA_011317285.1	Arthropoda	Arachnida	Scorpiones	Buthidae	Androctonus	Androctonus mauritanicus	UHK03112.1_RNA_Sanya_totivirus_1_WUQG01623154.1_268_11	UHK03112.1	Totiviridae	Totivirus	Sanya totivirus 1
GCA_003956705.1	Arthropoda	Arachnida	Trombidiformes	Tenuipalpidae	Brevipalpus	Brevipalpus yothersi	UHM27527.1_RNA_Sanya_totivirus_8_QZCP01000134.1_53564_54115	UHM27527.1	Totiviridae	Totivirus	Sanya totivirus 8
GCA_019857095.1	Arthropoda	Branchiopoda	Anostraca	Artemiidae	Artemia	Artemia franciscana	QLJ83491.1_Fitzroy_Crossing_toti-like_virus_2_JAGUUB010009820.1_42402_42797	QLJ83491.1	Totiviridae	unclassify	Fitzroy Crossing toti-like virus 2
GCA_023053575.1	Arthropoda	Branchiopoda	Anostraca	Branchinectidae	Branchinecta	Branchinecta lynchi	QJD26157.1_Schistocephalus_solidus_toti-like_virus_2_JAKZAP010000013.1_16863236_16862988	QJD26157.1	Totiviridae	unclassify	Schistocephalus solidus toti-like virus 2
GCA_023053575.1	Arthropoda	Branchiopoda	Anostraca	Branchinectidae	Branchinecta	Branchinecta lynchi	QJD26157.1_Schistocephalus_solidus_toti-like_virus_2_JAKZAP010000013.1_16864557_16863265	QJD26157.1	Totiviridae	unclassify	Schistocephalus solidus toti-like virus 2
GCA_023279145.1	Arthropoda	Diplopoda	Glomerida	Glomeridae	Glomeris	Glomeris maerens	QZB49257.1_RNA_Lonestar_tick_totivirus_WWPM01022549.1_7479_7685	QZB49257.1	Totiviridae	unclassify	Lonestar tick totivirus
GCA_023279145.1	Arthropoda	Diplopoda	Glomerida	Glomeridae	Glomeris	Glomeris maerens	QZB49257.1_RNA_Lonestar_tick_totivirus_WWPM01022549.1_7702_7737	QZB49257.1	Totiviridae	unclassify	Lonestar tick totivirus
GCA_023159045.1	Arthropoda	Diplopoda	Playtdesmida	Platydesmidae	unclassify	Platydesmidae sp. JHPL-2020	QHJ91805.1_RNA_Shanghai_totivirus_JAAIVG010046916.1_23509_21845	QHJ91805.1	Totiviridae	unclassify	Shanghai totivirus
GCA_007210705.1	Arthropoda	Hexanauplia	Harpacticoida	Harpacticidae	Tigriopus	Tigriopus californicus	YP_009388608.1_Aedes_alboannulatus_toti-like_virus_1_CM017373.1_14456281_14455373	YP_009388608.1	unclassify	unclassify	Aedes alboannulatus toti-like virus 1
GCA_007210705.1	Arthropoda	Hexanauplia	Harpacticoida	Harpacticidae	Tigriopus	Tigriopus californicus	CAJ34337.1_RNA_Ophiostoma_quercus_partitivirus_CM017375.1_11382758_11383093	CAJ34337.1	Partitiviridae	unclassify	Ophiostoma quercus partitivirus
GCA_010645155.1	Arthropoda	Hexanauplia	Harpacticoida	Harpacticidae	Tigriopus	Tigriopus japonicus	QJD26157.1_Schistocephalus_solidus_toti-like_virus_2_CM021316.1_9565541_9563862	QJD26157.1	Totiviridae	unclassify	Schistocephalus solidus toti-like virus 2
GCA_012959195.1	Arthropoda	Hexanauplia	Harpacticoida	Harpacticidae	Tigriopus	Tigriopus kingsejongensis	QLJ83491.1_Fitzroy_Crossing_toti-like_virus_2_JABCAI010000042.1_593432_594565	QLJ83491.1	Totiviridae	unclassify	Fitzroy Crossing toti-like virus 2
GCA_012959195.1	Arthropoda	Hexanauplia	Harpacticoida	Harpacticidae	Tigriopus	Tigriopus kingsejongensis	QJD26157.1_Schistocephalus_solidus_toti-like_virus_2_JABCAI010000019.1_3047680_3047123	QJD26157.1	Totiviridae	unclassify	Schistocephalus solidus toti-like virus 2
GCA_012959195.1	Arthropoda	Hexanauplia	Harpacticoida	Harpacticidae	Tigriopus	Tigriopus kingsejongensis	QJD26157.1_Schistocephalus_solidus_toti-like_virus_2_JABCAI010000045.1_1005950_1005300	QJD26157.1	Totiviridae	unclassify	Schistocephalus solidus toti-like virus 2
GCA_012959195.1	Arthropoda	Hexanauplia	Harpacticoida	Harpacticidae	Tigriopus	Tigriopus kingsejongensis	QJD26157.1_Schistocephalus_solidus_toti-like_virus_2_JABCAI010000127.1_2085_1195	QJD26157.1	Totiviridae	unclassify	Schistocephalus solidus toti-like virus 2
GCA_012959195.1	Arthropoda	Hexanauplia	Harpacticoida	Harpacticidae	Tigriopus	Tigriopus kingsejongensis	QJD26157.1_Schistocephalus_solidus_toti-like_virus_2_JABCAI010000127.1_7226_6717	QJD26157.1	Totiviridae	unclassify	Schistocephalus solidus toti-like virus 2
GCA_012959195.1	Arthropoda	Hexanauplia	Harpacticoida	Harpacticidae	Tigriopus	Tigriopus kingsejongensis	QJD26157.1_Schistocephalus_solidus_toti-like_virus_2_JABCAI010000127.1_7830_7318	QJD26157.1	Totiviridae	unclassify	Schistocephalus solidus toti-like virus 2
GCA_012959195.1	Arthropoda	Hexanauplia	Harpacticoida	Harpacticidae	Tigriopus	Tigriopus kingsejongensis	UHK03177.1_Hangzhou_totivirus_7_JABCAI010000080.1_579231_580208	UHK03177.1	Totiviridae	Totivirus	Hangzhou totivirus 7
GCA_013387185.1	Arthropoda	Hexanauplia	Siphonostomatoida	Caligidae	Caligus	Caligus rogercresseyi	QJD26157.1_Schistocephalus_solidus_toti-like_virus_2_CP045910.1_3993977_3994504	QJD26157.1	Totiviridae	unclassify	Schistocephalus solidus toti-like virus 2
GCA_013387185.1	Arthropoda	Hexanauplia	Siphonostomatoida	Caligidae	Caligus	Caligus rogercresseyi	QJD26157.1_Schistocephalus_solidus_toti-like_virus_2_CP045910.1_3994540_3994737	QJD26157.1	Totiviridae	unclassify	Schistocephalus solidus toti-like virus 2
GCA_013387185.1	Arthropoda	Hexanauplia	Siphonostomatoida	Caligidae	Caligus	Caligus rogercresseyi	UHK03335.1_RNA_Hangzhou_totivirus_12_CP045890.1_24874486_24874743	UHK03335.1	Totiviridae	Totivirus	Hangzhou totivirus 12
GCA_013387185.1	Arthropoda	Hexanauplia	Siphonostomatoida	Caligidae	Caligus	Caligus rogercresseyi	APG76078.1_Hubei_toti-like_virus_3_CP045890.1_34003380_34002661	APG76078.1	unclassify	unclassify	Hubei toti-like virus 3
GCA_013387185.1	Arthropoda	Hexanauplia	Siphonostomatoida	Caligidae	Caligus	Caligus rogercresseyi	QIJ56903.1_Scaphoideus_titanus_toti-like_virus_1_CP045890.1_35720249_35719749	QIJ56903.1	Totiviridae	unclassify	Scaphoideus titanus toti-like virus 1
GCA_013387185.1	Arthropoda	Hexanauplia	Siphonostomatoida	Caligidae	Caligus	Caligus rogercresseyi	QVT76734.1_Bemisia_tabaci_toti-like_virus_2_CP045892.1_20174694_20175173	QVT76734.1	Totiviridae	unclassify	Bemisia tabaci toti-like virus 2
GCA_013387185.1	Arthropoda	Hexanauplia	Siphonostomatoida	Caligidae	Caligus	Caligus rogercresseyi	YP_009336493.1_Hubei_toti-like_virus_10_CP045892.1_32924628_32924681	YP_009336493.1	unclassify	unclassify	Hubei toti-like virus 10
GCA_013387185.1	Arthropoda	Hexanauplia	Siphonostomatoida	Caligidae	Caligus	Caligus rogercresseyi	YP_009336493.1_Hubei_toti-like_virus_10_CP045896.1_25879885_25879745	YP_009336493.1	unclassify	unclassify	Hubei toti-like virus 10
GCA_013387185.1	Arthropoda	Hexanauplia	Siphonostomatoida	Caligidae	Caligus	Caligus rogercresseyi	YP_009336493.1_Hubei_toti-like_virus_10_CP045897.1_24487087_24487539	YP_009336493.1	unclassify	unclassify	Hubei toti-like virus 10
GCA_013387185.1	Arthropoda	Hexanauplia	Siphonostomatoida	Caligidae	Caligus	Caligus rogercresseyi	YP_009336493.1_Hubei_toti-like_virus_10_CP045900.1_21003692_21003117	YP_009336493.1	unclassify	unclassify	Hubei toti-like virus 10
GCA_013387185.1	Arthropoda	Hexanauplia	Siphonostomatoida	Caligidae	Caligus	Caligus rogercresseyi	YP_009336493.1_Hubei_toti-like_virus_10_CP045907.1_4977932_4977300	YP_009336493.1	unclassify	unclassify	Hubei toti-like virus 10
GCA_013387185.1	Arthropoda	Hexanauplia	Siphonostomatoida	Caligidae	Caligus	Caligus rogercresseyi	UHK03282.1_RNA_Hangzhou_nephotettix_cincticeps_totivirus_1_CP045894.1_8242619_8242503	UHK03282.1	Totiviridae	Totivirus	Hangzhou nephotettix cincticeps totivirus 1
GCA_013387185.1	Arthropoda	Hexanauplia	Siphonostomatoida	Caligidae	Caligus	Caligus rogercresseyi	YP_009336788.1_Hubei_toti-like_virus_9_CP045895.1_11557507_11558088	YP_009336788.1	unclassify	unclassify	Hubei toti-like virus 9
GCA_013387185.1	Arthropoda	Hexanauplia	Siphonostomatoida	Caligidae	Caligus	Caligus rogercresseyi	YP_009336788.1_Hubei_toti-like_virus_9_CP045907.1_3394769_3395557	YP_009336788.1	unclassify	unclassify	Hubei toti-like virus 9
GCA_013387185.1	Arthropoda	Hexanauplia	Siphonostomatoida	Caligidae	Caligus	Caligus rogercresseyi	AMV49327.1_Saccharomyces_cerevisiae_virus_L-A-28_CP045896.1_6349831_6350382	AMV49327.1	Totiviridae	Totivirus	Saccharomyces cerevisiae virus L-A
GCA_013387185.1	Arthropoda	Hexanauplia	Siphonostomatoida	Caligidae	Caligus	Caligus rogercresseyi	UHK03171.1_RNA_Hangzhou_paraphaenocladius_impensus_totivirus_1_CP045896.1_25834612_25835616	UHK03171.1	Totiviridae	Totivirus	Hangzhou paraphaenocladius impensus totivirus 1
GCA_013387185.1	Arthropoda	Hexanauplia	Siphonostomatoida	Caligidae	Caligus	Caligus rogercresseyi	QGA70954.1_RNA_Salja_virus_CP045896.1_25880547_25880110	QGA70954.1	Totiviridae	Totivirus	Salja virus
GCA_013387185.1	Arthropoda	Hexanauplia	Siphonostomatoida	Caligidae	Caligus	Caligus rogercresseyi	UHK03178.1_RNA_Hangzhou_totivirus_7_CP045897.1_24496358_24496522	UHK03178.1	Totiviridae	Totivirus	Hangzhou totivirus 7
GCA_013387185.1	Arthropoda	Hexanauplia	Siphonostomatoida	Caligidae	Caligus	Caligus rogercresseyi	UHK03178.1_RNA_Hangzhou_totivirus_7_CP045902.1_8030009_8029605	UHK03178.1	Totiviridae	Totivirus	Hangzhou totivirus 7
GCA_013387185.1	Arthropoda	Hexanauplia	Siphonostomatoida	Caligidae	Caligus	Caligus rogercresseyi	UHK03339.1_RNA_Hangzhou_totivirus_4_CP045897.1_24497495_24497944	UHK03339.1	Totiviridae	Totivirus	Hangzhou totivirus 4
GCA_013387185.1	Arthropoda	Hexanauplia	Siphonostomatoida	Caligidae	Caligus	Caligus rogercresseyi	QJD26158.1_Schistocephalus_solidus_toti-like_virus_2_CP045900.1_21018930_21018190	QJD26158.1	Totiviridae	unclassify	Schistocephalus solidus toti-like virus 2
GCA_013387185.1	Arthropoda	Hexanauplia	Siphonostomatoida	Caligidae	Caligus	Caligus rogercresseyi	QJD26158.1_Schistocephalus_solidus_toti-like_virus_2_CP045907.1_3396495_3396596	QJD26158.1	Totiviridae	unclassify	Schistocephalus solidus toti-like virus 2
GCA_013387185.1	Arthropoda	Hexanauplia	Siphonostomatoida	Caligidae	Caligus	Caligus rogercresseyi	QJD26158.1_Schistocephalus_solidus_toti-like_virus_2_CP045910.1_3995511_3995684	QJD26158.1	Totiviridae	unclassify	Schistocephalus solidus toti-like virus 2
GCA_013387185.1	Arthropoda	Hexanauplia	Siphonostomatoida	Caligidae	Caligus	Caligus rogercresseyi	QJD26158.1_Schistocephalus_solidus_toti-like_virus_2_CP045910.1_4696941_4697939	QJD26158.1	Totiviridae	unclassify	Schistocephalus solidus toti-like virus 2
GCA_013387185.1	Arthropoda	Hexanauplia	Siphonostomatoida	Caligidae	Caligus	Caligus rogercresseyi	APG76017.1_Hubei_toti-like_virus_8_CP045900.1_21022153_21021497	APG76017.1	unclassify	unclassify	Hubei toti-like virus 8
GCA_013387185.1	Arthropoda	Hexanauplia	Siphonostomatoida	Caligidae	Caligus	Caligus rogercresseyi	QEM39131.1_Aedes_aegypti_toti-like_virus_CP045900.1_21178707_21178621	QEM39131.1	Totiviridae	unclassify	Aedes aegypti toti-like virus
GCA_013387185.1	Arthropoda	Hexanauplia	Siphonostomatoida	Caligidae	Caligus	Caligus rogercresseyi	QJW70335.1_RNA_Erysiphe_necator_associated_totivirus_6_CP045900.1_21179993_21179274	QJW70335.1	Totiviridae	Totivirus	Erysiphe necator associated totivirus 6
GCA_013387185.1	Arthropoda	Hexanauplia	Siphonostomatoida	Caligidae	Caligus	Caligus rogercresseyi	QRN76658.1_Saccharomyces_cerevisiae_virus_L-A_CP045902.1_11438207_11438662	QRN76658.1	Totiviridae	Totivirus	Saccharomyces cerevisiae virus L-A
GCA_013387185.1	Arthropoda	Hexanauplia	Siphonostomatoida	Caligidae	Caligus	Caligus rogercresseyi	AZT88639.1_RNA_Penicillium_digitatum_totivirus_2_CP045907.1_3406341_3406697	AZT88639.1	Totiviridae	unclassify	Penicillium digitatum totivirus 2
GCA_013387185.1	Arthropoda	Hexanauplia	Siphonostomatoida	Caligidae	Caligus	Caligus rogercresseyi	YP_009388609.1_Aedes_alboannulatus_toti-like_virus_1_CP045910.1_4627847_4626951	YP_009388609.1	unclassify	unclassify	Aedes alboannulatus toti-like virus 1
GCA_013387185.1	Arthropoda	Hexanauplia	Siphonostomatoida	Caligidae	Caligus	Caligus rogercresseyi	UHK03214.1_RNA_Sanya_nephotettix_cincticeps_totivirus_1_CP045910.1_4680836_4680402	UHK03214.1	Totiviridae	Totivirus	Sanya nephotettix cincticeps totivirus 1
GCA_016086655.3	Arthropoda	Hexanauplia	Siphonostomatoida	Caligidae	Lepeophtheirus	Lepeophtheirus salmonis	QEM39131.1_Aedes_aegypti_toti-like_virus_CM027723.1_39263064_39262615	QEM39131.1	Totiviridae	unclassify	Aedes aegypti toti-like virus
GCA_016086655.3	Arthropoda	Hexanauplia	Siphonostomatoida	Caligidae	Lepeophtheirus	Lepeophtheirus salmonis	QEM39131.1_Aedes_aegypti_toti-like_virus_CM027723.1_39263064_39262615	QEM39131.1	Totiviridae	unclassify	Aedes aegypti toti-like virus
GCA_016086655.3	Arthropoda	Hexanauplia	Siphonostomatoida	Caligidae	Lepeophtheirus	Lepeophtheirus salmonis	YP_009388609.1_Aedes_alboannulatus_toti-like_virus_1_CM027727.1_5385761_5385336	YP_009388609.1	unclassify	unclassify	Aedes alboannulatus toti-like virus 1
GCA_016086655.3	Arthropoda	Hexanauplia	Siphonostomatoida	Caligidae	Lepeophtheirus	Lepeophtheirus salmonis	YP_009388609.1_Aedes_alboannulatus_toti-like_virus_1_CM027727.1_5385761_5385336	YP_009388609.1	unclassify	unclassify	Aedes alboannulatus toti-like virus 1
GCA_016086655.3	Arthropoda	Hexanauplia	Siphonostomatoida	Caligidae	Lepeophtheirus	Lepeophtheirus salmonis	YZX2.2_Sogatella_furcifera_toti-like_virus_2_RdRP_aa_CM027727.1_5388223_5387582	YZX2.2	unclassify	unclassify	Sogatella furcifera toti-like virus 1
GCA_016086655.3	Arthropoda	Hexanauplia	Siphonostomatoida	Caligidae	Lepeophtheirus	Lepeophtheirus salmonis	YZX2.2_Sogatella_furcifera_toti-like_virus_2_RdRP_aa_CM027727.1_5388223_5387582	YZX2.2	unclassify	unclassify	Sogatella furcifera toti-like virus 1
GCA_016086655.3	Arthropoda	Hexanauplia	Siphonostomatoida	Caligidae	Lepeophtheirus	Lepeophtheirus salmonis	UHM27578.1_RNA_Sanya_totivirus_11_CM027735.1_2512508_2512843	UHM27578.1	Totiviridae	Totivirus	Sanya totivirus 11
GCA_016086655.3	Arthropoda	Hexanauplia	Siphonostomatoida	Caligidae	Lepeophtheirus	Lepeophtheirus salmonis	UHM27578.1_RNA_Sanya_totivirus_11_CM027735.1_2512508_2512843	UHM27578.1	Totiviridae	Totivirus	Sanya totivirus 11
GCA_000934665.2	Arthropoda	Hexapoda	Diplura	Japygidae	Catajapyx	Catajapyx aquilonaris	CAF0513900.1_Bactrocera_tryoni_toti-like_virus_1_JYFJ02002309.1_15836_15540	CAF0513900.1	Totiviridae	unclassify	Bactrocera tryoni toti-like virus 1
GCA_003456935.1	Arthropoda	Insecta	Archaeognatha	Machilidae	Machilis	Machilis hrabei	QJD26157.1_Schistocephalus_solidus_toti-like_virus_2_KZ869845.1_29995_29426	QJD26157.1	Totiviridae	unclassify	Schistocephalus solidus toti-like virus 2
GCA_003456935.1	Arthropoda	Insecta	Archaeognatha	Machilidae	Machilis	Machilis hrabei	QJD26157.1_Schistocephalus_solidus_toti-like_virus_2_KZ869845.1_29995_29426	QJD26157.1	Totiviridae	unclassify	Schistocephalus solidus toti-like virus 2
GCA_003456935.1	Arthropoda	Insecta	Archaeognatha	Machilidae	Machilis	Machilis hrabei	QVT76734.1_Bemisia_tabaci_toti-like_virus_2_KZ877589.1_31078_31767	QVT76734.1	Totiviridae	unclassify	Bemisia tabaci toti-like virus 2
GCA_003456935.1	Arthropoda	Insecta	Archaeognatha	Machilidae	Machilis	Machilis hrabei	QVT76734.1_Bemisia_tabaci_toti-like_virus_2_KZ877589.1_31078_31767	QVT76734.1	Totiviridae	unclassify	Bemisia tabaci toti-like virus 2
GCA_003456935.1	Arthropoda	Insecta	Archaeognatha	Machilidae	Machilis	Machilis hrabei	YP_009336493.1_Hubei_toti-like_virus_10_KZ871346.1_24698_24748	YP_009336493.1	unclassify	unclassify	Hubei toti-like virus 10
GCA_003456935.1	Arthropoda	Insecta	Archaeognatha	Machilidae	Machilis	Machilis hrabei	YP_009336493.1_Hubei_toti-like_virus_10_KZ871346.1_24698_24748	YP_009336493.1	unclassify	unclassify	Hubei toti-like virus 10
GCA_003456935.1	Arthropoda	Insecta	Archaeognatha	Machilidae	Machilis	Machilis hrabei	APG76017.1_Hubei_toti-like_virus_8_KZ871346.1_31427_31915	APG76017.1	unclassify	unclassify	Hubei toti-like virus 8
GCA_003456935.1	Arthropoda	Insecta	Archaeognatha	Machilidae	Machilis	Machilis hrabei	APG76017.1_Hubei_toti-like_virus_8_KZ871346.1_31427_31915	APG76017.1	unclassify	unclassify	Hubei toti-like virus 8
GCA_003456935.1	Arthropoda	Insecta	Archaeognatha	Machilidae	Machilis	Machilis hrabei	YP_009388609.1_Aedes_alboannulatus_toti-like_virus_1_KZ871346.1_24807_24944	YP_009388609.1	unclassify	unclassify	Aedes alboannulatus toti-like virus 1
GCA_003456935.1	Arthropoda	Insecta	Archaeognatha	Machilidae	Machilis	Machilis hrabei	YP_009388609.1_Aedes_alboannulatus_toti-like_virus_1_KZ871346.1_24961_25119	YP_009388609.1	unclassify	unclassify	Aedes alboannulatus toti-like virus 1
GCA_003456935.1	Arthropoda	Insecta	Archaeognatha	Machilidae	Machilis	Machilis hrabei	YP_009388609.1_Aedes_alboannulatus_toti-like_virus_1_KZ871346.1_24807_24944	YP_009388609.1	unclassify	unclassify	Aedes alboannulatus toti-like virus 1
GCA_003456935.1	Arthropoda	Insecta	Archaeognatha	Machilidae	Machilis	Machilis hrabei	YP_009388609.1_Aedes_alboannulatus_toti-like_virus_1_KZ871346.1_24961_25119	YP_009388609.1	unclassify	unclassify	Aedes alboannulatus toti-like virus 1
GCA_003456935.1	Arthropoda	Insecta	Archaeognatha	Machilidae	Machilis	Machilis hrabei	QIJ56902.1_Scaphoideus_titanus_toti-like_virus_1_KZ874704.1_31262_31999	QIJ56902.1	Totiviridae	unclassify	Scaphoideus titanus toti-like virus 1
GCA_003456935.1	Arthropoda	Insecta	Archaeognatha	Machilidae	Machilis	Machilis hrabei	QIJ56902.1_Scaphoideus_titanus_toti-like_virus_1_KZ874704.1_31262_31999	QIJ56902.1	Totiviridae	unclassify	Scaphoideus titanus toti-like virus 1
GCA_003456935.1	Arthropoda	Insecta	Archaeognatha	Machilidae	Machilis	Machilis hrabei	BCI50698.1_RNA_Culex_vishnui_subgroup_totivirus_KZ877589.1_29737_30591	BCI50698.1	Totiviridae	unclassify	Culex vishnui subgroup totivirus
GCA_003456935.1	Arthropoda	Insecta	Archaeognatha	Machilidae	Machilis	Machilis hrabei	BCI50698.1_RNA_Culex_vishnui_subgroup_totivirus_KZ877589.1_29737_30591	BCI50698.1	Totiviridae	unclassify	Culex vishnui subgroup totivirus
GCA_003456935.1	Arthropoda	Insecta	Archaeognatha	Machilidae	Machilis	Machilis hrabei	BCI50697.1_Culex_vishnui_subgroup_totivirus_KZ876792.1_15050_14505	BCI50697.1	Totiviridae	unclassify	Culex vishnui subgroup totivirus
GCA_003456935.1	Arthropoda	Insecta	Archaeognatha	Machilidae	Machilis	Machilis hrabei	BCI50697.1_Culex_vishnui_subgroup_totivirus_KZ876792.1_15709_15089	BCI50697.1	Totiviridae	unclassify	Culex vishnui subgroup totivirus
GCA_003456935.1	Arthropoda	Insecta	Archaeognatha	Machilidae	Machilis	Machilis hrabei	BCI50697.1_Culex_vishnui_subgroup_totivirus_KZ876792.1_15050_14505	BCI50697.1	Totiviridae	unclassify	Culex vishnui subgroup totivirus
GCA_003456935.1	Arthropoda	Insecta	Archaeognatha	Machilidae	Machilis	Machilis hrabei	BCI50697.1_Culex_vishnui_subgroup_totivirus_KZ876792.1_15709_15089	BCI50697.1	Totiviridae	unclassify	Culex vishnui subgroup totivirus
GCA_003456935.1	Arthropoda	Insecta	Archaeognatha	Machilidae	Machilis	Machilis hrabei	QIP68082.1_RNA_Erysiphales_associated_totivirus_21_KZ869845.1_27964_27041	QIP68082.1	Totiviridae	Totivirus	Erysiphales associated totivirus 21
GCA_003456935.1	Arthropoda	Insecta	Archaeognatha	Machilidae	Machilis	Machilis hrabei	QIP68082.1_RNA_Erysiphales_associated_totivirus_21_KZ869845.1_27964_27041	QIP68082.1	Totiviridae	Totivirus	Erysiphales associated totivirus 21
GCA_003456935.1	Arthropoda	Insecta	Archaeognatha	Machilidae	Machilis	Machilis hrabei	YP_009551937.1_Panax_notoginseng_virus_B_KZ876792.1_13466_12504	YP_009551937.1	Totiviridae	unclassify	Panax notoginseng virus A
GCA_003456935.1	Arthropoda	Insecta	Archaeognatha	Machilidae	Machilis	Machilis hrabei	YP_009551937.1_Panax_notoginseng_virus_B_KZ876792.1_13466_12504	YP_009551937.1	Totiviridae	unclassify	Panax notoginseng virus A
GCA_003456935.1	Arthropoda	Insecta	Archaeognatha	Machilidae	Machilis	Machilis hrabei	QGA70933.1_Osta_virus_KZ877589.1_28297_29514	QGA70933.1	Totiviridae	Totivirus	Osta virus
GCA_003456935.1	Arthropoda	Insecta	Archaeognatha	Machilidae	Machilis	Machilis hrabei	QGA70933.1_Osta_virus_KZ877589.1_28297_29514	QGA70933.1	Totiviridae	Totivirus	Osta virus
GCA_002891405.2	Arthropoda	Insecta	Blattodea	Kalotermitidae	Cryptotermes	Cryptotermes secundus	QIJ56902.1_Scaphoideus_titanus_toti-like_virus_1_NEVH01000318.1_360_13	QIJ56902.1	Totiviridae	unclassify	Scaphoideus titanus toti-like virus 1
GCA_002891405.2	Arthropoda	Insecta	Blattodea	Kalotermitidae	Cryptotermes	Cryptotermes secundus	QIJ56902.1_Scaphoideus_titanus_toti-like_virus_1_NEVH01000318.1_1574_1326	QIJ56902.1	Totiviridae	unclassify	Scaphoideus titanus toti-like virus 1
GCA_002891405.2	Arthropoda	Insecta	Blattodea	Kalotermitidae	Cryptotermes	Cryptotermes secundus	UHK03213.1_Sanya_nephotettix_cincticeps_totivirus_1_NEVH01000318.1_476_363	UHK03213.1	Totiviridae	Totivirus	Sanya nephotettix cincticeps totivirus 1
GCA_002891405.2	Arthropoda	Insecta	Blattodea	Kalotermitidae	Cryptotermes	Cryptotermes secundus	YZX2.1_Sogatella_furcifera_toti-like_virus_2_CP_aa_NEVH01015450.1_12438_11752	YZX2.1	unclassify	unclassify	Sogatella furcifera toti-like virus 1
GCA_021186555.1	Arthropoda	Insecta	Blattodea	Rhinotermitidae	Reticulitermes	Reticulitermes speratus	QEM39131.1_Aedes_aegypti_toti-like_virus_JAJKFL010000026.1_24983297_24982506	QEM39131.1	Totiviridae	unclassify	Aedes aegypti toti-like virus
GCA_021186555.1	Arthropoda	Insecta	Blattodea	Rhinotermitidae	Reticulitermes	Reticulitermes speratus	QIJ56902.1_Scaphoideus_titanus_toti-like_virus_1_JAJKFL010000427.1_6897486_6897764	QIJ56902.1	Totiviridae	unclassify	Scaphoideus titanus toti-like virus 1
GCA_021186555.1	Arthropoda	Insecta	Blattodea	Rhinotermitidae	Reticulitermes	Reticulitermes speratus	QIJ56902.1_Scaphoideus_titanus_toti-like_virus_1_JAJKFL010000427.1_6900177_6900239	QIJ56902.1	Totiviridae	unclassify	Scaphoideus titanus toti-like virus 1
GCA_021186555.1	Arthropoda	Insecta	Blattodea	Rhinotermitidae	Reticulitermes	Reticulitermes speratus	QIJ56902.1_Scaphoideus_titanus_toti-like_virus_1_JAJKFL010000427.1_6900245_6900430	QIJ56902.1	Totiviridae	unclassify	Scaphoideus titanus toti-like virus 1
GCA_021186555.1	Arthropoda	Insecta	Blattodea	Rhinotermitidae	Reticulitermes	Reticulitermes speratus	QVT76733.1_Bemisia_tabaci_toti-like_virus_2_JAJKFL010000031.1_31211971_31210823	QVT76733.1	Totiviridae	unclassify	Bemisia tabaci toti-like virus 2
GCA_021186555.1	Arthropoda	Insecta	Blattodea	Rhinotermitidae	Reticulitermes	Reticulitermes speratus	QVT76733.1_Bemisia_tabaci_toti-like_virus_2_JAJKFL010000031.1_31212869_31212039	QVT76733.1	Totiviridae	unclassify	Bemisia tabaci toti-like virus 2
GCA_021186555.1	Arthropoda	Insecta	Blattodea	Rhinotermitidae	Reticulitermes	Reticulitermes speratus	QVT76733.1_Bemisia_tabaci_toti-like_virus_2_JAJKFL010000031.1_31224684_31222633	QVT76733.1	Totiviridae	unclassify	Bemisia tabaci toti-like virus 2
GCA_021186555.1	Arthropoda	Insecta	Blattodea	Rhinotermitidae	Reticulitermes	Reticulitermes speratus	QEM39130.1_Aedes_aegypti_toti-like_virus_JAJKFL010000026.1_24984817_24984422	QEM39130.1	Totiviridae	unclassify	Aedes aegypti toti-like virus
GCA_021186555.1	Arthropoda	Insecta	Blattodea	Rhinotermitidae	Reticulitermes	Reticulitermes speratus	YZX2.1_Sogatella_furcifera_toti-like_virus_2_CP_aa_JAJKFL010000031.1_31238834_31237686	YZX2.1	unclassify	unclassify	Sogatella furcifera toti-like virus 1
GCA_021186555.1	Arthropoda	Insecta	Blattodea	Rhinotermitidae	Reticulitermes	Reticulitermes speratus	YZX2.1_Sogatella_furcifera_toti-like_virus_2_CP_aa_JAJKFL010000031.1_31239697_31238867	YZX2.1	unclassify	unclassify	Sogatella furcifera toti-like virus 1
GCA_000699045.2	Arthropoda	Insecta	Coleoptera	Buprestidae	Agrilus	Agrilus planipennis	UHK03215.1_Sanya_totivirus_12_KZ625295.1_11656_11396	UHK03215.1	Totiviridae	Totivirus	Sanya totivirus 12
GCA_000699045.2	Arthropoda	Insecta	Coleoptera	Buprestidae	Agrilus	Agrilus planipennis	UHK03215.1_Sanya_totivirus_12_KZ625297.1_118410_119012	UHK03215.1	Totiviridae	Totivirus	Sanya totivirus 12
GCA_000699045.2	Arthropoda	Insecta	Coleoptera	Buprestidae	Agrilus	Agrilus planipennis	UHK03215.1_Sanya_totivirus_12_KZ625297.1_120872_121132	UHK03215.1	Totiviridae	Totivirus	Sanya totivirus 12
GCA_000699045.2	Arthropoda	Insecta	Coleoptera	Buprestidae	Agrilus	Agrilus planipennis	UHM27684.1_Fushun_totivirus_4_KZ625041.1_116837_117364	UHM27684.1	Totiviridae	Totivirus	Fushun totivirus 4
GCA_000699045.2	Arthropoda	Insecta	Coleoptera	Buprestidae	Agrilus	Agrilus planipennis	UHM27684.1_Fushun_totivirus_4_KZ625043.1_613812_614120	UHM27684.1	Totiviridae	Totivirus	Fushun totivirus 4
GCA_000699045.2	Arthropoda	Insecta	Coleoptera	Buprestidae	Agrilus	Agrilus planipennis	UHM27684.1_Fushun_totivirus_4_KZ625047.1_1159853_1159623	UHM27684.1	Totiviridae	Totivirus	Fushun totivirus 4
GCA_000699045.2	Arthropoda	Insecta	Coleoptera	Buprestidae	Agrilus	Agrilus planipennis	UHM27684.1_Fushun_totivirus_4_KZ625181.1_250763_250482	UHM27684.1	Totiviridae	Totivirus	Fushun totivirus 4
GCA_000699045.2	Arthropoda	Insecta	Coleoptera	Buprestidae	Agrilus	Agrilus planipennis	UHM27684.1_Fushun_totivirus_4_KZ625181.1_253256_252729	UHM27684.1	Totiviridae	Totivirus	Fushun totivirus 4
GCA_000699045.2	Arthropoda	Insecta	Coleoptera	Buprestidae	Agrilus	Agrilus planipennis	UKZ10724.1_Callinectes_sapidus_toti-like_virus_2_KZ625041.1_117696_118232	UKZ10724.1	Totiviridae	unclassify	Callinectes sapidus toti-like virus 2
GCA_000699045.2	Arthropoda	Insecta	Coleoptera	Buprestidae	Agrilus	Agrilus planipennis	UKZ10724.1_Callinectes_sapidus_toti-like_virus_2_KZ625181.1_252397_251861	UKZ10724.1	Totiviridae	unclassify	Callinectes sapidus toti-like virus 2
GCA_000699045.2	Arthropoda	Insecta	Coleoptera	Buprestidae	Agrilus	Agrilus planipennis	QJW70329.1_Erysiphe_necator_associated_totivirus_2_KZ625047.1_1159246_1159112	QJW70329.1	Totiviridae	Totivirus	Erysiphe necator associated totivirus 2
GCA_000699045.2	Arthropoda	Insecta	Coleoptera	Buprestidae	Agrilus	Agrilus planipennis	YP_009336942.1_Hubei_toti-like_virus_5_KZ625295.1_15540_15211	YP_009336942.1	unclassify	unclassify	Hubei toti-like virus 5
GCA_000699045.2	Arthropoda	Insecta	Coleoptera	Buprestidae	Agrilus	Agrilus planipennis	YP_009336942.1_Hubei_toti-like_virus_5_KZ625329.1_11284_11829	YP_009336942.1	unclassify	unclassify	Hubei toti-like virus 5
GCA_000699045.2	Arthropoda	Insecta	Coleoptera	Buprestidae	Agrilus	Agrilus planipennis	UHM27502.1_RNA_Sanya_totivirus_7_KZ625041.1_117415_117450	UHM27502.1	Totiviridae	Totivirus	Sanya totivirus 7
GCA_000699045.2	Arthropoda	Insecta	Coleoptera	Buprestidae	Agrilus	Agrilus planipennis	UHM27502.1_RNA_Sanya_totivirus_7_KZ625041.1_119330_119479	UHM27502.1	Totiviridae	Totivirus	Sanya totivirus 7
GCA_000699045.2	Arthropoda	Insecta	Coleoptera	Buprestidae	Agrilus	Agrilus planipennis	UHM27502.1_RNA_Sanya_totivirus_7_KZ625043.1_621563_621697	UHM27502.1	Totiviridae	Totivirus	Sanya totivirus 7
GCA_000699045.2	Arthropoda	Insecta	Coleoptera	Buprestidae	Agrilus	Agrilus planipennis	UHM27502.1_RNA_Sanya_totivirus_7_KZ625043.1_621730_621867	UHM27502.1	Totiviridae	Totivirus	Sanya totivirus 7
GCA_000699045.2	Arthropoda	Insecta	Coleoptera	Buprestidae	Agrilus	Agrilus planipennis	UHM27502.1_RNA_Sanya_totivirus_7_KZ625043.1_621885_621938	UHM27502.1	Totiviridae	Totivirus	Sanya totivirus 7
GCA_000699045.2	Arthropoda	Insecta	Coleoptera	Buprestidae	Agrilus	Agrilus planipennis	UHM27502.1_RNA_Sanya_totivirus_7_KZ625070.1_1060116_1060063	UHM27502.1	Totiviridae	Totivirus	Sanya totivirus 7
GCA_000699045.2	Arthropoda	Insecta	Coleoptera	Buprestidae	Agrilus	Agrilus planipennis	UHM27502.1_RNA_Sanya_totivirus_7_KZ625181.1_252678_252643	UHM27502.1	Totiviridae	Totivirus	Sanya totivirus 7
GCA_000699045.2	Arthropoda	Insecta	Coleoptera	Buprestidae	Agrilus	Agrilus planipennis	UHM27502.1_RNA_Sanya_totivirus_7_KZ626250.1_81716_82624	UHM27502.1	Totiviridae	Totivirus	Sanya totivirus 7
GCA_000699045.2	Arthropoda	Insecta	Coleoptera	Buprestidae	Agrilus	Agrilus planipennis	UHK03126.1_RNA_Sanya_totivirus_4_KZ625041.1_118442_118546	UHK03126.1	Totiviridae	Totivirus	Sanya totivirus 4
GCA_000699045.2	Arthropoda	Insecta	Coleoptera	Buprestidae	Agrilus	Agrilus planipennis	UHK03126.1_RNA_Sanya_totivirus_4_KZ625181.1_251499_251137	UHK03126.1	Totiviridae	Totivirus	Sanya totivirus 4
GCA_000699045.2	Arthropoda	Insecta	Coleoptera	Buprestidae	Agrilus	Agrilus planipennis	UHK03133.1_RNA_Sanya_eysarcoris_guttigerus_totivirus_1_KZ625043.1_474569_473745	UHK03133.1	Totiviridae	Totivirus	Sanya eysarcoris guttigerus totivirus 1
GCA_000699045.2	Arthropoda	Insecta	Coleoptera	Buprestidae	Agrilus	Agrilus planipennis	UHK03133.1_RNA_Sanya_eysarcoris_guttigerus_totivirus_1_KZ625218.1_69303_69587	UHK03133.1	Totiviridae	Totivirus	Sanya eysarcoris guttigerus totivirus 1
GCA_000699045.2	Arthropoda	Insecta	Coleoptera	Buprestidae	Agrilus	Agrilus planipennis	UHR49688.1_Sanya_totivirus_13_KZ625297.1_119164_120792	UHR49688.1	Totiviridae	Totivirus	Sanya totivirus 13
GCA_911387805.1	Arthropoda	Insecta	Coleoptera	Cantharidae	Cantharis	Cantharis rustica	UHM27502.1_RNA_Sanya_totivirus_7_OU426880.1_24974411_24974698	UHM27502.1	Totiviridae	Totivirus	Sanya totivirus 7
GCA_932274525.1	Arthropoda	Insecta	Coleoptera	Cantharidae	Podabrus	Podabrus alpinus	UHM27684.1_Fushun_totivirus_4_OW026457.1_50062657_50063454	UHM27684.1	Totiviridae	Totivirus	Fushun totivirus 4
GCA_932274525.1	Arthropoda	Insecta	Coleoptera	Cantharidae	Podabrus	Podabrus alpinus	UHM27684.1_Fushun_totivirus_4_OW026457.1_50136001_50136294	UHM27684.1	Totiviridae	Totivirus	Fushun totivirus 4
GCA_932274525.1	Arthropoda	Insecta	Coleoptera	Cantharidae	Podabrus	Podabrus alpinus	QJW70329.1_Erysiphe_necator_associated_totivirus_2_OW026457.1_50063819_50064325	QJW70329.1	Totiviridae	Totivirus	Erysiphe necator associated totivirus 2
GCA_932274525.1	Arthropoda	Insecta	Coleoptera	Cantharidae	Podabrus	Podabrus alpinus	UHK03223.1_Hangzhou_zicrona_caerulea_totivirus_1_OW026452.1_90142663_90143382	UHK03223.1	Totiviridae	Totivirus	Hangzhou zicrona caerulea totivirus 1
GCA_932274525.1	Arthropoda	Insecta	Coleoptera	Cantharidae	Podabrus	Podabrus alpinus	UHM27502.1_RNA_Sanya_totivirus_7_CAKNZV010000086.1_41462_41166	UHM27502.1	Totiviridae	Totivirus	Sanya totivirus 7
GCA_932274525.1	Arthropoda	Insecta	Coleoptera	Cantharidae	Podabrus	Podabrus alpinus	UHM27502.1_RNA_Sanya_totivirus_7_OW026457.1_48096718_48096422	UHM27502.1	Totiviridae	Totivirus	Sanya totivirus 7
GCA_932274525.1	Arthropoda	Insecta	Coleoptera	Cantharidae	Podabrus	Podabrus alpinus	UHM27502.1_RNA_Sanya_totivirus_7_OW026457.1_50135169_50135396	UHM27502.1	Totiviridae	Totivirus	Sanya totivirus 7
GCA_932274525.1	Arthropoda	Insecta	Coleoptera	Cantharidae	Podabrus	Podabrus alpinus	UHM27502.1_RNA_Sanya_totivirus_7_OW026457.1_50139234_50139419	UHM27502.1	Totiviridae	Totivirus	Sanya totivirus 7
GCA_932274525.1	Arthropoda	Insecta	Coleoptera	Cantharidae	Podabrus	Podabrus alpinus	UHM27502.1_RNA_Sanya_totivirus_7_OW026457.1_63043392_63043096	UHM27502.1	Totiviridae	Totivirus	Sanya totivirus 7
GCA_932274525.1	Arthropoda	Insecta	Coleoptera	Cantharidae	Podabrus	Podabrus alpinus	UHK03126.1_RNA_Sanya_totivirus_4_OW026453.1_57802422_57802667	UHK03126.1	Totiviridae	Totivirus	Sanya totivirus 4
GCA_932274525.1	Arthropoda	Insecta	Coleoptera	Cantharidae	Podabrus	Podabrus alpinus	UHK03133.1_RNA_Sanya_eysarcoris_guttigerus_totivirus_1_OW026451.1_18902370_18902981	UHK03133.1	Totiviridae	Totivirus	Sanya eysarcoris guttigerus totivirus 1
GCA_932274525.1	Arthropoda	Insecta	Coleoptera	Cantharidae	Podabrus	Podabrus alpinus	QGX74228.1_Cronartium_ribicola_totivirus_1_OW026453.1_57799190_57800251	QGX74228.1	Totiviridae	unclassify	Cronartium ribicola totivirus 1
GCA_905340355.1	Arthropoda	Insecta	Coleoptera	Cantharidae	Rhagonycha	Rhagonycha fulva	UHM27502.1_RNA_Sanya_totivirus_7_HG996554.1_104996564_104998036	UHM27502.1	Totiviridae	Totivirus	Sanya totivirus 7
GCA_000390285.2	Arthropoda	Insecta	Coleoptera	Cerambycidae	Anoplophora	Anoplophora glabripennis	CAJ34337.1_RNA_Ophiostoma_quercus_partitivirus_KZ487136.1_243600_243716	CAJ34337.1	Partitiviridae	unclassify	Ophiostoma quercus partitivirus
GCA_000390285.2	Arthropoda	Insecta	Coleoptera	Cerambycidae	Anoplophora	Anoplophora glabripennis	CAJ34337.1_RNA_Ophiostoma_quercus_partitivirus_KZ487136.1_243739_243834	CAJ34337.1	Partitiviridae	unclassify	Ophiostoma quercus partitivirus
GCA_936432065.1	Arthropoda	Insecta	Coleoptera	Cerambycidae	Rutpela	Rutpela maculata	UHM27527.1_RNA_Sanya_totivirus_8_OW386292.1_112034437_112034204	UHM27527.1	Totiviridae	Totivirus	Sanya totivirus 8
GCA_936432065.1	Arthropoda	Insecta	Coleoptera	Cerambycidae	Rutpela	Rutpela maculata	UHM27565.1_RNA_Sanya_totivirus_10_OW386292.1_89418917_89418516	UHM27565.1	Totiviridae	Totivirus	Sanya totivirus 10
GCA_910591685.1	Arthropoda	Insecta	Coleoptera	Chrysomelidae	Galerucella	Galerucella tenella	UHR49804.1_Sanya_orius_sauteri_totivirus_2_CAJUYH010017782.1_4727_4026	UHR49804.1	Totiviridae	Totivirus	Sanya orius sauteri totivirus 2
GCA_910591685.1	Arthropoda	Insecta	Coleoptera	Chrysomelidae	Galerucella	Galerucella tenella	APG75983.1_Beihai_toti-like_virus_2_CAJUYH010007402.1_11400_11831	APG75983.1	unclassify	unclassify	Beihai toti-like virus 2
GCA_910591685.1	Arthropoda	Insecta	Coleoptera	Chrysomelidae	Galerucella	Galerucella tenella	YP_009336858.1_Hubei_toti-like_virus_15_CAJUYH010007402.1_13636_14379	YP_009336858.1	unclassify	unclassify	Hubei toti-like virus 15
GCA_910591685.1	Arthropoda	Insecta	Coleoptera	Chrysomelidae	Galerucella	Galerucella tenella	QXI66639.1_Golden_shiner_toti-like_virus_1_CAJUYH010017782.1_3154_2069	QXI66639.1	Totiviridae	unclassify	Golden shiner toti-like virus 1
GCA_927349885.1	Arthropoda	Insecta	Coleoptera	Chrysomelidae	Psylliodes	Psylliodes chrysocephala	APG75983.1_Beihai_toti-like_virus_2_OV651814.1_89049400_89047961	APG75983.1	unclassify	unclassify	Beihai toti-like virus 2
GCA_910592335.1	Arthropoda	Insecta	Coleoptera	Coccinellidae	Adalia	Adalia bipunctata	CAJ34337.1_RNA_Ophiostoma_quercus_partitivirus_OU342956.1_9957044_9957313	CAJ34337.1	Partitiviridae	unclassify	Ophiostoma quercus partitivirus
GCA_910592335.1	Arthropoda	Insecta	Coleoptera	Coccinellidae	Adalia	Adalia bipunctata	UHM27684.1_Fushun_totivirus_4_OU342951.1_24579039_24578878	UHM27684.1	Totiviridae	Totivirus	Fushun totivirus 4
GCA_910592335.1	Arthropoda	Insecta	Coleoptera	Coccinellidae	Adalia	Adalia bipunctata	UKZ10724.1_Callinectes_sapidus_toti-like_virus_2_OU342952.1_27192844_27192674	UKZ10724.1	Totiviridae	unclassify	Callinectes sapidus toti-like virus 2
GCA_910592335.1	Arthropoda	Insecta	Coleoptera	Coccinellidae	Adalia	Adalia bipunctata	QJW70329.1_Erysiphe_necator_associated_totivirus_2_OU342953.1_16178410_16178330	QJW70329.1	Totiviridae	Totivirus	Erysiphe necator associated totivirus 2
GCA_910592335.1	Arthropoda	Insecta	Coleoptera	Coccinellidae	Adalia	Adalia bipunctata	YP_009336942.1_Hubei_toti-like_virus_5_OU342956.1_7719160_7719876	YP_009336942.1	unclassify	unclassify	Hubei toti-like virus 5
GCA_013421045.1	Arthropoda	Insecta	Coleoptera	Coccinellidae	Propylea	Propylea japonica	CAJ34337.1_RNA_Ophiostoma_quercus_partitivirus_CM024240.1_55019724_55019828	CAJ34337.1	Partitiviridae	unclassify	Ophiostoma quercus partitivirus
GCA_013421045.1	Arthropoda	Insecta	Coleoptera	Coccinellidae	Propylea	Propylea japonica	CAJ34337.1_RNA_Ophiostoma_quercus_partitivirus_CM024240.1_55327610_55327362	CAJ34337.1	Partitiviridae	unclassify	Ophiostoma quercus partitivirus
GCA_013421045.1	Arthropoda	Insecta	Coleoptera	Coccinellidae	Propylea	Propylea japonica	CAJ34337.1_RNA_Ophiostoma_quercus_partitivirus_CM024243.1_36536277_36536522	CAJ34337.1	Partitiviridae	unclassify	Ophiostoma quercus partitivirus
GCA_013421045.1	Arthropoda	Insecta	Coleoptera	Coccinellidae	Propylea	Propylea japonica	CAJ34337.1_RNA_Ophiostoma_quercus_partitivirus_CM024243.1_58953802_58953906	CAJ34337.1	Partitiviridae	unclassify	Ophiostoma quercus partitivirus
GCA_013421045.1	Arthropoda	Insecta	Coleoptera	Coccinellidae	Propylea	Propylea japonica	CAJ34337.1_RNA_Ophiostoma_quercus_partitivirus_CM024243.1_59241370_59241615	CAJ34337.1	Partitiviridae	unclassify	Ophiostoma quercus partitivirus
GCA_013421045.1	Arthropoda	Insecta	Coleoptera	Coccinellidae	Propylea	Propylea japonica	CAJ34337.1_RNA_Ophiostoma_quercus_partitivirus_CM024243.1_60530237_60530482	CAJ34337.1	Partitiviridae	unclassify	Ophiostoma quercus partitivirus
GCA_018691245.2	Arthropoda	Insecta	Coleoptera	Curculionidae	Ips	Ips nitidus	UHK03282.1_RNA_Hangzhou_nephotettix_cincticeps_totivirus_1_CM042791.1_12792082_12791942	UHK03282.1	Totiviridae	Totivirus	Hangzhou nephotettix cincticeps totivirus 1
GCA_018691245.2	Arthropoda	Insecta	Coleoptera	Curculionidae	Ips	Ips nitidus	QGA70954.1_RNA_Salja_virus_CM042803.1_2423395_2423871	QGA70954.1	Totiviridae	Totivirus	Salja virus
GCA_018691245.2	Arthropoda	Insecta	Coleoptera	Curculionidae	Ips	Ips nitidus	UHK03214.1_RNA_Sanya_nephotettix_cincticeps_totivirus_1_CM042803.1_2657382_2658017	UHK03214.1	Totiviridae	Totivirus	Sanya nephotettix cincticeps totivirus 1
GCA_018691245.2	Arthropoda	Insecta	Coleoptera	Curculionidae	Ips	Ips nitidus	YZX2.2_Sogatella_furcifera_toti-like_virus_2_RdRP_aa_CM042791.1_12792392_12792123	YZX2.2	unclassify	unclassify	Sogatella furcifera toti-like virus 1
GCA_018691245.2	Arthropoda	Insecta	Coleoptera	Curculionidae	Ips	Ips nitidus	UHK03281.1_Hangzhou_nephotettix_cincticeps_totivirus_1_CM042790.1_1346456_1347721	UHK03281.1	Totiviridae	Totivirus	Hangzhou nephotettix cincticeps totivirus 1
GCA_018691245.2	Arthropoda	Insecta	Coleoptera	Curculionidae	Ips	Ips nitidus	UHK03281.1_Hangzhou_nephotettix_cincticeps_totivirus_1_CM042790.1_1349972_1350388	UHK03281.1	Totiviridae	Totivirus	Hangzhou nephotettix cincticeps totivirus 1
GCA_018691245.2	Arthropoda	Insecta	Coleoptera	Curculionidae	Ips	Ips nitidus	UHK03281.1_Hangzhou_nephotettix_cincticeps_totivirus_1_CM042791.1_19208426_19208842	UHK03281.1	Totiviridae	Totivirus	Hangzhou nephotettix cincticeps totivirus 1
GCA_018691245.2	Arthropoda	Insecta	Coleoptera	Curculionidae	Ips	Ips nitidus	UHK03281.1_Hangzhou_nephotettix_cincticeps_totivirus_1_CM042792.1_12920577_12919828	UHK03281.1	Totiviridae	Totivirus	Hangzhou nephotettix cincticeps totivirus 1
GCA_018691245.2	Arthropoda	Insecta	Coleoptera	Curculionidae	Ips	Ips nitidus	UHK03281.1_Hangzhou_nephotettix_cincticeps_totivirus_1_CM042792.1_15504760_15504092	UHK03281.1	Totiviridae	Totivirus	Hangzhou nephotettix cincticeps totivirus 1
GCA_018691245.2	Arthropoda	Insecta	Coleoptera	Curculionidae	Ips	Ips nitidus	QIJ56902.1_Scaphoideus_titanus_toti-like_virus_1_CM042790.1_941138_940440	QIJ56902.1	Totiviridae	unclassify	Scaphoideus titanus toti-like virus 1
GCA_018691245.2	Arthropoda	Insecta	Coleoptera	Curculionidae	Ips	Ips nitidus	QVT76733.1_Bemisia_tabaci_toti-like_virus_2_CM042789.1_13837660_13837196	QVT76733.1	Totiviridae	unclassify	Bemisia tabaci toti-like virus 2
GCA_018691245.2	Arthropoda	Insecta	Coleoptera	Curculionidae	Ips	Ips nitidus	QVT76733.1_Bemisia_tabaci_toti-like_virus_2_CM042792.1_12297843_12299045	QVT76733.1	Totiviridae	unclassify	Bemisia tabaci toti-like virus 2
GCA_018691245.2	Arthropoda	Insecta	Coleoptera	Curculionidae	Ips	Ips nitidus	UHK03213.1_Sanya_nephotettix_cincticeps_totivirus_1_CM042790.1_917225_916848	UHK03213.1	Totiviridae	Totivirus	Sanya nephotettix cincticeps totivirus 1
GCA_018691245.2	Arthropoda	Insecta	Coleoptera	Curculionidae	Ips	Ips nitidus	UHK03213.1_Sanya_nephotettix_cincticeps_totivirus_1_CM042790.1_922254_921544	UHK03213.1	Totiviridae	Totivirus	Sanya nephotettix cincticeps totivirus 1
GCA_018691245.2	Arthropoda	Insecta	Coleoptera	Curculionidae	Ips	Ips nitidus	UHK03213.1_Sanya_nephotettix_cincticeps_totivirus_1_CM042790.1_936277_935900	UHK03213.1	Totiviridae	Totivirus	Sanya nephotettix cincticeps totivirus 1
GCA_018691245.2	Arthropoda	Insecta	Coleoptera	Curculionidae	Ips	Ips nitidus	QVT76731.1_Bemisia_tabaci_toti-like_virus_1_CM042788.1_27634362_27635240	QVT76731.1	Totiviridae	unclassify	Bemisia tabaci toti-like virus 1
GCA_018691245.2	Arthropoda	Insecta	Coleoptera	Curculionidae	Ips	Ips nitidus	YZX2.1_Sogatella_furcifera_toti-like_virus_2_CP_aa_CM042788.1_27631388_27631948	YZX2.1	unclassify	unclassify	Sogatella furcifera toti-like virus 1
GCA_018691245.2	Arthropoda	Insecta	Coleoptera	Curculionidae	Ips	Ips nitidus	YZX2.1_Sogatella_furcifera_toti-like_virus_2_CP_aa_CM042790.1_918348_918181	YZX2.1	unclassify	unclassify	Sogatella furcifera toti-like virus 1
GCA_018691245.2	Arthropoda	Insecta	Coleoptera	Curculionidae	Ips	Ips nitidus	YZX2.1_Sogatella_furcifera_toti-like_virus_2_CP_aa_CM042790.1_918668_918372	YZX2.1	unclassify	unclassify	Sogatella furcifera toti-like virus 1
GCA_018691245.2	Arthropoda	Insecta	Coleoptera	Curculionidae	Ips	Ips nitidus	YZX2.1_Sogatella_furcifera_toti-like_virus_2_CP_aa_CM042790.1_937267_937100	YZX2.1	unclassify	unclassify	Sogatella furcifera toti-like virus 1
GCA_018691245.2	Arthropoda	Insecta	Coleoptera	Curculionidae	Ips	Ips nitidus	YZX2.1_Sogatella_furcifera_toti-like_virus_2_CP_aa_CM042790.1_937587_937291	YZX2.1	unclassify	unclassify	Sogatella furcifera toti-like virus 1
GCA_014170235.1	Arthropoda	Insecta	Coleoptera	Curculionidae	Listronotus	Listronotus bonariensis	UHK03281.1_Hangzhou_nephotettix_cincticeps_totivirus_1_JACEGR010006296.1_31123_29348	UHK03281.1	Totiviridae	Totivirus	Hangzhou nephotettix cincticeps totivirus 1
GCA_014170235.1	Arthropoda	Insecta	Coleoptera	Curculionidae	Listronotus	Listronotus bonariensis	UHK03281.1_Hangzhou_nephotettix_cincticeps_totivirus_1_JACEGR010006296.1_31123_29348	UHK03281.1	Totiviridae	Totivirus	Hangzhou nephotettix cincticeps totivirus 1
GCA_019049505.1	Arthropoda	Insecta	Coleoptera	Curculionidae	Pachyrhynchus	Pachyrhynchus sulphureomaculatus	UHM27684.1_Fushun_totivirus_4_CM032450.1_56540258_56540536	UHM27684.1	Totiviridae	Totivirus	Fushun totivirus 4
GCA_019049505.1	Arthropoda	Insecta	Coleoptera	Curculionidae	Pachyrhynchus	Pachyrhynchus sulphureomaculatus	YP_009336942.1_Hubei_toti-like_virus_5_CM032446.1_247922021_247922314	YP_009336942.1	unclassify	unclassify	Hubei toti-like virus 5
GCA_016904865.1	Arthropoda	Insecta	Coleoptera	Curculionidae	Pissodes	Pissodes strobi	UKZ10724.1_Callinectes_sapidus_toti-like_virus_2_MU183960.1_81453_81983	UKZ10724.1	Totiviridae	unclassify	Callinectes sapidus toti-like virus 2
GCA_016904865.1	Arthropoda	Insecta	Coleoptera	Curculionidae	Pissodes	Pissodes strobi	UKZ10724.1_Callinectes_sapidus_toti-like_virus_2_MU185318.1_99836_100018	UKZ10724.1	Totiviridae	unclassify	Callinectes sapidus toti-like virus 2
GCA_016904865.1	Arthropoda	Insecta	Coleoptera	Curculionidae	Pissodes	Pissodes strobi	UKZ10724.1_Callinectes_sapidus_toti-like_virus_2_MU185318.1_100063_100152	UKZ10724.1	Totiviridae	unclassify	Callinectes sapidus toti-like virus 2
GCA_016904865.1	Arthropoda	Insecta	Coleoptera	Curculionidae	Pissodes	Pissodes strobi	UKZ10724.1_Callinectes_sapidus_toti-like_virus_2_MU199621.1_3717_3046	UKZ10724.1	Totiviridae	unclassify	Callinectes sapidus toti-like virus 2
GCA_016904865.1	Arthropoda	Insecta	Coleoptera	Curculionidae	Pissodes	Pissodes strobi	QJW70329.1_Erysiphe_necator_associated_totivirus_2_JAEQML010057660.1_31017_31352	QJW70329.1	Totiviridae	Totivirus	Erysiphe necator associated totivirus 2
GCA_016904865.1	Arthropoda	Insecta	Coleoptera	Curculionidae	Pissodes	Pissodes strobi	QJW70329.1_Erysiphe_necator_associated_totivirus_2_JAEQML010060230.1_22112_21885	QJW70329.1	Totiviridae	Totivirus	Erysiphe necator associated totivirus 2
GCA_016904865.1	Arthropoda	Insecta	Coleoptera	Curculionidae	Pissodes	Pissodes strobi	QJW70329.1_Erysiphe_necator_associated_totivirus_2_JAEQML010060494.1_13472_12906	QJW70329.1	Totiviridae	Totivirus	Erysiphe necator associated totivirus 2
GCA_016904865.1	Arthropoda	Insecta	Coleoptera	Curculionidae	Pissodes	Pissodes strobi	YP_009336942.1_Hubei_toti-like_virus_5_JAEQML010079032.1_10951_11139	YP_009336942.1	unclassify	unclassify	Hubei toti-like virus 5
GCA_016904865.1	Arthropoda	Insecta	Coleoptera	Curculionidae	Pissodes	Pissodes strobi	YP_009336942.1_Hubei_toti-like_virus_5_JAEQML010079032.1_11172_11270	YP_009336942.1	unclassify	unclassify	Hubei toti-like virus 5
GCA_016904865.1	Arthropoda	Insecta	Coleoptera	Curculionidae	Pissodes	Pissodes strobi	UHK03126.1_RNA_Sanya_totivirus_4_MU192908.1_11201_11073	UHK03126.1	Totiviridae	Totivirus	Sanya totivirus 4
GCA_016904865.1	Arthropoda	Insecta	Coleoptera	Curculionidae	Pissodes	Pissodes strobi	UHK03133.1_RNA_Sanya_eysarcoris_guttigerus_totivirus_1_JAEQML010097740.1_157_420	UHK03133.1	Totiviridae	Totivirus	Sanya eysarcoris guttigerus totivirus 1
GCA_016904865.1	Arthropoda	Insecta	Coleoptera	Curculionidae	Pissodes	Pissodes strobi	UHK03133.1_RNA_Sanya_eysarcoris_guttigerus_totivirus_1_MU185962.1_19997_20497	UHK03133.1	Totiviridae	Totivirus	Sanya eysarcoris guttigerus totivirus 1
GCA_016904865.1	Arthropoda	Insecta	Coleoptera	Curculionidae	Pissodes	Pissodes strobi	UFT26919.1_RNA_Drosophila-associated_totivirus_3_JAEQML010079032.1_7153_7212	UFT26919.1	Totiviridae	unclassify	Drosophila-associated totivirus 3
GCA_016904865.1	Arthropoda	Insecta	Coleoptera	Curculionidae	Pissodes	Pissodes strobi	UFT26919.1_RNA_Drosophila-associated_totivirus_3_MU190381.1_9343_9684	UFT26919.1	Totiviridae	unclassify	Drosophila-associated totivirus 3
GCA_016904865.1	Arthropoda	Insecta	Coleoptera	Curculionidae	Pissodes	Pissodes strobi	QGA70930.1_RNA_Ahus_virus_JAEQML010088982.1_2662_3228	QGA70930.1	Totiviridae	Totivirus	Ahus virus
GCA_016904865.1	Arthropoda	Insecta	Coleoptera	Curculionidae	Pissodes	Pissodes strobi	QIP68042.1_RNA_Erysiphales_associated_totivirus_24_JAEQML010088982.1_7793_8344	QIP68042.1	Totiviridae	Totivirus	Erysiphales associated totivirus 24
GCA_016904865.1	Arthropoda	Insecta	Coleoptera	Curculionidae	Pissodes	Pissodes strobi	QGY72623.1_Plasmopara_viticola_lesion_associated_totivirus-like_4_MU182587.1_50817_51227	QGY72623.1	Totiviridae	unclassify	Plasmopara viticola lesion associated totivirus-like 4
GCA_016904865.1	Arthropoda	Insecta	Coleoptera	Curculionidae	Pissodes	Pissodes strobi	UKZ10723.1_Callinectes_sapidus_toti-like_virus_2_MU182587.1_51257_51313	UKZ10723.1	Totiviridae	unclassify	Callinectes sapidus toti-like virus 2
GCA_016904865.1	Arthropoda	Insecta	Coleoptera	Curculionidae	Pissodes	Pissodes strobi	UHK03125.1_RNA_Sanya_totivirus_3_MU188008.1_8660_8325	UHK03125.1	Totiviridae	Totivirus	Sanya totivirus 3
GCA_935413205.1	Arthropoda	Insecta	Coleoptera	Curculionidae	Polydrusus	Polydrusus cervinus	UHR49804.1_Sanya_orius_sauteri_totivirus_2_OW284510.1_56036949_56036545	UHR49804.1	Totiviridae	Totivirus	Sanya orius sauteri totivirus 2
GCA_935413205.1	Arthropoda	Insecta	Coleoptera	Curculionidae	Polydrusus	Polydrusus cervinus	UHR49804.1_Sanya_orius_sauteri_totivirus_2_OW284511.1_75090187_75089933	UHR49804.1	Totiviridae	Totivirus	Sanya orius sauteri totivirus 2
GCA_002938485.2	Arthropoda	Insecta	Coleoptera	Curculionidae	Sitophilus	Sitophilus oryzae	YP_009336942.1_Hubei_toti-like_virus_5_PPTJ02001449.1_506133_505996	YP_009336942.1	unclassify	unclassify	Hubei toti-like virus 5
GCA_002938485.2	Arthropoda	Insecta	Coleoptera	Curculionidae	Sitophilus	Sitophilus oryzae	QVT76733.1_Bemisia_tabaci_toti-like_virus_2_PPTJ02000813.1_2386974_2388233	QVT76733.1	Totiviridae	unclassify	Bemisia tabaci toti-like virus 2
GCA_002938485.2	Arthropoda	Insecta	Coleoptera	Curculionidae	Sitophilus	Sitophilus oryzae	UHK02999.1_Hangzhou_totivirus_10_PPTJ02001975.1_1054945_1052600	UHK02999.1	Totiviridae	Totivirus	Hangzhou totivirus 10
GCA_940337035.1	Arthropoda	Insecta	Coleoptera	Elateridae	Agriotes	Agriotes lineatus	QWX94191.1_RNA_Aedes_aegypti_totivirus_2_OW679195.1_16101535_16102704	QWX94191.1	Totiviridae	unclassify	Aedes aegypti totivirus 2
GCA_940337035.1	Arthropoda	Insecta	Coleoptera	Elateridae	Agriotes	Agriotes lineatus	UHR49804.1_Sanya_orius_sauteri_totivirus_2_CALNHX010000035.1_152044_151868	UHR49804.1	Totiviridae	Totivirus	Sanya orius sauteri totivirus 2
GCA_940337035.1	Arthropoda	Insecta	Coleoptera	Elateridae	Agriotes	Agriotes lineatus	UHR49804.1_Sanya_orius_sauteri_totivirus_2_CALNHX010000344.1_17193_18083	UHR49804.1	Totiviridae	Totivirus	Sanya orius sauteri totivirus 2
GCA_940337035.1	Arthropoda	Insecta	Coleoptera	Elateridae	Agriotes	Agriotes lineatus	UHR49804.1_Sanya_orius_sauteri_totivirus_2_CALNHX010000344.1_49466_50473	UHR49804.1	Totiviridae	Totivirus	Sanya orius sauteri totivirus 2
GCA_940337035.1	Arthropoda	Insecta	Coleoptera	Elateridae	Agriotes	Agriotes lineatus	UHR49804.1_Sanya_orius_sauteri_totivirus_2_CALNHX010000906.1_44305_44622	UHR49804.1	Totiviridae	Totivirus	Sanya orius sauteri totivirus 2
GCA_940337035.1	Arthropoda	Insecta	Coleoptera	Elateridae	Agriotes	Agriotes lineatus	UHR49804.1_Sanya_orius_sauteri_totivirus_2_CALNHX010000906.1_44685_46505	UHR49804.1	Totiviridae	Totivirus	Sanya orius sauteri totivirus 2
GCA_940337035.1	Arthropoda	Insecta	Coleoptera	Elateridae	Agriotes	Agriotes lineatus	UHR49804.1_Sanya_orius_sauteri_totivirus_2_CALNHX010000996.1_122457_122783	UHR49804.1	Totiviridae	Totivirus	Sanya orius sauteri totivirus 2
GCA_940337035.1	Arthropoda	Insecta	Coleoptera	Elateridae	Agriotes	Agriotes lineatus	UHR49804.1_Sanya_orius_sauteri_totivirus_2_CALNHX010000996.1_204784_205398	UHR49804.1	Totiviridae	Totivirus	Sanya orius sauteri totivirus 2
GCA_940337035.1	Arthropoda	Insecta	Coleoptera	Elateridae	Agriotes	Agriotes lineatus	UHR49804.1_Sanya_orius_sauteri_totivirus_2_CALNHX010000996.1_219956_220570	UHR49804.1	Totiviridae	Totivirus	Sanya orius sauteri totivirus 2
GCA_940337035.1	Arthropoda	Insecta	Coleoptera	Elateridae	Agriotes	Agriotes lineatus	UHR49804.1_Sanya_orius_sauteri_totivirus_2_CALNHX010001352.1_69875_70489	UHR49804.1	Totiviridae	Totivirus	Sanya orius sauteri totivirus 2
GCA_940337035.1	Arthropoda	Insecta	Coleoptera	Elateridae	Agriotes	Agriotes lineatus	UHR49804.1_Sanya_orius_sauteri_totivirus_2_CALNHX010001352.1_87411_88211	UHR49804.1	Totiviridae	Totivirus	Sanya orius sauteri totivirus 2
GCA_940337035.1	Arthropoda	Insecta	Coleoptera	Elateridae	Agriotes	Agriotes lineatus	UHR49804.1_Sanya_orius_sauteri_totivirus_2_CALNHX010001757.1_185639_184413	UHR49804.1	Totiviridae	Totivirus	Sanya orius sauteri totivirus 2
GCA_940337035.1	Arthropoda	Insecta	Coleoptera	Elateridae	Agriotes	Agriotes lineatus	UHR49804.1_Sanya_orius_sauteri_totivirus_2_CALNHX010001757.1_196612_195386	UHR49804.1	Totiviridae	Totivirus	Sanya orius sauteri totivirus 2
GCA_940337035.1	Arthropoda	Insecta	Coleoptera	Elateridae	Agriotes	Agriotes lineatus	UHR49804.1_Sanya_orius_sauteri_totivirus_2_CALNHX010001760.1_801_1415	UHR49804.1	Totiviridae	Totivirus	Sanya orius sauteri totivirus 2
GCA_940337035.1	Arthropoda	Insecta	Coleoptera	Elateridae	Agriotes	Agriotes lineatus	UHR49804.1_Sanya_orius_sauteri_totivirus_2_CALNHX010001760.1_23881_24681	UHR49804.1	Totiviridae	Totivirus	Sanya orius sauteri totivirus 2
GCA_940337035.1	Arthropoda	Insecta	Coleoptera	Elateridae	Agriotes	Agriotes lineatus	UHR49804.1_Sanya_orius_sauteri_totivirus_2_CALNHX010007666.1_20791_21018	UHR49804.1	Totiviridae	Totivirus	Sanya orius sauteri totivirus 2
GCA_940337035.1	Arthropoda	Insecta	Coleoptera	Elateridae	Agriotes	Agriotes lineatus	YP_009230207.1_Camponotus_nipponicus_virus_CALNHX010000344.1_25907_26959	YP_009230207.1	Totiviridae	unclassify	Camponotus nipponicus virus
GCA_940337035.1	Arthropoda	Insecta	Coleoptera	Elateridae	Agriotes	Agriotes lineatus	YP_009230207.1_Camponotus_nipponicus_virus_CALNHX010000382.1_333298_333053	YP_009230207.1	Totiviridae	unclassify	Camponotus nipponicus virus
GCA_940337035.1	Arthropoda	Insecta	Coleoptera	Elateridae	Agriotes	Agriotes lineatus	YP_009230207.1_Camponotus_nipponicus_virus_CALNHX010000382.1_333774_333325	YP_009230207.1	Totiviridae	unclassify	Camponotus nipponicus virus
GCA_940337035.1	Arthropoda	Insecta	Coleoptera	Elateridae	Agriotes	Agriotes lineatus	YP_009230207.1_Camponotus_nipponicus_virus_CALNHX010000996.1_169546_169650	YP_009230207.1	Totiviridae	unclassify	Camponotus nipponicus virus
GCA_940337035.1	Arthropoda	Insecta	Coleoptera	Elateridae	Agriotes	Agriotes lineatus	YP_009230207.1_Camponotus_nipponicus_virus_CALNHX010000996.1_169724_170188	YP_009230207.1	Totiviridae	unclassify	Camponotus nipponicus virus
GCA_940337035.1	Arthropoda	Insecta	Coleoptera	Elateridae	Agriotes	Agriotes lineatus	YP_009230207.1_Camponotus_nipponicus_virus_CALNHX010000996.1_238016_238366	YP_009230207.1	Totiviridae	unclassify	Camponotus nipponicus virus
GCA_940337035.1	Arthropoda	Insecta	Coleoptera	Elateridae	Agriotes	Agriotes lineatus	YP_009230207.1_Camponotus_nipponicus_virus_CALNHX010001276.1_76_540	YP_009230207.1	Totiviridae	unclassify	Camponotus nipponicus virus
GCA_940337035.1	Arthropoda	Insecta	Coleoptera	Elateridae	Agriotes	Agriotes lineatus	YP_009230207.1_Camponotus_nipponicus_virus_CALNHX010006474.1_66307_67029	YP_009230207.1	Totiviridae	unclassify	Camponotus nipponicus virus
GCA_940337035.1	Arthropoda	Insecta	Coleoptera	Elateridae	Agriotes	Agriotes lineatus	QEM39143.1_RNA_Aedes_aegypti_totivirus_CALNHX010000382.1_332490_331912	QEM39143.1	Totiviridae	unclassify	Aedes aegypti totivirus
GCA_940337035.1	Arthropoda	Insecta	Coleoptera	Elateridae	Agriotes	Agriotes lineatus	YP_009336780.1_Hubei_toti-like_virus_13_CALNHX010000035.1_151212_150937	YP_009336780.1	unclassify	unclassify	Hubei toti-like virus 13
GCA_940337035.1	Arthropoda	Insecta	Coleoptera	Elateridae	Agriotes	Agriotes lineatus	UHK03000.1_RNA_Hangzhou_totivirus_10_OW679201.1_102519144_102518563	UHK03000.1	Totiviridae	Totivirus	Hangzhou totivirus 10
GCA_940337035.1	Arthropoda	Insecta	Coleoptera	Elateridae	Agriotes	Agriotes lineatus	APG76012.1_Jingmen_toti-like_virus_1_CALNHX010006474.1_67707_68204	APG76012.1	unclassify	unclassify	Jingmen toti-like virus 1
GCA_940337035.1	Arthropoda	Insecta	Coleoptera	Elateridae	Agriotes	Agriotes lineatus	CAJ34337.1_RNA_Ophiostoma_quercus_partitivirus_CALNHX010001454.1_183431_183709	CAJ34337.1	Partitiviridae	unclassify	Ophiostoma quercus partitivirus
GCA_940337035.1	Arthropoda	Insecta	Coleoptera	Elateridae	Agriotes	Agriotes lineatus	CAJ34337.1_RNA_Ophiostoma_quercus_partitivirus_CALNHX010001454.1_192140_192484	CAJ34337.1	Partitiviridae	unclassify	Ophiostoma quercus partitivirus
GCA_940337035.1	Arthropoda	Insecta	Coleoptera	Elateridae	Agriotes	Agriotes lineatus	CAJ34337.1_RNA_Ophiostoma_quercus_partitivirus_CALNHX010001454.1_194281_194625	CAJ34337.1	Partitiviridae	unclassify	Ophiostoma quercus partitivirus
GCA_940337035.1	Arthropoda	Insecta	Coleoptera	Elateridae	Agriotes	Agriotes lineatus	UHK03144.1_Sanya_orius_sauteri_totivirus_1_CALNHX010002666.1_82941_83465	UHK03144.1	Totiviridae	Totivirus	Sanya orius sauteri totivirus 1
GCA_940337035.1	Arthropoda	Insecta	Coleoptera	Elateridae	Agriotes	Agriotes lineatus	UHK03215.1_Sanya_totivirus_12_CALNHX010000255.1_55765_55490	UHK03215.1	Totiviridae	Totivirus	Sanya totivirus 12
GCA_940337035.1	Arthropoda	Insecta	Coleoptera	Elateridae	Agriotes	Agriotes lineatus	UHK03215.1_Sanya_totivirus_12_CALNHX010000255.1_55968_55864	UHK03215.1	Totiviridae	Totivirus	Sanya totivirus 12
GCA_940337035.1	Arthropoda	Insecta	Coleoptera	Elateridae	Agriotes	Agriotes lineatus	UHK03215.1_Sanya_totivirus_12_CALNHX010000344.1_12744_13040	UHK03215.1	Totiviridae	Totivirus	Sanya totivirus 12
GCA_940337035.1	Arthropoda	Insecta	Coleoptera	Elateridae	Agriotes	Agriotes lineatus	UHK03215.1_Sanya_totivirus_12_CALNHX010000344.1_13052_13225	UHK03215.1	Totiviridae	Totivirus	Sanya totivirus 12
GCA_940337035.1	Arthropoda	Insecta	Coleoptera	Elateridae	Agriotes	Agriotes lineatus	UHK03215.1_Sanya_totivirus_12_CALNHX010000344.1_33138_33434	UHK03215.1	Totiviridae	Totivirus	Sanya totivirus 12
GCA_940337035.1	Arthropoda	Insecta	Coleoptera	Elateridae	Agriotes	Agriotes lineatus	UHK03215.1_Sanya_totivirus_12_CALNHX010000344.1_33446_33619	UHK03215.1	Totiviridae	Totivirus	Sanya totivirus 12
GCA_940337035.1	Arthropoda	Insecta	Coleoptera	Elateridae	Agriotes	Agriotes lineatus	UHK03215.1_Sanya_totivirus_12_CALNHX010000547.1_185092_185463	UHK03215.1	Totiviridae	Totivirus	Sanya totivirus 12
GCA_940337035.1	Arthropoda	Insecta	Coleoptera	Elateridae	Agriotes	Agriotes lineatus	UHK03215.1_Sanya_totivirus_12_CALNHX010000547.1_185764_186111	UHK03215.1	Totiviridae	Totivirus	Sanya totivirus 12
GCA_940337035.1	Arthropoda	Insecta	Coleoptera	Elateridae	Agriotes	Agriotes lineatus	UHK03215.1_Sanya_totivirus_12_CALNHX010000906.1_43633_44019	UHK03215.1	Totiviridae	Totivirus	Sanya totivirus 12
GCA_940337035.1	Arthropoda	Insecta	Coleoptera	Elateridae	Agriotes	Agriotes lineatus	UHK03215.1_Sanya_totivirus_12_CALNHX010000996.1_121786_122190	UHK03215.1	Totiviridae	Totivirus	Sanya totivirus 12
GCA_940337035.1	Arthropoda	Insecta	Coleoptera	Elateridae	Agriotes	Agriotes lineatus	UHK03215.1_Sanya_totivirus_12_CALNHX010000996.1_151677_152039	UHK03215.1	Totiviridae	Totivirus	Sanya totivirus 12
GCA_940337035.1	Arthropoda	Insecta	Coleoptera	Elateridae	Agriotes	Agriotes lineatus	UHK03215.1_Sanya_totivirus_12_CALNHX010000996.1_215533_215970	UHK03215.1	Totiviridae	Totivirus	Sanya totivirus 12
GCA_940337035.1	Arthropoda	Insecta	Coleoptera	Elateridae	Agriotes	Agriotes lineatus	UHK03215.1_Sanya_totivirus_12_CALNHX010000996.1_230733_231128	UHK03215.1	Totiviridae	Totivirus	Sanya totivirus 12
GCA_940337035.1	Arthropoda	Insecta	Coleoptera	Elateridae	Agriotes	Agriotes lineatus	UHK03215.1_Sanya_totivirus_12_CALNHX010001352.1_63620_63982	UHK03215.1	Totiviridae	Totivirus	Sanya totivirus 12
GCA_940337035.1	Arthropoda	Insecta	Coleoptera	Elateridae	Agriotes	Agriotes lineatus	UHK03215.1_Sanya_totivirus_12_CALNHX010001352.1_80595_80981	UHK03215.1	Totiviridae	Totivirus	Sanya totivirus 12
GCA_940337035.1	Arthropoda	Insecta	Coleoptera	Elateridae	Agriotes	Agriotes lineatus	UHK03215.1_Sanya_totivirus_12_CALNHX010001760.1_17093_17488	UHK03215.1	Totiviridae	Totivirus	Sanya totivirus 12
GCA_940337035.1	Arthropoda	Insecta	Coleoptera	Elateridae	Agriotes	Agriotes lineatus	UHK03215.1_Sanya_totivirus_12_CALNHX010002666.1_116555_116917	UHK03215.1	Totiviridae	Totivirus	Sanya totivirus 12
GCA_940337035.1	Arthropoda	Insecta	Coleoptera	Elateridae	Agriotes	Agriotes lineatus	UHK03215.1_Sanya_totivirus_12_CALNHX010002888.1_63713_63306	UHK03215.1	Totiviridae	Totivirus	Sanya totivirus 12
GCA_940337035.1	Arthropoda	Insecta	Coleoptera	Elateridae	Agriotes	Agriotes lineatus	UHK03215.1_Sanya_totivirus_12_CALNHX010002888.1_83566_83219	UHK03215.1	Totiviridae	Totivirus	Sanya totivirus 12
GCA_940337035.1	Arthropoda	Insecta	Coleoptera	Elateridae	Agriotes	Agriotes lineatus	UHK03215.1_Sanya_totivirus_12_CALNHX010002992.1_46081_45767	UHK03215.1	Totiviridae	Totivirus	Sanya totivirus 12
GCA_940337035.1	Arthropoda	Insecta	Coleoptera	Elateridae	Agriotes	Agriotes lineatus	UHK03215.1_Sanya_totivirus_12_CALNHX010002992.1_47228_46857	UHK03215.1	Totiviridae	Totivirus	Sanya totivirus 12
GCA_940337035.1	Arthropoda	Insecta	Coleoptera	Elateridae	Agriotes	Agriotes lineatus	UHK03215.1_Sanya_totivirus_12_CALNHX010003265.1_41390_41725	UHK03215.1	Totiviridae	Totivirus	Sanya totivirus 12
GCA_940337035.1	Arthropoda	Insecta	Coleoptera	Elateridae	Agriotes	Agriotes lineatus	UHK03215.1_Sanya_totivirus_12_CALNHX010004796.1_96003_96587	UHK03215.1	Totiviridae	Totivirus	Sanya totivirus 12
GCA_940337035.1	Arthropoda	Insecta	Coleoptera	Elateridae	Agriotes	Agriotes lineatus	UHK03215.1_Sanya_totivirus_12_CALNHX010006955.1_18949_19266	UHK03215.1	Totiviridae	Totivirus	Sanya totivirus 12
GCA_940337035.1	Arthropoda	Insecta	Coleoptera	Elateridae	Agriotes	Agriotes lineatus	UHK03215.1_Sanya_totivirus_12_CALNHX010013573.1_11342_12364	UHK03215.1	Totiviridae	Totivirus	Sanya totivirus 12
GCA_940337035.1	Arthropoda	Insecta	Coleoptera	Elateridae	Agriotes	Agriotes lineatus	UHK03215.1_Sanya_totivirus_12_OW679200.1_140001769_140001407	UHK03215.1	Totiviridae	Totivirus	Sanya totivirus 12
GCA_940337035.1	Arthropoda	Insecta	Coleoptera	Elateridae	Agriotes	Agriotes lineatus	UHK03215.1_Sanya_totivirus_12_OW679201.1_102520291_102519716	UHK03215.1	Totiviridae	Totivirus	Sanya totivirus 12
GCA_940337035.1	Arthropoda	Insecta	Coleoptera	Elateridae	Agriotes	Agriotes lineatus	YP_009336859.1_Hubei_toti-like_virus_15_CALNHX010000035.1_151576_151397	YP_009336859.1	unclassify	unclassify	Hubei toti-like virus 15
GCA_940337035.1	Arthropoda	Insecta	Coleoptera	Elateridae	Agriotes	Agriotes lineatus	YP_009336859.1_Hubei_toti-like_virus_15_CALNHX010000906.1_46957_47538	YP_009336859.1	unclassify	unclassify	Hubei toti-like virus 15
GCA_940337035.1	Arthropoda	Insecta	Coleoptera	Elateridae	Agriotes	Agriotes lineatus	QMU95571.1_Bactrocera_dorsalis_toti-like_virus_1_OW679201.1_102181430_102180450	QMU95571.1	Totiviridae	unclassify	Bactrocera dorsalis toti-like virus 1
GCA_940337035.1	Arthropoda	Insecta	Coleoptera	Elateridae	Agriotes	Agriotes lineatus	APG76022.1_Hubei_toti-like_virus_14_CALNHX010002666.1_127178_127786	APG76022.1	unclassify	unclassify	Hubei toti-like virus 14
GCA_940337035.1	Arthropoda	Insecta	Coleoptera	Elateridae	Agriotes	Agriotes lineatus	APG76022.1_Hubei_toti-like_virus_14_OW679200.1_139982678_139982070	APG76022.1	unclassify	unclassify	Hubei toti-like virus 14
GCA_940337035.1	Arthropoda	Insecta	Coleoptera	Elateridae	Agriotes	Agriotes lineatus	YP_009336858.1_Hubei_toti-like_virus_15_CALNHX010000344.1_5404_6258	YP_009336858.1	unclassify	unclassify	Hubei toti-like virus 15
GCA_940337035.1	Arthropoda	Insecta	Coleoptera	Elateridae	Agriotes	Agriotes lineatus	YP_009336858.1_Hubei_toti-like_virus_15_CALNHX010003265.1_36596_37819	YP_009336858.1	unclassify	unclassify	Hubei toti-like virus 15
GCA_940337035.1	Arthropoda	Insecta	Coleoptera	Elateridae	Agriotes	Agriotes lineatus	YP_009336858.1_Hubei_toti-like_virus_15_OW679195.1_16099898_16100335	YP_009336858.1	unclassify	unclassify	Hubei toti-like virus 15
GCA_940337035.1	Arthropoda	Insecta	Coleoptera	Elateridae	Agriotes	Agriotes lineatus	UHM27564.1_Sanya_totivirus_10_CALNHX010000344.1_37564_38409	UHM27564.1	Totiviridae	Totivirus	Sanya totivirus 10
GCA_940337035.1	Arthropoda	Insecta	Coleoptera	Elateridae	Agriotes	Agriotes lineatus	UHM27564.1_Sanya_totivirus_10_CALNHX010000996.1_126496_127341	UHM27564.1	Totiviridae	Totivirus	Sanya totivirus 10
GCA_940337035.1	Arthropoda	Insecta	Coleoptera	Elateridae	Agriotes	Agriotes lineatus	UHM27564.1_Sanya_totivirus_10_CALNHX010006955.1_20323_21282	UHM27564.1	Totiviridae	Totivirus	Sanya totivirus 10
GCA_940337035.1	Arthropoda	Insecta	Coleoptera	Elateridae	Agriotes	Agriotes lineatus	UHM27564.1_Sanya_totivirus_10_CALNHX010013573.1_5011_5451	UHM27564.1	Totiviridae	Totivirus	Sanya totivirus 10
GCA_940337035.1	Arthropoda	Insecta	Coleoptera	Elateridae	Agriotes	Agriotes lineatus	QIJ25846.1_RNA_Australian_Anopheles_totivirus_CALNHX010001757.1_184191_182740	QIJ25846.1	Totiviridae	unclassify	Australian Anopheles totivirus
GCA_940337035.1	Arthropoda	Insecta	Coleoptera	Elateridae	Agriotes	Agriotes lineatus	YP_009230208.1_RdRp_Camponotus_nipponicus_virus_CALNHX010001757.1_190407_190036	YP_009230208.1	Totiviridae	unclassify	Camponotus nipponicus virus
GCA_940337035.1	Arthropoda	Insecta	Coleoptera	Elateridae	Agriotes	Agriotes lineatus	UHR49805.1_RNA_Sanya_orius_sauteri_totivirus_2_CALNHX010001757.1_194454_194050	UHR49805.1	Totiviridae	Totivirus	Sanya orius sauteri totivirus 2
GCA_940337035.1	Arthropoda	Insecta	Coleoptera	Elateridae	Agriotes	Agriotes lineatus	YP_009336713.1_Beihai_toti-like_virus_4_CALNHX010006955.1_22619_23701	YP_009336713.1	unclassify	unclassify	Beihai toti-like virus 4
GCA_929113105.1	Arthropoda	Insecta	Coleoptera	Elateridae	Agrypnus	Agrypnus murinus	UHK03215.1_Sanya_totivirus_12_OV816027.1_41823058_41822882	UHK03215.1	Totiviridae	Totivirus	Sanya totivirus 12
GCA_018397195.1	Arthropoda	Insecta	Coleoptera	Geotrupidae	Lethrus	Lethrus apterus	UHR49804.1_Sanya_orius_sauteri_totivirus_2_JAFFZR010001920.1_4122_4229	UHR49804.1	Totiviridae	Totivirus	Sanya orius sauteri totivirus 2
GCA_018397195.1	Arthropoda	Insecta	Coleoptera	Geotrupidae	Lethrus	Lethrus apterus	UHR49804.1_Sanya_orius_sauteri_totivirus_2_JAFFZR010004944.1_2749_2904	UHR49804.1	Totiviridae	Totivirus	Sanya orius sauteri totivirus 2
GCA_018397195.1	Arthropoda	Insecta	Coleoptera	Geotrupidae	Lethrus	Lethrus apterus	UHR49804.1_Sanya_orius_sauteri_totivirus_2_JAFFZR010013689.1_2021_2404	UHR49804.1	Totiviridae	Totivirus	Sanya orius sauteri totivirus 2
GCA_018397195.1	Arthropoda	Insecta	Coleoptera	Geotrupidae	Lethrus	Lethrus apterus	UHR49804.1_Sanya_orius_sauteri_totivirus_2_JAFFZR010001920.1_4122_4229	UHR49804.1	Totiviridae	Totivirus	Sanya orius sauteri totivirus 2
GCA_018397195.1	Arthropoda	Insecta	Coleoptera	Geotrupidae	Lethrus	Lethrus apterus	UHR49804.1_Sanya_orius_sauteri_totivirus_2_JAFFZR010004944.1_2749_2904	UHR49804.1	Totiviridae	Totivirus	Sanya orius sauteri totivirus 2
GCA_018397195.1	Arthropoda	Insecta	Coleoptera	Geotrupidae	Lethrus	Lethrus apterus	UHR49804.1_Sanya_orius_sauteri_totivirus_2_JAFFZR010013689.1_2021_2404	UHR49804.1	Totiviridae	Totivirus	Sanya orius sauteri totivirus 2
GCA_018397195.1	Arthropoda	Insecta	Coleoptera	Geotrupidae	Lethrus	Lethrus apterus	YP_009230207.1_Camponotus_nipponicus_virus_JAFFZR010024634.1_4506_4757	YP_009230207.1	Totiviridae	unclassify	Camponotus nipponicus virus
GCA_018397195.1	Arthropoda	Insecta	Coleoptera	Geotrupidae	Lethrus	Lethrus apterus	YP_009230207.1_Camponotus_nipponicus_virus_JAFFZR010024634.1_4506_4757	YP_009230207.1	Totiviridae	unclassify	Camponotus nipponicus virus
GCA_018397195.1	Arthropoda	Insecta	Coleoptera	Geotrupidae	Lethrus	Lethrus apterus	UHK03215.1_Sanya_totivirus_12_JAFFZR010001920.1_649_894	UHK03215.1	Totiviridae	Totivirus	Sanya totivirus 12
GCA_018397195.1	Arthropoda	Insecta	Coleoptera	Geotrupidae	Lethrus	Lethrus apterus	UHK03215.1_Sanya_totivirus_12_JAFFZR010001920.1_649_894	UHK03215.1	Totiviridae	Totivirus	Sanya totivirus 12
GCA_018397195.1	Arthropoda	Insecta	Coleoptera	Geotrupidae	Lethrus	Lethrus apterus	UHM27526.1_Sanya_totivirus_8_JAFFZR010024634.1_3770_4276	UHM27526.1	Totiviridae	Totivirus	Sanya totivirus 8
GCA_018397195.1	Arthropoda	Insecta	Coleoptera	Geotrupidae	Lethrus	Lethrus apterus	UHM27526.1_Sanya_totivirus_8_JAFFZR010024634.1_3770_4276	UHM27526.1	Totiviridae	Totivirus	Sanya totivirus 8
GCA_018397195.1	Arthropoda	Insecta	Coleoptera	Geotrupidae	Lethrus	Lethrus apterus	QMU95571.1_Bactrocera_dorsalis_toti-like_virus_1_JAFFZR010001920.1_3152_4000	QMU95571.1	Totiviridae	unclassify	Bactrocera dorsalis toti-like virus 1
GCA_018397195.1	Arthropoda	Insecta	Coleoptera	Geotrupidae	Lethrus	Lethrus apterus	QMU95571.1_Bactrocera_dorsalis_toti-like_virus_1_JAFFZR010001920.1_3152_4000	QMU95571.1	Totiviridae	unclassify	Bactrocera dorsalis toti-like virus 1
GCA_018397195.1	Arthropoda	Insecta	Coleoptera	Geotrupidae	Lethrus	Lethrus apterus	UHM27564.1_Sanya_totivirus_10_JAFFZR010004186.1_262_1284	UHM27564.1	Totiviridae	Totivirus	Sanya totivirus 10
GCA_018397195.1	Arthropoda	Insecta	Coleoptera	Geotrupidae	Lethrus	Lethrus apterus	UHM27564.1_Sanya_totivirus_10_JAFFZR010004186.1_262_1284	UHM27564.1	Totiviridae	Totivirus	Sanya totivirus 10
GCA_018397195.1	Arthropoda	Insecta	Coleoptera	Geotrupidae	Lethrus	Lethrus apterus	UHK03145.1_RNA_Sanya_orius_sauteri_totivirus_1_JAFFZR010035592.1_547_1623	UHK03145.1	Totiviridae	Totivirus	Sanya orius sauteri totivirus 1
GCA_018397195.1	Arthropoda	Insecta	Coleoptera	Geotrupidae	Lethrus	Lethrus apterus	UHK03145.1_RNA_Sanya_orius_sauteri_totivirus_1_JAFFZR010035592.1_547_1623	UHK03145.1	Totiviridae	Totivirus	Sanya orius sauteri totivirus 1
GCA_008802855.1	Arthropoda	Insecta	Coleoptera	Lampyridae	Photinus	Photinus pyralis	UHK03282.1_RNA_Hangzhou_nephotettix_cincticeps_totivirus_1_VVIM01000011.1_14168813_14168754	UHK03282.1	Totiviridae	Totivirus	Hangzhou nephotettix cincticeps totivirus 1
GCA_008802855.1	Arthropoda	Insecta	Coleoptera	Lampyridae	Photinus	Photinus pyralis	CAJ34337.1_RNA_Ophiostoma_quercus_partitivirus_VVIM01000001.1_5107315_5107596	CAJ34337.1	Partitiviridae	unclassify	Ophiostoma quercus partitivirus
GCA_008802855.1	Arthropoda	Insecta	Coleoptera	Lampyridae	Photinus	Photinus pyralis	CAJ34337.1_RNA_Ophiostoma_quercus_partitivirus_VVIM01000001.1_5157088_5156807	CAJ34337.1	Partitiviridae	unclassify	Ophiostoma quercus partitivirus
GCA_008802855.1	Arthropoda	Insecta	Coleoptera	Lampyridae	Photinus	Photinus pyralis	CAJ34337.1_RNA_Ophiostoma_quercus_partitivirus_VVIM01000008.1_18658318_18658599	CAJ34337.1	Partitiviridae	unclassify	Ophiostoma quercus partitivirus
GCA_008802855.1	Arthropoda	Insecta	Coleoptera	Lampyridae	Photinus	Photinus pyralis	UHK03281.1_Hangzhou_nephotettix_cincticeps_totivirus_1_VVIM01000001.1_149535_148927	UHK03281.1	Totiviridae	Totivirus	Hangzhou nephotettix cincticeps totivirus 1
GCA_008802855.1	Arthropoda	Insecta	Coleoptera	Lampyridae	Photinus	Photinus pyralis	UHK03281.1_Hangzhou_nephotettix_cincticeps_totivirus_1_VVIM01000001.1_150323_149550	UHK03281.1	Totiviridae	Totivirus	Hangzhou nephotettix cincticeps totivirus 1
GCA_008802855.1	Arthropoda	Insecta	Coleoptera	Lampyridae	Photinus	Photinus pyralis	UHK03281.1_Hangzhou_nephotettix_cincticeps_totivirus_1_VVIM01000001.1_47962046_47962375	UHK03281.1	Totiviridae	Totivirus	Hangzhou nephotettix cincticeps totivirus 1
GCA_008802855.1	Arthropoda	Insecta	Coleoptera	Lampyridae	Photinus	Photinus pyralis	UHK03281.1_Hangzhou_nephotettix_cincticeps_totivirus_1_VVIM01000001.1_68987087_68986860	UHK03281.1	Totiviridae	Totivirus	Hangzhou nephotettix cincticeps totivirus 1
GCA_008802855.1	Arthropoda	Insecta	Coleoptera	Lampyridae	Photinus	Photinus pyralis	UHK03281.1_Hangzhou_nephotettix_cincticeps_totivirus_1_VVIM01000001.1_68988377_68987970	UHK03281.1	Totiviridae	Totivirus	Hangzhou nephotettix cincticeps totivirus 1
GCA_008802855.1	Arthropoda	Insecta	Coleoptera	Lampyridae	Photinus	Photinus pyralis	QIJ56902.1_Scaphoideus_titanus_toti-like_virus_1_VVIM01000006.1_37683230_37682982	QIJ56902.1	Totiviridae	unclassify	Scaphoideus titanus toti-like virus 1
GCA_008802855.1	Arthropoda	Insecta	Coleoptera	Lampyridae	Photinus	Photinus pyralis	UHK03213.1_Sanya_nephotettix_cincticeps_totivirus_1_VVIM01000001.1_47962614_47963132	UHK03213.1	Totiviridae	Totivirus	Sanya nephotettix cincticeps totivirus 1
GCA_008802855.1	Arthropoda	Insecta	Coleoptera	Lampyridae	Photinus	Photinus pyralis	UHK03213.1_Sanya_nephotettix_cincticeps_totivirus_1_VVIM01000004.1_9259515_9260159	UHK03213.1	Totiviridae	Totivirus	Sanya nephotettix cincticeps totivirus 1
GCA_008802855.1	Arthropoda	Insecta	Coleoptera	Lampyridae	Photinus	Photinus pyralis	QVT76731.1_Bemisia_tabaci_toti-like_virus_1_VVIM01000001.1_12810416_12810294	QVT76731.1	Totiviridae	unclassify	Bemisia tabaci toti-like virus 1
GCA_008802855.1	Arthropoda	Insecta	Coleoptera	Lampyridae	Photinus	Photinus pyralis	QVT76731.1_Bemisia_tabaci_toti-like_virus_1_VVIM01000001.1_12810733_12810467	QVT76731.1	Totiviridae	unclassify	Bemisia tabaci toti-like virus 1
GCA_008802855.1	Arthropoda	Insecta	Coleoptera	Lampyridae	Photinus	Photinus pyralis	QVT76731.1_Bemisia_tabaci_toti-like_virus_1_VVIM01000001.1_13041144_13040704	QVT76731.1	Totiviridae	unclassify	Bemisia tabaci toti-like virus 1
GCA_008802855.1	Arthropoda	Insecta	Coleoptera	Lampyridae	Photinus	Photinus pyralis	QVT76731.1_Bemisia_tabaci_toti-like_virus_1_VVIM01000006.1_37682940_37682500	QVT76731.1	Totiviridae	unclassify	Bemisia tabaci toti-like virus 1
GCA_008802855.1	Arthropoda	Insecta	Coleoptera	Lampyridae	Photinus	Photinus pyralis	YZX2.1_Sogatella_furcifera_toti-like_virus_2_CP_aa_VVIM01000001.1_150526_150332	YZX2.1	unclassify	unclassify	Sogatella furcifera toti-like virus 1
GCA_008802855.1	Arthropoda	Insecta	Coleoptera	Lampyridae	Photinus	Photinus pyralis	YZX2.1_Sogatella_furcifera_toti-like_virus_2_CP_aa_VVIM01000001.1_5025325_5024969	YZX2.1	unclassify	unclassify	Sogatella furcifera toti-like virus 1
GCA_008802855.1	Arthropoda	Insecta	Coleoptera	Lampyridae	Photinus	Photinus pyralis	YZX2.1_Sogatella_furcifera_toti-like_virus_2_CP_aa_VVIM01000001.1_5025555_5025376	YZX2.1	unclassify	unclassify	Sogatella furcifera toti-like virus 1
GCA_008802855.1	Arthropoda	Insecta	Coleoptera	Lampyridae	Photinus	Photinus pyralis	YZX2.1_Sogatella_furcifera_toti-like_virus_2_CP_aa_VVIM01000001.1_42346752_42346928	YZX2.1	unclassify	unclassify	Sogatella furcifera toti-like virus 1
GCA_008802855.1	Arthropoda	Insecta	Coleoptera	Lampyridae	Photinus	Photinus pyralis	YZX2.1_Sogatella_furcifera_toti-like_virus_2_CP_aa_VVIM01000001.1_42346975_42347169	YZX2.1	unclassify	unclassify	Sogatella furcifera toti-like virus 1
GCA_008802855.1	Arthropoda	Insecta	Coleoptera	Lampyridae	Photinus	Photinus pyralis	YZX2.1_Sogatella_furcifera_toti-like_virus_2_CP_aa_VVIM01000001.1_68987958_68987677	YZX2.1	unclassify	unclassify	Sogatella furcifera toti-like virus 1
GCA_008802855.1	Arthropoda	Insecta	Coleoptera	Lampyridae	Photinus	Photinus pyralis	YZX2.1_Sogatella_furcifera_toti-like_virus_2_CP_aa_VVIM01000009.1_21647449_21647850	YZX2.1	unclassify	unclassify	Sogatella furcifera toti-like virus 1
GCA_013841185.1	Arthropoda	Insecta	Coleoptera	Meloidae	Hycleus	Hycleus phaleratus	UHR49804.1_Sanya_orius_sauteri_totivirus_2_JACDRP010002140.1_334_837	UHR49804.1	Totiviridae	Totivirus	Sanya orius sauteri totivirus 2
GCA_910589415.1	Arthropoda	Insecta	Coleoptera	Melyridae	Malachius	Malachius bipustulatus	YP_009333169.1_Hubei_toti-like_virus_19_OU342633.1_13822608_13821835	YP_009333169.1	unclassify	unclassify	Hubei toti-like virus 19
GCA_910589415.1	Arthropoda	Insecta	Coleoptera	Melyridae	Malachius	Malachius bipustulatus	YP_009333169.1_Hubei_toti-like_virus_19_OU342633.1_13832782_13832009	YP_009333169.1	unclassify	unclassify	Hubei toti-like virus 19
GCA_910589415.1	Arthropoda	Insecta	Coleoptera	Melyridae	Malachius	Malachius bipustulatus	YP_009333169.1_Hubei_toti-like_virus_19_OU342633.1_13842953_13842180	YP_009333169.1	unclassify	unclassify	Hubei toti-like virus 19
GCA_910589415.1	Arthropoda	Insecta	Coleoptera	Melyridae	Malachius	Malachius bipustulatus	YP_009333169.1_Hubei_toti-like_virus_19_OU342633.1_13853125_13852352	YP_009333169.1	unclassify	unclassify	Hubei toti-like virus 19
GCA_910589415.1	Arthropoda	Insecta	Coleoptera	Melyridae	Malachius	Malachius bipustulatus	YP_009333169.1_Hubei_toti-like_virus_19_OU342634.1_5954942_5954535	YP_009333169.1	unclassify	unclassify	Hubei toti-like virus 19
GCA_910589415.1	Arthropoda	Insecta	Coleoptera	Melyridae	Malachius	Malachius bipustulatus	YP_009333169.1_Hubei_toti-like_virus_19_OU342634.1_6576303_6576163	YP_009333169.1	unclassify	unclassify	Hubei toti-like virus 19
GCA_910589415.1	Arthropoda	Insecta	Coleoptera	Melyridae	Malachius	Malachius bipustulatus	YP_009333169.1_Hubei_toti-like_virus_19_OU342634.1_6576629_6576372	YP_009333169.1	unclassify	unclassify	Hubei toti-like virus 19
GCA_910589415.1	Arthropoda	Insecta	Coleoptera	Melyridae	Malachius	Malachius bipustulatus	YP_009333169.1_Hubei_toti-like_virus_19_OU342638.1_9192460_9192005	YP_009333169.1	unclassify	unclassify	Hubei toti-like virus 19
GCA_910589415.1	Arthropoda	Insecta	Coleoptera	Melyridae	Malachius	Malachius bipustulatus	YP_009333169.1_Hubei_toti-like_virus_19_OU342633.1_13822608_13821835	YP_009333169.1	unclassify	unclassify	Hubei toti-like virus 19
GCA_910589415.1	Arthropoda	Insecta	Coleoptera	Melyridae	Malachius	Malachius bipustulatus	YP_009333169.1_Hubei_toti-like_virus_19_OU342633.1_13832782_13832009	YP_009333169.1	unclassify	unclassify	Hubei toti-like virus 19
GCA_910589415.1	Arthropoda	Insecta	Coleoptera	Melyridae	Malachius	Malachius bipustulatus	YP_009333169.1_Hubei_toti-like_virus_19_OU342633.1_13842953_13842180	YP_009333169.1	unclassify	unclassify	Hubei toti-like virus 19
GCA_910589415.1	Arthropoda	Insecta	Coleoptera	Melyridae	Malachius	Malachius bipustulatus	YP_009333169.1_Hubei_toti-like_virus_19_OU342633.1_13853125_13852352	YP_009333169.1	unclassify	unclassify	Hubei toti-like virus 19
GCA_910589415.1	Arthropoda	Insecta	Coleoptera	Melyridae	Malachius	Malachius bipustulatus	YP_009333169.1_Hubei_toti-like_virus_19_OU342634.1_5954942_5954535	YP_009333169.1	unclassify	unclassify	Hubei toti-like virus 19
GCA_910589415.1	Arthropoda	Insecta	Coleoptera	Melyridae	Malachius	Malachius bipustulatus	YP_009333169.1_Hubei_toti-like_virus_19_OU342634.1_6576303_6576163	YP_009333169.1	unclassify	unclassify	Hubei toti-like virus 19
GCA_910589415.1	Arthropoda	Insecta	Coleoptera	Melyridae	Malachius	Malachius bipustulatus	YP_009333169.1_Hubei_toti-like_virus_19_OU342634.1_6576629_6576372	YP_009333169.1	unclassify	unclassify	Hubei toti-like virus 19
GCA_910589415.1	Arthropoda	Insecta	Coleoptera	Melyridae	Malachius	Malachius bipustulatus	YP_009333169.1_Hubei_toti-like_virus_19_OU342638.1_9192460_9192005	YP_009333169.1	unclassify	unclassify	Hubei toti-like virus 19
GCA_910589415.1	Arthropoda	Insecta	Coleoptera	Melyridae	Malachius	Malachius bipustulatus	AXA52554.1_Linepithema_toti-like_virus_1_OU342634.1_3991592_3991536	AXA52554.1	Totiviridae	unclassify	Linepithema humile toti-like virus 1
GCA_910589415.1	Arthropoda	Insecta	Coleoptera	Melyridae	Malachius	Malachius bipustulatus	AXA52554.1_Linepithema_toti-like_virus_1_OU342634.1_3991857_3991690	AXA52554.1	Totiviridae	unclassify	Linepithema humile toti-like virus 1
GCA_910589415.1	Arthropoda	Insecta	Coleoptera	Melyridae	Malachius	Malachius bipustulatus	AXA52554.1_Linepithema_toti-like_virus_1_OU342634.1_3992030_3991863	AXA52554.1	Totiviridae	unclassify	Linepithema humile toti-like virus 1
GCA_910589415.1	Arthropoda	Insecta	Coleoptera	Melyridae	Malachius	Malachius bipustulatus	AXA52554.1_Linepithema_toti-like_virus_1_OU342634.1_3991592_3991536	AXA52554.1	Totiviridae	unclassify	Linepithema humile toti-like virus 1
GCA_910589415.1	Arthropoda	Insecta	Coleoptera	Melyridae	Malachius	Malachius bipustulatus	AXA52554.1_Linepithema_toti-like_virus_1_OU342634.1_3991857_3991690	AXA52554.1	Totiviridae	unclassify	Linepithema humile toti-like virus 1
GCA_910589415.1	Arthropoda	Insecta	Coleoptera	Melyridae	Malachius	Malachius bipustulatus	AXA52554.1_Linepithema_toti-like_virus_1_OU342634.1_3992030_3991863	AXA52554.1	Totiviridae	unclassify	Linepithema humile toti-like virus 1
GCA_910589415.1	Arthropoda	Insecta	Coleoptera	Melyridae	Malachius	Malachius bipustulatus	QJD26156.1_Schistocephalus_solidus_toti-like_virus_1_OU342634.1_3979693_3978923	QJD26156.1	Totiviridae	unclassify	Schistocephalus solidus toti-like virus 1
GCA_910589415.1	Arthropoda	Insecta	Coleoptera	Melyridae	Malachius	Malachius bipustulatus	QJD26156.1_Schistocephalus_solidus_toti-like_virus_1_OU342634.1_3979693_3978923	QJD26156.1	Totiviridae	unclassify	Schistocephalus solidus toti-like virus 1
GCA_910589415.1	Arthropoda	Insecta	Coleoptera	Melyridae	Malachius	Malachius bipustulatus	UHM27657.1_Fushun_totivirus_3_CAJUUM010000031.1_927815_928087	UHM27657.1	Totiviridae	Totivirus	Fushun totivirus 3
GCA_910589415.1	Arthropoda	Insecta	Coleoptera	Melyridae	Malachius	Malachius bipustulatus	UHM27657.1_Fushun_totivirus_3_OU342633.1_13821102_13819504	UHM27657.1	Totiviridae	Totivirus	Fushun totivirus 3
GCA_910589415.1	Arthropoda	Insecta	Coleoptera	Melyridae	Malachius	Malachius bipustulatus	UHM27657.1_Fushun_totivirus_3_OU342633.1_13831276_13829678	UHM27657.1	Totiviridae	Totivirus	Fushun totivirus 3
GCA_910589415.1	Arthropoda	Insecta	Coleoptera	Melyridae	Malachius	Malachius bipustulatus	UHM27657.1_Fushun_totivirus_3_OU342633.1_13841447_13839849	UHM27657.1	Totiviridae	Totivirus	Fushun totivirus 3
GCA_910589415.1	Arthropoda	Insecta	Coleoptera	Melyridae	Malachius	Malachius bipustulatus	UHM27657.1_Fushun_totivirus_3_OU342633.1_13851619_13850021	UHM27657.1	Totiviridae	Totivirus	Fushun totivirus 3
GCA_910589415.1	Arthropoda	Insecta	Coleoptera	Melyridae	Malachius	Malachius bipustulatus	UHM27657.1_Fushun_totivirus_3_OU342639.1_1336129_1336401	UHM27657.1	Totiviridae	Totivirus	Fushun totivirus 3
GCA_910589415.1	Arthropoda	Insecta	Coleoptera	Melyridae	Malachius	Malachius bipustulatus	UHM27657.1_Fushun_totivirus_3_CAJUUM010000031.1_927815_928087	UHM27657.1	Totiviridae	Totivirus	Fushun totivirus 3
GCA_910589415.1	Arthropoda	Insecta	Coleoptera	Melyridae	Malachius	Malachius bipustulatus	UHM27657.1_Fushun_totivirus_3_OU342633.1_13821102_13819504	UHM27657.1	Totiviridae	Totivirus	Fushun totivirus 3
GCA_910589415.1	Arthropoda	Insecta	Coleoptera	Melyridae	Malachius	Malachius bipustulatus	UHM27657.1_Fushun_totivirus_3_OU342633.1_13831276_13829678	UHM27657.1	Totiviridae	Totivirus	Fushun totivirus 3
GCA_910589415.1	Arthropoda	Insecta	Coleoptera	Melyridae	Malachius	Malachius bipustulatus	UHM27657.1_Fushun_totivirus_3_OU342633.1_13841447_13839849	UHM27657.1	Totiviridae	Totivirus	Fushun totivirus 3
GCA_910589415.1	Arthropoda	Insecta	Coleoptera	Melyridae	Malachius	Malachius bipustulatus	UHM27657.1_Fushun_totivirus_3_OU342633.1_13851619_13850021	UHM27657.1	Totiviridae	Totivirus	Fushun totivirus 3
GCA_910589415.1	Arthropoda	Insecta	Coleoptera	Melyridae	Malachius	Malachius bipustulatus	UHM27657.1_Fushun_totivirus_3_OU342639.1_1336129_1336401	UHM27657.1	Totiviridae	Totivirus	Fushun totivirus 3
GCA_910589415.1	Arthropoda	Insecta	Coleoptera	Melyridae	Malachius	Malachius bipustulatus	YZX1.1_Nilaparvata_lugens_toti-like_virus_1_CP_aa_CAJUUM010000031.1_849824_850669	YZX1.1	unclassify	unclassify	Nilaparvata lugens toti-like virus 1
GCA_910589415.1	Arthropoda	Insecta	Coleoptera	Melyridae	Malachius	Malachius bipustulatus	YZX1.1_Nilaparvata_lugens_toti-like_virus_1_CP_aa_OU342634.1_4254192_4253344	YZX1.1	unclassify	unclassify	Nilaparvata lugens toti-like virus 1
GCA_910589415.1	Arthropoda	Insecta	Coleoptera	Melyridae	Malachius	Malachius bipustulatus	YZX1.1_Nilaparvata_lugens_toti-like_virus_1_CP_aa_OU342634.1_4262135_4261743	YZX1.1	unclassify	unclassify	Nilaparvata lugens toti-like virus 1
GCA_910589415.1	Arthropoda	Insecta	Coleoptera	Melyridae	Malachius	Malachius bipustulatus	YZX1.1_Nilaparvata_lugens_toti-like_virus_1_CP_aa_OU342634.1_5955198_5955082	YZX1.1	unclassify	unclassify	Nilaparvata lugens toti-like virus 1
GCA_910589415.1	Arthropoda	Insecta	Coleoptera	Melyridae	Malachius	Malachius bipustulatus	YZX1.1_Nilaparvata_lugens_toti-like_virus_1_CP_aa_OU342638.1_10940696_10939617	YZX1.1	unclassify	unclassify	Nilaparvata lugens toti-like virus 1
GCA_910589415.1	Arthropoda	Insecta	Coleoptera	Melyridae	Malachius	Malachius bipustulatus	YZX1.1_Nilaparvata_lugens_toti-like_virus_1_CP_aa_OU342639.1_309698_311032	YZX1.1	unclassify	unclassify	Nilaparvata lugens toti-like virus 1
GCA_910589415.1	Arthropoda	Insecta	Coleoptera	Melyridae	Malachius	Malachius bipustulatus	YZX1.1_Nilaparvata_lugens_toti-like_virus_1_CP_aa_CAJUUM010000031.1_849824_850669	YZX1.1	unclassify	unclassify	Nilaparvata lugens toti-like virus 1
GCA_910589415.1	Arthropoda	Insecta	Coleoptera	Melyridae	Malachius	Malachius bipustulatus	YZX1.1_Nilaparvata_lugens_toti-like_virus_1_CP_aa_OU342634.1_4254192_4253344	YZX1.1	unclassify	unclassify	Nilaparvata lugens toti-like virus 1
GCA_910589415.1	Arthropoda	Insecta	Coleoptera	Melyridae	Malachius	Malachius bipustulatus	YZX1.1_Nilaparvata_lugens_toti-like_virus_1_CP_aa_OU342634.1_4262135_4261743	YZX1.1	unclassify	unclassify	Nilaparvata lugens toti-like virus 1
GCA_910589415.1	Arthropoda	Insecta	Coleoptera	Melyridae	Malachius	Malachius bipustulatus	YZX1.1_Nilaparvata_lugens_toti-like_virus_1_CP_aa_OU342634.1_5955198_5955082	YZX1.1	unclassify	unclassify	Nilaparvata lugens toti-like virus 1
GCA_910589415.1	Arthropoda	Insecta	Coleoptera	Melyridae	Malachius	Malachius bipustulatus	YZX1.1_Nilaparvata_lugens_toti-like_virus_1_CP_aa_OU342638.1_10940696_10939617	YZX1.1	unclassify	unclassify	Nilaparvata lugens toti-like virus 1
GCA_910589415.1	Arthropoda	Insecta	Coleoptera	Melyridae	Malachius	Malachius bipustulatus	YZX1.1_Nilaparvata_lugens_toti-like_virus_1_CP_aa_OU342639.1_309698_311032	YZX1.1	unclassify	unclassify	Nilaparvata lugens toti-like virus 1
GCA_910589415.1	Arthropoda	Insecta	Coleoptera	Melyridae	Malachius	Malachius bipustulatus	QVU40016.1_Kamu_toti-like_virus_1_OU342638.1_10519349_10518762	QVU40016.1	Totiviridae	unclassify	Kamu toti-like virus 1
GCA_910589415.1	Arthropoda	Insecta	Coleoptera	Melyridae	Malachius	Malachius bipustulatus	QVU40016.1_Kamu_toti-like_virus_1_OU342638.1_10519349_10518762	QVU40016.1	Totiviridae	unclassify	Kamu toti-like virus 1
GCA_910589415.1	Arthropoda	Insecta	Coleoptera	Melyridae	Malachius	Malachius bipustulatus	UHM27502.1_RNA_Sanya_totivirus_7_OU342638.1_20761953_20762363	UHM27502.1	Totiviridae	Totivirus	Sanya totivirus 7
GCA_910589415.1	Arthropoda	Insecta	Coleoptera	Melyridae	Malachius	Malachius bipustulatus	UHM27502.1_RNA_Sanya_totivirus_7_OU342638.1_20761953_20762363	UHM27502.1	Totiviridae	Totivirus	Sanya totivirus 7
GCA_910589415.1	Arthropoda	Insecta	Coleoptera	Melyridae	Malachius	Malachius bipustulatus	YZX1.2_Nilaparvata_lugens_toti-like_virus_1_RdRP_aa_OU342634.1_4252773_4252417	YZX1.2	unclassify	unclassify	Nilaparvata lugens toti-like virus 1
GCA_910589415.1	Arthropoda	Insecta	Coleoptera	Melyridae	Malachius	Malachius bipustulatus	YZX1.2_Nilaparvata_lugens_toti-like_virus_1_RdRP_aa_OU342634.1_4252773_4252417	YZX1.2	unclassify	unclassify	Nilaparvata lugens toti-like virus 1
GCA_910589415.1	Arthropoda	Insecta	Coleoptera	Melyridae	Malachius	Malachius bipustulatus	QGY72634.1_Plasmopara_viticola_lesion_associated_totivirus-like_1_OU342636.1_15872929_15872711	QGY72634.1	Totiviridae	unclassify	Plasmopara viticola lesion associated totivirus-like 1
GCA_910589415.1	Arthropoda	Insecta	Coleoptera	Melyridae	Malachius	Malachius bipustulatus	QGY72634.1_Plasmopara_viticola_lesion_associated_totivirus-like_1_OU342636.1_15872929_15872711	QGY72634.1	Totiviridae	unclassify	Plasmopara viticola lesion associated totivirus-like 1
GCA_935421215.1	Arthropoda	Insecta	Coleoptera	Scarabaeidae	Melolontha	Melolontha melolontha	CAJ34337.1_RNA_Ophiostoma_quercus_partitivirus_OW285241.1_82507910_82508242	CAJ34337.1	Partitiviridae	unclassify	Ophiostoma quercus partitivirus
GCA_935421215.1	Arthropoda	Insecta	Coleoptera	Scarabaeidae	Melolontha	Melolontha melolontha	CAJ34337.1_RNA_Ophiostoma_quercus_partitivirus_OW285241.1_87737154_87736822	CAJ34337.1	Partitiviridae	unclassify	Ophiostoma quercus partitivirus
GCA_910593695.1	Arthropoda	Insecta	Coleoptera	Staphylinidae	Ocypus	Ocypus olens	YP_009230207.1_Camponotus_nipponicus_virus_OU343051.1_27639390_27638611	YP_009230207.1	Totiviridae	unclassify	Camponotus nipponicus virus
GCA_932526585.1	Arthropoda	Insecta	Coleoptera	Staphylinidae	Philonthus	Philonthus cognatus	UHK03215.1_Sanya_totivirus_12_OW052242.1_71472733_71472692	UHK03215.1	Totiviridae	Totivirus	Sanya totivirus 12
GCA_932526585.1	Arthropoda	Insecta	Coleoptera	Staphylinidae	Philonthus	Philonthus cognatus	UHK03215.1_Sanya_totivirus_12_OW052242.1_71472846_71472760	UHK03215.1	Totiviridae	Totivirus	Sanya totivirus 12
GCA_932526585.1	Arthropoda	Insecta	Coleoptera	Staphylinidae	Philonthus	Philonthus cognatus	UHK03215.1_Sanya_totivirus_12_OW052242.1_71473015_71472884	UHK03215.1	Totiviridae	Totivirus	Sanya totivirus 12
GCA_932526585.1	Arthropoda	Insecta	Coleoptera	Staphylinidae	Philonthus	Philonthus cognatus	UHK03215.1_Sanya_totivirus_12_OW052245.1_531407_531841	UHK03215.1	Totiviridae	Totivirus	Sanya totivirus 12
GCA_932526585.1	Arthropoda	Insecta	Coleoptera	Staphylinidae	Philonthus	Philonthus cognatus	UHK03215.1_Sanya_totivirus_12_OW052245.1_2210541_2210975	UHK03215.1	Totiviridae	Totivirus	Sanya totivirus 12
GCA_932526585.1	Arthropoda	Insecta	Coleoptera	Staphylinidae	Philonthus	Philonthus cognatus	QMU95571.1_Bactrocera_dorsalis_toti-like_virus_1_OW052245.1_2211210_2211953	QMU95571.1	Totiviridae	unclassify	Bactrocera dorsalis toti-like virus 1
GCA_932526585.1	Arthropoda	Insecta	Coleoptera	Staphylinidae	Philonthus	Philonthus cognatus	UHK02999.1_Hangzhou_totivirus_10_OW052245.1_532095_532691	UHK02999.1	Totiviridae	Totivirus	Hangzhou totivirus 10
GCA_022388445.1	Arthropoda	Insecta	Coleoptera	Tenebrionidae	Zophobas	Zophobas atratus	UHM27526.1_Sanya_totivirus_8_CM039443.1_32240287_32239574	UHM27526.1	Totiviridae	Totivirus	Sanya totivirus 8
GCA_010014785.1	Arthropoda	Insecta	Dermaptera	Anisolabididae	Anisolabis	Anisolabis maritima	UHK03112.1_RNA_Sanya_totivirus_1_JAAAKE010008224.1_3366934_3366680	UHK03112.1	Totiviridae	Totivirus	Sanya totivirus 1
GCA_010014785.1	Arthropoda	Insecta	Dermaptera	Anisolabididae	Anisolabis	Anisolabis maritima	YP_009333170.1_Hubei_toti-like_virus_19_JAAAKE010010578.1_417_812	YP_009333170.1	unclassify	unclassify	Hubei toti-like virus 19
GCA_023213315.1	Arthropoda	Insecta	Dermaptera	Anisolabididae	Euborellia	Euborellia annulipes	YP_009333170.1_Hubei_toti-like_virus_19_JAKCPI010018899.1_3497_3916	YP_009333170.1	unclassify	unclassify	Hubei toti-like virus 19
GCA_024734495.1	Arthropoda	Insecta	Dermaptera	Forficulidae	Forficula	Forficula auricularia	UHK03112.1_RNA_Sanya_totivirus_1_JALMQS010000099.1_6474200_6474637	UHK03112.1	Totiviridae	Totivirus	Sanya totivirus 1
GCA_024734495.1	Arthropoda	Insecta	Dermaptera	Forficulidae	Forficula	Forficula auricularia	YP_009333169.1_Hubei_toti-like_virus_19_JALMQS010000061.1_7107591_7108199	YP_009333169.1	unclassify	unclassify	Hubei toti-like virus 19
GCA_024734495.1	Arthropoda	Insecta	Dermaptera	Forficulidae	Forficula	Forficula auricularia	YP_009333169.1_Hubei_toti-like_virus_19_JALMQS010000093.1_692755_691859	YP_009333169.1	unclassify	unclassify	Hubei toti-like virus 19
GCA_024734495.1	Arthropoda	Insecta	Dermaptera	Forficulidae	Forficula	Forficula auricularia	YP_009333169.1_Hubei_toti-like_virus_19_JALMQS010000099.1_96730086_96730694	YP_009333169.1	unclassify	unclassify	Hubei toti-like virus 19
GCA_024734495.1	Arthropoda	Insecta	Dermaptera	Forficulidae	Forficula	Forficula auricularia	YP_009333169.1_Hubei_toti-like_virus_19_JALMQS010000099.1_96742445_96743050	YP_009333169.1	unclassify	unclassify	Hubei toti-like virus 19
GCA_024734495.1	Arthropoda	Insecta	Dermaptera	Forficulidae	Forficula	Forficula auricularia	YP_009333169.1_Hubei_toti-like_virus_19_JALMQS010000128.1_34979033_34978227	YP_009333169.1	unclassify	unclassify	Hubei toti-like virus 19
GCA_024734495.1	Arthropoda	Insecta	Dermaptera	Forficulidae	Forficula	Forficula auricularia	AXA52554.1_Linepithema_toti-like_virus_1_JALMQS010000099.1_6472596_6473333	AXA52554.1	Totiviridae	unclassify	Linepithema humile toti-like virus 1
GCA_024734495.1	Arthropoda	Insecta	Dermaptera	Forficulidae	Forficula	Forficula auricularia	UHM27657.1_Fushun_totivirus_3_JALMQS010000118.1_7819885_7821381	UHM27657.1	Totiviridae	Totivirus	Fushun totivirus 3
GCA_024734495.1	Arthropoda	Insecta	Dermaptera	Forficulidae	Forficula	Forficula auricularia	UHM27657.1_Fushun_totivirus_3_JALMQS010000615.1_198396_198677	UHM27657.1	Totiviridae	Totivirus	Fushun totivirus 3
GCA_024734495.1	Arthropoda	Insecta	Dermaptera	Forficulidae	Forficula	Forficula auricularia	YZX1.1_Nilaparvata_lugens_toti-like_virus_1_CP_aa_JALMQS010000099.1_6478048_6478695	YZX1.1	unclassify	unclassify	Nilaparvata lugens toti-like virus 1
GCA_024734495.1	Arthropoda	Insecta	Dermaptera	Forficulidae	Forficula	Forficula auricularia	YZX1.1_Nilaparvata_lugens_toti-like_virus_1_CP_aa_JALMQS010000099.1_76962785_76962486	YZX1.1	unclassify	unclassify	Nilaparvata lugens toti-like virus 1
GCA_024734495.1	Arthropoda	Insecta	Dermaptera	Forficulidae	Forficula	Forficula auricularia	YZX1.1_Nilaparvata_lugens_toti-like_virus_1_CP_aa_JALMQS010000099.1_76962918_76962811	YZX1.1	unclassify	unclassify	Nilaparvata lugens toti-like virus 1
GCA_024734495.1	Arthropoda	Insecta	Dermaptera	Forficulidae	Forficula	Forficula auricularia	YP_009072448.1_Leptopilina_boulardi_Toti-like_virus_JALMQS010000118.1_7821831_7822244	YP_009072448.1	Totiviridae	unclassify	Leptopilina boulardi Toti-like virus
GCA_024734495.1	Arthropoda	Insecta	Dermaptera	Forficulidae	Forficula	Forficula auricularia	CAF0513900.1_Bactrocera_tryoni_toti-like_virus_1_JALMQS010000846.1_222476_223009	CAF0513900.1	Totiviridae	unclassify	Bactrocera tryoni toti-like virus 1
GCA_024734495.1	Arthropoda	Insecta	Dermaptera	Forficulidae	Forficula	Forficula auricularia	CAF0513900.1_Bactrocera_tryoni_toti-like_virus_1_JALMQS010000846.1_246335_246547	CAF0513900.1	Totiviridae	unclassify	Bactrocera tryoni toti-like virus 1
GCA_024734495.1	Arthropoda	Insecta	Dermaptera	Forficulidae	Forficula	Forficula auricularia	CAF0513900.1_Bactrocera_tryoni_toti-like_virus_1_JALMQS010000846.1_246586_246780	CAF0513900.1	Totiviridae	unclassify	Bactrocera tryoni toti-like virus 1
GCA_024734495.1	Arthropoda	Insecta	Dermaptera	Forficulidae	Forficula	Forficula auricularia	QIJ70132.1_Keenan_toti-like_virus_JALMQS010000846.1_243726_244886	QIJ70132.1	Totiviridae	unclassify	Keenan toti-like virus
GCA_001014935.1	Arthropoda	Insecta	Diptera	Agromyzidae	Liriomyza	Liriomyza trifolii	YP_009336858.1_Hubei_toti-like_virus_15_JXHJ01014830.1_1508_1723	YP_009336858.1	unclassify	unclassify	Hubei toti-like virus 15
GCA_001014935.1	Arthropoda	Insecta	Diptera	Agromyzidae	Liriomyza	Liriomyza trifolii	YP_009336858.1_Hubei_toti-like_virus_15_JXHJ01014830.1_1508_1723	YP_009336858.1	unclassify	unclassify	Hubei toti-like virus 15
GCA_001014935.1	Arthropoda	Insecta	Diptera	Agromyzidae	Liriomyza	Liriomyza trifolii	UHM27563.1_Sanya_totivirus_10_JXHJ01014830.1_2161_2571	UHM27563.1	Totiviridae	Totivirus	Sanya totivirus 10
GCA_001014935.1	Arthropoda	Insecta	Diptera	Agromyzidae	Liriomyza	Liriomyza trifolii	UHM27563.1_Sanya_totivirus_10_JXHJ01014830.1_2161_2571	UHM27563.1	Totiviridae	Totivirus	Sanya totivirus 10
GCA_021234595.1	Arthropoda	Insecta	Diptera	Anthomyiidae	Delia	Delia radicum	YP_009230207.1_Camponotus_nipponicus_virus_CM037852.1_9512234_9511122	YP_009230207.1	Totiviridae	unclassify	Camponotus nipponicus virus
GCA_021234595.1	Arthropoda	Insecta	Diptera	Anthomyiidae	Delia	Delia radicum	YP_009333169.1_Hubei_toti-like_virus_19_CM037855.1_37144066_37142933	YP_009333169.1	unclassify	unclassify	Hubei toti-like virus 19
GCA_021234595.1	Arthropoda	Insecta	Diptera	Anthomyiidae	Delia	Delia radicum	YP_009333169.1_Hubei_toti-like_virus_19_CM037855.1_37146962_37146705	YP_009333169.1	unclassify	unclassify	Hubei toti-like virus 19
GCA_021234595.1	Arthropoda	Insecta	Diptera	Anthomyiidae	Delia	Delia radicum	YZX1.1_Nilaparvata_lugens_toti-like_virus_1_CP_aa_CM037855.1_37146601_37145792	YZX1.1	unclassify	unclassify	Nilaparvata lugens toti-like virus 1
GCA_021234595.1	Arthropoda	Insecta	Diptera	Anthomyiidae	Delia	Delia radicum	QMU95571.1_Bactrocera_dorsalis_toti-like_virus_1_CM037852.1_210902713_210902760	QMU95571.1	Totiviridae	unclassify	Bactrocera dorsalis toti-like virus 1
GCA_021234595.1	Arthropoda	Insecta	Diptera	Anthomyiidae	Delia	Delia radicum	QMU95571.1_Bactrocera_dorsalis_toti-like_virus_1_CM037854.1_69154908_69154750	QMU95571.1	Totiviridae	unclassify	Bactrocera dorsalis toti-like virus 1
GCA_021234595.1	Arthropoda	Insecta	Diptera	Anthomyiidae	Delia	Delia radicum	QMU95571.1_Bactrocera_dorsalis_toti-like_virus_1_CM037854.1_69157465_69157313	QMU95571.1	Totiviridae	unclassify	Bactrocera dorsalis toti-like virus 1
GCA_021234595.1	Arthropoda	Insecta	Diptera	Anthomyiidae	Delia	Delia radicum	QMU95571.1_Bactrocera_dorsalis_toti-like_virus_1_CM037854.1_69168991_69168833	QMU95571.1	Totiviridae	unclassify	Bactrocera dorsalis toti-like virus 1
GCA_021234595.1	Arthropoda	Insecta	Diptera	Anthomyiidae	Delia	Delia radicum	QMU95571.1_Bactrocera_dorsalis_toti-like_virus_1_CM037854.1_69178217_69178059	QMU95571.1	Totiviridae	unclassify	Bactrocera dorsalis toti-like virus 1
GCA_021234595.1	Arthropoda	Insecta	Diptera	Anthomyiidae	Delia	Delia radicum	QMU95571.1_Bactrocera_dorsalis_toti-like_virus_1_CM037854.1_69182363_69182205	QMU95571.1	Totiviridae	unclassify	Bactrocera dorsalis toti-like virus 1
GCA_021234595.1	Arthropoda	Insecta	Diptera	Anthomyiidae	Delia	Delia radicum	QMU95571.1_Bactrocera_dorsalis_toti-like_virus_1_CM037854.1_69186507_69186349	QMU95571.1	Totiviridae	unclassify	Bactrocera dorsalis toti-like virus 1
GCA_021234595.1	Arthropoda	Insecta	Diptera	Anthomyiidae	Delia	Delia radicum	QMU95571.1_Bactrocera_dorsalis_toti-like_virus_1_CM037854.1_69199808_69199659	QMU95571.1	Totiviridae	unclassify	Bactrocera dorsalis toti-like virus 1
GCA_021234595.1	Arthropoda	Insecta	Diptera	Anthomyiidae	Delia	Delia radicum	QMU95571.1_Bactrocera_dorsalis_toti-like_virus_1_CM037855.1_37038203_37038045	QMU95571.1	Totiviridae	unclassify	Bactrocera dorsalis toti-like virus 1
GCA_021234595.1	Arthropoda	Insecta	Diptera	Anthomyiidae	Delia	Delia radicum	QMU95571.1_Bactrocera_dorsalis_toti-like_virus_1_CM037855.1_37084406_37083771	QMU95571.1	Totiviridae	unclassify	Bactrocera dorsalis toti-like virus 1
GCA_021234595.1	Arthropoda	Insecta	Diptera	Anthomyiidae	Delia	Delia radicum	QMU95571.1_Bactrocera_dorsalis_toti-like_virus_1_CM037855.1_37315939_37315775	QMU95571.1	Totiviridae	unclassify	Bactrocera dorsalis toti-like virus 1
GCA_021234595.1	Arthropoda	Insecta	Diptera	Anthomyiidae	Delia	Delia radicum	YP_009336858.1_Hubei_toti-like_virus_15_CM037852.1_210826314_210825961	YP_009336858.1	unclassify	unclassify	Hubei toti-like virus 15
GCA_021234595.1	Arthropoda	Insecta	Diptera	Anthomyiidae	Delia	Delia radicum	YP_009336858.1_Hubei_toti-like_virus_15_CM037853.1_152853239_152852550	YP_009336858.1	unclassify	unclassify	Hubei toti-like virus 15
GCA_021234595.1	Arthropoda	Insecta	Diptera	Anthomyiidae	Delia	Delia radicum	YP_009336858.1_Hubei_toti-like_virus_15_CM037855.1_37036506_37036138	YP_009336858.1	unclassify	unclassify	Hubei toti-like virus 15
GCA_006980735.1	Arthropoda	Insecta	Diptera	Asilidae	Dasypogon	Dasypogon diadema	YP_009230207.1_Camponotus_nipponicus_virus_QYTT01020432.1_351_157	YP_009230207.1	Totiviridae	unclassify	Camponotus nipponicus virus
GCA_006980735.1	Arthropoda	Insecta	Diptera	Asilidae	Dasypogon	Dasypogon diadema	YP_009230207.1_Camponotus_nipponicus_virus_QYTT01095076.1_37337_37528	YP_009230207.1	Totiviridae	unclassify	Camponotus nipponicus virus
GCA_006980735.1	Arthropoda	Insecta	Diptera	Asilidae	Dasypogon	Dasypogon diadema	YP_009230207.1_Camponotus_nipponicus_virus_QYTT01095076.1_39148_39558	YP_009230207.1	Totiviridae	unclassify	Camponotus nipponicus virus
GCA_006980735.1	Arthropoda	Insecta	Diptera	Asilidae	Dasypogon	Dasypogon diadema	UHK03144.1_Sanya_orius_sauteri_totivirus_1_QYTT01035546.1_920_207	UHK03144.1	Totiviridae	Totivirus	Sanya orius sauteri totivirus 1
GCA_006980735.1	Arthropoda	Insecta	Diptera	Asilidae	Dasypogon	Dasypogon diadema	UHK03215.1_Sanya_totivirus_12_QYTT01060475.1_709_533	UHK03215.1	Totiviridae	Totivirus	Sanya totivirus 12
GCA_006980735.1	Arthropoda	Insecta	Diptera	Asilidae	Dasypogon	Dasypogon diadema	UHK03223.1_Hangzhou_zicrona_caerulea_totivirus_1_QYTT01095076.1_37979_38830	UHK03223.1	Totiviridae	Totivirus	Hangzhou zicrona caerulea totivirus 1
GCA_001015215.1	Arthropoda	Insecta	Diptera	Asilidae	Holcocephala	Holcocephala fusca	YP_009072448.1_Leptopilina_boulardi_Toti-like_virus_JXPE01117814.1_197_3	YP_009072448.1	Totiviridae	unclassify	Leptopilina boulardi Toti-like virus
GCA_001015215.1	Arthropoda	Insecta	Diptera	Asilidae	Holcocephala	Holcocephala fusca	CAF0513900.1_Bactrocera_tryoni_toti-like_virus_1_JXPE01065447.1_1600_2253	CAF0513900.1	Totiviridae	unclassify	Bactrocera tryoni toti-like virus 1
GCA_910594885.1	Arthropoda	Insecta	Diptera	Bibionidae	Bibio	Bibio marci	QIJ56903.1_Scaphoideus_titanus_toti-like_virus_1_OU343117.1_14780616_14778568	QIJ56903.1	Totiviridae	unclassify	Scaphoideus titanus toti-like virus 1
GCA_910594885.1	Arthropoda	Insecta	Diptera	Bibionidae	Bibio	Bibio marci	YP_009336493.1_Hubei_toti-like_virus_10_OU343114.1_62429336_62429169	YP_009336493.1	unclassify	unclassify	Hubei toti-like virus 10
GCA_910594885.1	Arthropoda	Insecta	Diptera	Bibionidae	Bibio	Bibio marci	YP_009336493.1_Hubei_toti-like_virus_10_OU343114.1_63760933_63760787	YP_009336493.1	unclassify	unclassify	Hubei toti-like virus 10
GCA_910594885.1	Arthropoda	Insecta	Diptera	Bibionidae	Bibio	Bibio marci	UHK03171.1_RNA_Hangzhou_paraphaenocladius_impensus_totivirus_1_OU343114.1_60756258_60756578	UHK03171.1	Totiviridae	Totivirus	Hangzhou paraphaenocladius impensus totivirus 1
GCA_910594885.1	Arthropoda	Insecta	Diptera	Bibionidae	Bibio	Bibio marci	QGA70954.1_RNA_Salja_virus_OU343116.1_21315762_21315286	QGA70954.1	Totiviridae	Totivirus	Salja virus
GCA_910594885.1	Arthropoda	Insecta	Diptera	Bibionidae	Bibio	Bibio marci	QEM39131.1_Aedes_aegypti_toti-like_virus_OU343117.1_10441503_10441210	QEM39131.1	Totiviridae	unclassify	Aedes aegypti toti-like virus
GCA_910594885.1	Arthropoda	Insecta	Diptera	Bibionidae	Bibio	Bibio marci	QEM39131.1_Aedes_aegypti_toti-like_virus_OU343117.1_10441745_10441554	QEM39131.1	Totiviridae	unclassify	Aedes aegypti toti-like virus
GCA_910594885.1	Arthropoda	Insecta	Diptera	Bibionidae	Bibio	Bibio marci	UHK03214.1_RNA_Sanya_nephotettix_cincticeps_totivirus_1_OU343116.1_21825487_21825137	UHK03214.1	Totiviridae	Totivirus	Sanya nephotettix cincticeps totivirus 1
GCA_910594885.1	Arthropoda	Insecta	Diptera	Bibionidae	Bibio	Bibio marci	QIJ56902.1_Scaphoideus_titanus_toti-like_virus_1_OU343117.1_14783378_14782269	QIJ56902.1	Totiviridae	unclassify	Scaphoideus titanus toti-like virus 1
GCA_910594885.1	Arthropoda	Insecta	Diptera	Bibionidae	Bibio	Bibio marci	QEM39130.1_Aedes_aegypti_toti-like_virus_OU343118.1_32858894_32858337	QEM39130.1	Totiviridae	unclassify	Aedes aegypti toti-like virus
GCA_910594885.1	Arthropoda	Insecta	Diptera	Bibionidae	Bibio	Bibio marci	QVT76731.1_Bemisia_tabaci_toti-like_virus_1_OU343118.1_32980676_32979816	QVT76731.1	Totiviridae	unclassify	Bemisia tabaci toti-like virus 1
GCA_910594885.1	Arthropoda	Insecta	Diptera	Bibionidae	Bibio	Bibio marci	APG76021.1_Hubei_toti-like_virus_11_OU343114.1_62894119_62893874	APG76021.1	unclassify	unclassify	Hubei toti-like virus 11
GCA_910594885.1	Arthropoda	Insecta	Diptera	Bibionidae	Bibio	Bibio marci	QLJ83492.1_Fitzroy_Crossing_toti-like_virus_2_OU343115.1_28311339_28310743	QLJ83492.1	Totiviridae	unclassify	Fitzroy Crossing toti-like virus 2
GCA_910594885.1	Arthropoda	Insecta	Diptera	Bibionidae	Bibio	Bibio marci	BCI50697.1_Culex_vishnui_subgroup_totivirus_OU343114.1_55083123_55082440	BCI50697.1	Totiviridae	unclassify	Culex vishnui subgroup totivirus
GCA_916048285.2	Arthropoda	Insecta	Diptera	Calliphoridae	Bellardia	Bellardia pandia	YP_009333169.1_Hubei_toti-like_virus_19_OU696529.1_9084020_9084412	YP_009333169.1	unclassify	unclassify	Hubei toti-like virus 19
GCA_916048285.2	Arthropoda	Insecta	Diptera	Calliphoridae	Bellardia	Bellardia pandia	YP_009333169.1_Hubei_toti-like_virus_19_OU696529.1_9089655_9090086	YP_009333169.1	unclassify	unclassify	Hubei toti-like virus 19
GCA_916048285.2	Arthropoda	Insecta	Diptera	Calliphoridae	Bellardia	Bellardia pandia	YP_009333169.1_Hubei_toti-like_virus_19_OU696529.1_9128189_9128476	YP_009333169.1	unclassify	unclassify	Hubei toti-like virus 19
GCA_916048285.2	Arthropoda	Insecta	Diptera	Calliphoridae	Bellardia	Bellardia pandia	YP_009333169.1_Hubei_toti-like_virus_19_OU696530.1_83372777_83372328	YP_009333169.1	unclassify	unclassify	Hubei toti-like virus 19
GCA_916048285.2	Arthropoda	Insecta	Diptera	Calliphoridae	Bellardia	Bellardia pandia	YP_009333169.1_Hubei_toti-like_virus_19_OU696530.1_83380875_83380270	YP_009333169.1	unclassify	unclassify	Hubei toti-like virus 19
GCA_916048285.2	Arthropoda	Insecta	Diptera	Calliphoridae	Bellardia	Bellardia pandia	YP_009333169.1_Hubei_toti-like_virus_19_OU696530.1_83382741_83382379	YP_009333169.1	unclassify	unclassify	Hubei toti-like virus 19
GCA_916048285.2	Arthropoda	Insecta	Diptera	Calliphoridae	Bellardia	Bellardia pandia	YP_009333169.1_Hubei_toti-like_virus_19_OU696530.1_84377900_84378172	YP_009333169.1	unclassify	unclassify	Hubei toti-like virus 19
GCA_916048285.2	Arthropoda	Insecta	Diptera	Calliphoridae	Bellardia	Bellardia pandia	YP_009333169.1_Hubei_toti-like_virus_19_OU696530.1_84379480_84379863	YP_009333169.1	unclassify	unclassify	Hubei toti-like virus 19
GCA_916048285.2	Arthropoda	Insecta	Diptera	Calliphoridae	Bellardia	Bellardia pandia	YP_009333169.1_Hubei_toti-like_virus_19_OU696530.1_84381171_84381554	YP_009333169.1	unclassify	unclassify	Hubei toti-like virus 19
GCA_916048285.2	Arthropoda	Insecta	Diptera	Calliphoridae	Bellardia	Bellardia pandia	YP_009333169.1_Hubei_toti-like_virus_19_OU696530.1_84382862_84383245	YP_009333169.1	unclassify	unclassify	Hubei toti-like virus 19
GCA_916048285.2	Arthropoda	Insecta	Diptera	Calliphoridae	Bellardia	Bellardia pandia	YP_009333169.1_Hubei_toti-like_virus_19_OU696531.1_46230554_46230261	YP_009333169.1	unclassify	unclassify	Hubei toti-like virus 19
GCA_916048285.2	Arthropoda	Insecta	Diptera	Calliphoridae	Bellardia	Bellardia pandia	YP_009333169.1_Hubei_toti-like_virus_19_OU696531.1_46264354_46264208	YP_009333169.1	unclassify	unclassify	Hubei toti-like virus 19
GCA_916048285.2	Arthropoda	Insecta	Diptera	Calliphoridae	Bellardia	Bellardia pandia	YP_009333169.1_Hubei_toti-like_virus_19_OU696531.1_46270451_46270305	YP_009333169.1	unclassify	unclassify	Hubei toti-like virus 19
GCA_916048285.2	Arthropoda	Insecta	Diptera	Calliphoridae	Bellardia	Bellardia pandia	YP_009333169.1_Hubei_toti-like_virus_19_OU696531.1_46341381_46340836	YP_009333169.1	unclassify	unclassify	Hubei toti-like virus 19
GCA_916048285.2	Arthropoda	Insecta	Diptera	Calliphoridae	Bellardia	Bellardia pandia	YP_009333169.1_Hubei_toti-like_virus_19_OU696531.1_46364366_46363836	YP_009333169.1	unclassify	unclassify	Hubei toti-like virus 19
GCA_916048285.2	Arthropoda	Insecta	Diptera	Calliphoridae	Bellardia	Bellardia pandia	AXA52554.1_Linepithema_toti-like_virus_1_OU696529.1_9101809_9102285	AXA52554.1	Totiviridae	unclassify	Linepithema humile toti-like virus 1
GCA_916048285.2	Arthropoda	Insecta	Diptera	Calliphoridae	Bellardia	Bellardia pandia	AXA52554.1_Linepithema_toti-like_virus_1_OU696529.1_9110622_9111098	AXA52554.1	Totiviridae	unclassify	Linepithema humile toti-like virus 1
GCA_916048285.2	Arthropoda	Insecta	Diptera	Calliphoridae	Bellardia	Bellardia pandia	AXA52554.1_Linepithema_toti-like_virus_1_OU696529.1_9124601_9125077	AXA52554.1	Totiviridae	unclassify	Linepithema humile toti-like virus 1
GCA_916048285.2	Arthropoda	Insecta	Diptera	Calliphoridae	Bellardia	Bellardia pandia	AXA52554.1_Linepithema_toti-like_virus_1_OU696531.1_46358836_46357655	AXA52554.1	Totiviridae	unclassify	Linepithema humile toti-like virus 1
GCA_916048285.2	Arthropoda	Insecta	Diptera	Calliphoridae	Bellardia	Bellardia pandia	UHM27657.1_Fushun_totivirus_3_OU696531.1_46357193_46356756	UHM27657.1	Totiviridae	Totivirus	Fushun totivirus 3
GCA_916048285.2	Arthropoda	Insecta	Diptera	Calliphoridae	Bellardia	Bellardia pandia	UHM27657.1_Fushun_totivirus_3_OU696532.1_12240107_12238863	UHM27657.1	Totiviridae	Totivirus	Fushun totivirus 3
GCA_916048285.2	Arthropoda	Insecta	Diptera	Calliphoridae	Bellardia	Bellardia pandia	YZX1.1_Nilaparvata_lugens_toti-like_virus_1_CP_aa_OU696529.1_9101204_9101761	YZX1.1	unclassify	unclassify	Nilaparvata lugens toti-like virus 1
GCA_916048285.2	Arthropoda	Insecta	Diptera	Calliphoridae	Bellardia	Bellardia pandia	YZX1.1_Nilaparvata_lugens_toti-like_virus_1_CP_aa_OU696529.1_9110017_9110574	YZX1.1	unclassify	unclassify	Nilaparvata lugens toti-like virus 1
GCA_916048285.2	Arthropoda	Insecta	Diptera	Calliphoridae	Bellardia	Bellardia pandia	YZX1.1_Nilaparvata_lugens_toti-like_virus_1_CP_aa_OU696529.1_9117004_9117561	YZX1.1	unclassify	unclassify	Nilaparvata lugens toti-like virus 1
GCA_916048285.2	Arthropoda	Insecta	Diptera	Calliphoridae	Bellardia	Bellardia pandia	YZX1.1_Nilaparvata_lugens_toti-like_virus_1_CP_aa_OU696529.1_9123996_9124553	YZX1.1	unclassify	unclassify	Nilaparvata lugens toti-like virus 1
GCA_916048285.2	Arthropoda	Insecta	Diptera	Calliphoridae	Bellardia	Bellardia pandia	YZX1.1_Nilaparvata_lugens_toti-like_virus_1_CP_aa_OU696531.1_46342738_46341680	YZX1.1	unclassify	unclassify	Nilaparvata lugens toti-like virus 1
GCA_916048285.2	Arthropoda	Insecta	Diptera	Calliphoridae	Bellardia	Bellardia pandia	QMU95571.1_Bactrocera_dorsalis_toti-like_virus_1_OU696530.1_83403958_83403482	QMU95571.1	Totiviridae	unclassify	Bactrocera dorsalis toti-like virus 1
GCA_916048285.2	Arthropoda	Insecta	Diptera	Calliphoridae	Bellardia	Bellardia pandia	QMU95571.1_Bactrocera_dorsalis_toti-like_virus_1_OU696530.1_83405825_83405265	QMU95571.1	Totiviridae	unclassify	Bactrocera dorsalis toti-like virus 1
GCA_916048285.2	Arthropoda	Insecta	Diptera	Calliphoridae	Bellardia	Bellardia pandia	UHK02999.1_Hangzhou_totivirus_10_OU696530.1_83377910_83376537	UHK02999.1	Totiviridae	Totivirus	Hangzhou totivirus 10
GCA_916048285.2	Arthropoda	Insecta	Diptera	Calliphoridae	Bellardia	Bellardia pandia	UHK02999.1_Hangzhou_totivirus_10_OU696532.1_29966283_29966528	UHK02999.1	Totiviridae	Totivirus	Hangzhou totivirus 10
GCA_916048285.2	Arthropoda	Insecta	Diptera	Calliphoridae	Bellardia	Bellardia pandia	YP_003289292.1_Drosophila_melanogaster_totivirus_SW-2009a_OU696529.1_9097839_9098831	YP_003289292.1	Totiviridae	unclassify	Drosophila melanogaster totivirus SW-2009a
GCA_916048285.2	Arthropoda	Insecta	Diptera	Calliphoridae	Bellardia	Bellardia pandia	YP_003289292.1_Drosophila_melanogaster_totivirus_SW-2009a_OU696529.1_9106649_9107641	YP_003289292.1	Totiviridae	unclassify	Drosophila melanogaster totivirus SW-2009a
GCA_916048285.2	Arthropoda	Insecta	Diptera	Calliphoridae	Bellardia	Bellardia pandia	YP_003289292.1_Drosophila_melanogaster_totivirus_SW-2009a_OU696529.1_9113637_9114629	YP_003289292.1	Totiviridae	unclassify	Drosophila melanogaster totivirus SW-2009a
GCA_916048285.2	Arthropoda	Insecta	Diptera	Calliphoridae	Bellardia	Bellardia pandia	YP_003289292.1_Drosophila_melanogaster_totivirus_SW-2009a_OU696529.1_9120631_9121623	YP_003289292.1	Totiviridae	unclassify	Drosophila melanogaster totivirus SW-2009a
GCA_916048285.2	Arthropoda	Insecta	Diptera	Calliphoridae	Bellardia	Bellardia pandia	YP_003289292.1_Drosophila_melanogaster_totivirus_SW-2009a_OU696529.1_9148014_9149087	YP_003289292.1	Totiviridae	unclassify	Drosophila melanogaster totivirus SW-2009a
GCA_916048285.2	Arthropoda	Insecta	Diptera	Calliphoridae	Bellardia	Bellardia pandia	YP_003289292.1_Drosophila_melanogaster_totivirus_SW-2009a_OU696529.1_9151002_9152075	YP_003289292.1	Totiviridae	unclassify	Drosophila melanogaster totivirus SW-2009a
GCA_916048285.2	Arthropoda	Insecta	Diptera	Calliphoridae	Bellardia	Bellardia pandia	YP_003289292.1_Drosophila_melanogaster_totivirus_SW-2009a_OU696530.1_83412346_83411561	YP_003289292.1	Totiviridae	unclassify	Drosophila melanogaster totivirus SW-2009a
GCA_916048285.2	Arthropoda	Insecta	Diptera	Calliphoridae	Bellardia	Bellardia pandia	YP_003289292.1_Drosophila_melanogaster_totivirus_SW-2009a_OU696530.1_83414807_83414022	YP_003289292.1	Totiviridae	unclassify	Drosophila melanogaster totivirus SW-2009a
GCA_916048285.2	Arthropoda	Insecta	Diptera	Calliphoridae	Bellardia	Bellardia pandia	YP_003289292.1_Drosophila_melanogaster_totivirus_SW-2009a_OU696531.1_41556198_41558057	YP_003289292.1	Totiviridae	unclassify	Drosophila melanogaster totivirus SW-2009a
GCA_916048285.2	Arthropoda	Insecta	Diptera	Calliphoridae	Bellardia	Bellardia pandia	UHK03240.1_Hangzhou_totivirus_8_OU696529.1_9102738_9103454	UHK03240.1	Totiviridae	Totivirus	Hangzhou totivirus 8
GCA_916048285.2	Arthropoda	Insecta	Diptera	Calliphoridae	Bellardia	Bellardia pandia	UHK03240.1_Hangzhou_totivirus_8_OU696529.1_9104831_9105079	UHK03240.1	Totiviridae	Totivirus	Hangzhou totivirus 8
GCA_916048285.2	Arthropoda	Insecta	Diptera	Calliphoridae	Bellardia	Bellardia pandia	UHK03240.1_Hangzhou_totivirus_8_OU696529.1_9111551_9112267	UHK03240.1	Totiviridae	Totivirus	Hangzhou totivirus 8
GCA_916048285.2	Arthropoda	Insecta	Diptera	Calliphoridae	Bellardia	Bellardia pandia	UHK03240.1_Hangzhou_totivirus_8_OU696529.1_9118538_9119254	UHK03240.1	Totiviridae	Totivirus	Hangzhou totivirus 8
GCA_916048285.2	Arthropoda	Insecta	Diptera	Calliphoridae	Bellardia	Bellardia pandia	UHK03240.1_Hangzhou_totivirus_8_OU696529.1_9125530_9126246	UHK03240.1	Totiviridae	Totivirus	Hangzhou totivirus 8
GCA_916048285.2	Arthropoda	Insecta	Diptera	Calliphoridae	Bellardia	Bellardia pandia	UHK03240.1_Hangzhou_totivirus_8_OU696529.1_9156878_9157306	UHK03240.1	Totiviridae	Totivirus	Hangzhou totivirus 8
GCA_916048285.2	Arthropoda	Insecta	Diptera	Calliphoridae	Bellardia	Bellardia pandia	UHK03240.1_Hangzhou_totivirus_8_OU696529.1_9163933_9164361	UHK03240.1	Totiviridae	Totivirus	Hangzhou totivirus 8
GCA_916048285.2	Arthropoda	Insecta	Diptera	Calliphoridae	Bellardia	Bellardia pandia	UHK03240.1_Hangzhou_totivirus_8_OU696530.1_81568541_81568338	UHK03240.1	Totiviridae	Totivirus	Hangzhou totivirus 8
GCA_916048285.2	Arthropoda	Insecta	Diptera	Calliphoridae	Bellardia	Bellardia pandia	UHK03240.1_Hangzhou_totivirus_8_OU696530.1_81570499_81569714	UHK03240.1	Totiviridae	Totivirus	Hangzhou totivirus 8
GCA_916048285.2	Arthropoda	Insecta	Diptera	Calliphoridae	Bellardia	Bellardia pandia	UHK03240.1_Hangzhou_totivirus_8_OU696530.1_81570629_81570501	UHK03240.1	Totiviridae	Totivirus	Hangzhou totivirus 8
GCA_916048285.2	Arthropoda	Insecta	Diptera	Calliphoridae	Bellardia	Bellardia pandia	UHK03240.1_Hangzhou_totivirus_8_OU696530.1_81575466_81574537	UHK03240.1	Totiviridae	Totivirus	Hangzhou totivirus 8
GCA_916048285.2	Arthropoda	Insecta	Diptera	Calliphoridae	Bellardia	Bellardia pandia	UHK03240.1_Hangzhou_totivirus_8_OU696530.1_83402839_83401742	UHK03240.1	Totiviridae	Totivirus	Hangzhou totivirus 8
GCA_916048285.2	Arthropoda	Insecta	Diptera	Calliphoridae	Bellardia	Bellardia pandia	UHK03240.1_Hangzhou_totivirus_8_OU696530.1_83404622_83403972	UHK03240.1	Totiviridae	Totivirus	Hangzhou totivirus 8
GCA_916048285.2	Arthropoda	Insecta	Diptera	Calliphoridae	Bellardia	Bellardia pandia	UHK03240.1_Hangzhou_totivirus_8_OU696530.1_83412762_83413262	UHK03240.1	Totiviridae	Totivirus	Hangzhou totivirus 8
GCA_916048285.2	Arthropoda	Insecta	Diptera	Calliphoridae	Bellardia	Bellardia pandia	UHK03240.1_Hangzhou_totivirus_8_OU696530.1_83417690_83416386	UHK03240.1	Totiviridae	Totivirus	Hangzhou totivirus 8
GCA_916048285.2	Arthropoda	Insecta	Diptera	Calliphoridae	Bellardia	Bellardia pandia	UHK03240.1_Hangzhou_totivirus_8_OU696530.1_83420133_83418829	UHK03240.1	Totiviridae	Totivirus	Hangzhou totivirus 8
GCA_916048285.2	Arthropoda	Insecta	Diptera	Calliphoridae	Bellardia	Bellardia pandia	UHK03240.1_Hangzhou_totivirus_8_OU696530.1_83422593_83421289	UHK03240.1	Totiviridae	Totivirus	Hangzhou totivirus 8
GCA_916048285.2	Arthropoda	Insecta	Diptera	Calliphoridae	Bellardia	Bellardia pandia	UHK03240.1_Hangzhou_totivirus_8_OU696530.1_83424765_83423749	UHK03240.1	Totiviridae	Totivirus	Hangzhou totivirus 8
GCA_916048285.2	Arthropoda	Insecta	Diptera	Calliphoridae	Bellardia	Bellardia pandia	UHK03240.1_Hangzhou_totivirus_8_OU696530.1_83425044_83425544	UHK03240.1	Totiviridae	Totivirus	Hangzhou totivirus 8
GCA_916048285.2	Arthropoda	Insecta	Diptera	Calliphoridae	Bellardia	Bellardia pandia	UHK03240.1_Hangzhou_totivirus_8_OU696530.1_84403636_84404829	UHK03240.1	Totiviridae	Totivirus	Hangzhou totivirus 8
GCA_916048285.2	Arthropoda	Insecta	Diptera	Calliphoridae	Bellardia	Bellardia pandia	UHK03240.1_Hangzhou_totivirus_8_OU696531.1_46231318_46231022	UHK03240.1	Totiviridae	Totivirus	Hangzhou totivirus 8
GCA_916048285.2	Arthropoda	Insecta	Diptera	Calliphoridae	Bellardia	Bellardia pandia	UHK03240.1_Hangzhou_totivirus_8_OU696531.1_46240487_46240191	UHK03240.1	Totiviridae	Totivirus	Hangzhou totivirus 8
GCA_916048285.2	Arthropoda	Insecta	Diptera	Calliphoridae	Bellardia	Bellardia pandia	UHK03240.1_Hangzhou_totivirus_8_OU696531.1_46251336_46251040	UHK03240.1	Totiviridae	Totivirus	Hangzhou totivirus 8
GCA_916048285.2	Arthropoda	Insecta	Diptera	Calliphoridae	Bellardia	Bellardia pandia	YP_009337085.1_Wenling_toti-like_virus_2_OU696529.1_9153985_9155049	YP_009337085.1	unclassify	unclassify	Wenling toti-like virus 2
GCA_916048285.2	Arthropoda	Insecta	Diptera	Calliphoridae	Bellardia	Bellardia pandia	QHJ91806.1_Yuanmou_totivirus_OU696529.1_9157469_9158236	QHJ91806.1	Totiviridae	unclassify	Yuanmou totivirus
GCA_916048285.2	Arthropoda	Insecta	Diptera	Calliphoridae	Bellardia	Bellardia pandia	QHJ91806.1_Yuanmou_totivirus_OU696530.1_84403160_84403459	QHJ91806.1	Totiviridae	unclassify	Yuanmou totivirus
GCA_916048285.2	Arthropoda	Insecta	Diptera	Calliphoridae	Bellardia	Bellardia pandia	YP_009552821.1_Culex_tritaeniorhynchus_totivirus_OU696529.1_9161029_9162120	YP_009552821.1	Totiviridae	unclassify	Culex tritaeniorhynchus totivirus
GCA_916048285.2	Arthropoda	Insecta	Diptera	Calliphoridae	Bellardia	Bellardia pandia	YP_009552821.1_Culex_tritaeniorhynchus_totivirus_OU696529.1_9164527_9166188	YP_009552821.1	Totiviridae	unclassify	Culex tritaeniorhynchus totivirus
GCA_916048285.2	Arthropoda	Insecta	Diptera	Calliphoridae	Bellardia	Bellardia pandia	YP_009552821.1_Culex_tritaeniorhynchus_totivirus_OU696530.1_81569544_81568678	YP_009552821.1	Totiviridae	unclassify	Culex tritaeniorhynchus totivirus
GCA_916048285.2	Arthropoda	Insecta	Diptera	Calliphoridae	Bellardia	Bellardia pandia	YP_009552821.1_Culex_tritaeniorhynchus_totivirus_OU696530.1_81574367_81573501	YP_009552821.1	Totiviridae	unclassify	Culex tritaeniorhynchus totivirus
GCA_916048285.2	Arthropoda	Insecta	Diptera	Calliphoridae	Bellardia	Bellardia pandia	UHK02998.1_RNA_Hangzhou_totivirus_9_OU696530.1_83401247_83399766	UHK02998.1	Totiviridae	Totivirus	Hangzhou totivirus 9
GCA_916048285.2	Arthropoda	Insecta	Diptera	Calliphoridae	Bellardia	Bellardia pandia	YP_009256208.1_Golden_shiner_totivirus_OU696531.1_41550986_41551798	YP_009256208.1	Totiviridae	unclassify	Golden shiner totivirus
GCA_001014845.1	Arthropoda	Insecta	Diptera	Chaoboridae	Mochlonyx	Mochlonyx cinctipes	AOR51365.1_Anopheles_totivirus_JXPH01047923.1_2889_2455	AOR51365.1	Totiviridae	unclassify	Anopheles totivirus
GCA_001014845.1	Arthropoda	Insecta	Diptera	Chaoboridae	Mochlonyx	Mochlonyx cinctipes	QRD99884.1_Drama_totivirus_JXPH01002801.1_9956_10666	QRD99884.1	Totiviridae	unclassify	Drama totivirus
GCA_001014845.1	Arthropoda	Insecta	Diptera	Chaoboridae	Mochlonyx	Mochlonyx cinctipes	QQP18683.1_Soybean_thrips-associated_totivirus_2_JXPH01002650.1_6388_7443	QQP18683.1	Totiviridae	unclassify	Soybean thrips-associated totivirus 2
GCA_001014845.1	Arthropoda	Insecta	Diptera	Chaoboridae	Mochlonyx	Mochlonyx cinctipes	YP_009333269.1_Wenzhou_toti-like_virus_1_JXPH01027211.1_7341_6235	YP_009333269.1	unclassify	unclassify	Wenzhou toti-like virus 1
GCA_900005825.1	Arthropoda	Insecta	Diptera	Chironomidae	Clunio	Clunio marinus	YP_009336492.1_Hubei_toti-like_virus_10_CVRI01000040.1_1028065_1027592	YP_009336492.1	unclassify	unclassify	Hubei toti-like virus 10
GCA_020466095.1	Arthropoda	Insecta	Diptera	Chloropidae	Chlorops	Chlorops oryzae	YP_009230207.1_Camponotus_nipponicus_virus_CM035807.1_72366186_72365620	YP_009230207.1	Totiviridae	unclassify	Camponotus nipponicus virus
GCA_020466095.1	Arthropoda	Insecta	Diptera	Chloropidae	Chlorops	Chlorops oryzae	YP_009230207.1_Camponotus_nipponicus_virus_CM035808.1_8828508_8830214	YP_009230207.1	Totiviridae	unclassify	Camponotus nipponicus virus
GCA_020466095.1	Arthropoda	Insecta	Diptera	Chloropidae	Chlorops	Chlorops oryzae	QEM39143.1_RNA_Aedes_aegypti_totivirus_CM035809.1_10859219_10859722	QEM39143.1	Totiviridae	unclassify	Aedes aegypti totivirus
GCA_020466095.1	Arthropoda	Insecta	Diptera	Chloropidae	Chlorops	Chlorops oryzae	QMU95572.1_Bactrocera_dorsalis_toti-like_virus_1_CM035808.1_20235935_20237914	QMU95572.1	Totiviridae	unclassify	Bactrocera dorsalis toti-like virus 1
GCA_020466095.1	Arthropoda	Insecta	Diptera	Chloropidae	Chlorops	Chlorops oryzae	QIJ25844.1_RNA_Australian_Anopheles_totivirus_CM035806.1_446029_444545	QIJ25844.1	Totiviridae	unclassify	Australian Anopheles totivirus
GCA_020466095.1	Arthropoda	Insecta	Diptera	Chloropidae	Chlorops	Chlorops oryzae	YP_009336780.1_Hubei_toti-like_virus_13_CM035806.1_130598959_130600047	YP_009336780.1	unclassify	unclassify	Hubei toti-like virus 13
GCA_020466095.1	Arthropoda	Insecta	Diptera	Chloropidae	Chlorops	Chlorops oryzae	YP_009336780.1_Hubei_toti-like_virus_13_CM035809.1_2809459_2808626	YP_009336780.1	unclassify	unclassify	Hubei toti-like virus 13
GCA_020466095.1	Arthropoda	Insecta	Diptera	Chloropidae	Chlorops	Chlorops oryzae	UHK03000.1_RNA_Hangzhou_totivirus_10_CM035809.1_2803105_2803347	UHK03000.1	Totiviridae	Totivirus	Hangzhou totivirus 10
GCA_020466095.1	Arthropoda	Insecta	Diptera	Chloropidae	Chlorops	Chlorops oryzae	YP_009336917.1_Hubei_toti-like_virus_17_CM035809.1_10867888_10869231	YP_009336917.1	unclassify	unclassify	Hubei toti-like virus 17
GCA_020466095.1	Arthropoda	Insecta	Diptera	Chloropidae	Chlorops	Chlorops oryzae	UHK03223.1_Hangzhou_zicrona_caerulea_totivirus_1_CM035809.1_2814014_2812806	UHK03223.1	Totiviridae	Totivirus	Hangzhou zicrona caerulea totivirus 1
GCA_020466095.1	Arthropoda	Insecta	Diptera	Chloropidae	Chlorops	Chlorops oryzae	YP_009336859.1_Hubei_toti-like_virus_15_CM035806.1_61952877_61953179	YP_009336859.1	unclassify	unclassify	Hubei toti-like virus 15
GCA_020466095.1	Arthropoda	Insecta	Diptera	Chloropidae	Chlorops	Chlorops oryzae	YP_009336859.1_Hubei_toti-like_virus_15_CM035808.1_8845738_8846091	YP_009336859.1	unclassify	unclassify	Hubei toti-like virus 15
GCA_020466095.1	Arthropoda	Insecta	Diptera	Chloropidae	Chlorops	Chlorops oryzae	YP_009336859.1_Hubei_toti-like_virus_15_CM035809.1_10870097_10870408	YP_009336859.1	unclassify	unclassify	Hubei toti-like virus 15
GCA_020466095.1	Arthropoda	Insecta	Diptera	Chloropidae	Chlorops	Chlorops oryzae	UHM27714.1_RNA_Hangzhou_sogatella_furcifera_totivirus_2_CM035806.1_61997917_61997606	UHM27714.1	Totiviridae	Totivirus	Hangzhou sogatella furcifera totivirus 2
GCA_020466095.1	Arthropoda	Insecta	Diptera	Chloropidae	Chlorops	Chlorops oryzae	UHM27526.1_Sanya_totivirus_8_CM035806.1_61941186_61941836	UHM27526.1	Totiviridae	Totivirus	Sanya totivirus 8
GCA_020466095.1	Arthropoda	Insecta	Diptera	Chloropidae	Chlorops	Chlorops oryzae	UHM27526.1_Sanya_totivirus_8_CM035807.1_72483971_72484495	UHM27526.1	Totiviridae	Totivirus	Sanya totivirus 8
GCA_020466095.1	Arthropoda	Insecta	Diptera	Chloropidae	Chlorops	Chlorops oryzae	APG76023.1_Hubei_toti-like_virus_14_CM035808.1_8853394_8853744	APG76023.1	unclassify	unclassify	Hubei toti-like virus 14
GCA_020466095.1	Arthropoda	Insecta	Diptera	Chloropidae	Chlorops	Chlorops oryzae	APG76023.1_Hubei_toti-like_virus_14_JAIPUU010000773.1_12326_12637	APG76023.1	unclassify	unclassify	Hubei toti-like virus 14
GCA_020466095.1	Arthropoda	Insecta	Diptera	Chloropidae	Chlorops	Chlorops oryzae	APG76022.1_Hubei_toti-like_virus_14_CM035806.1_61951975_61952553	APG76022.1	unclassify	unclassify	Hubei toti-like virus 14
GCA_020466095.1	Arthropoda	Insecta	Diptera	Chloropidae	Chlorops	Chlorops oryzae	YP_009336858.1_Hubei_toti-like_virus_15_CM035808.1_16447627_16447349	YP_009336858.1	unclassify	unclassify	Hubei toti-like virus 15
GCA_020466095.1	Arthropoda	Insecta	Diptera	Chloropidae	Chlorops	Chlorops oryzae	UHM27564.1_Sanya_totivirus_10_CM035809.1_2801342_2802688	UHM27564.1	Totiviridae	Totivirus	Sanya totivirus 10
GCA_020466095.1	Arthropoda	Insecta	Diptera	Chloropidae	Chlorops	Chlorops oryzae	YP_009230208.1_RdRp_Camponotus_nipponicus_virus_CM035808.1_20239787_20241913	YP_009230208.1	Totiviridae	unclassify	Camponotus nipponicus virus
GCA_020466095.1	Arthropoda	Insecta	Diptera	Chloropidae	Chlorops	Chlorops oryzae	UHK03145.1_RNA_Sanya_orius_sauteri_totivirus_1_CM035808.1_8831072_8831257	UHK03145.1	Totiviridae	Totivirus	Sanya orius sauteri totivirus 1
GCA_020466095.1	Arthropoda	Insecta	Diptera	Chloropidae	Chlorops	Chlorops oryzae	UHK03216.1_RNA_Sanya_totivirus_12_CM035808.1_8831304_8831645	UHK03216.1	Totiviridae	Totivirus	Sanya totivirus 12
GCA_020466095.1	Arthropoda	Insecta	Diptera	Chloropidae	Chlorops	Chlorops oryzae	UHK03216.1_RNA_Sanya_totivirus_12_CM035808.1_8831755_8833317	UHK03216.1	Totiviridae	Totivirus	Sanya totivirus 12
GCA_020466095.1	Arthropoda	Insecta	Diptera	Chloropidae	Chlorops	Chlorops oryzae	UHK02999.1_Hangzhou_totivirus_10_CM035806.1_67531302_67532141	UHK02999.1	Totiviridae	Totivirus	Hangzhou totivirus 10
GCA_020466095.1	Arthropoda	Insecta	Diptera	Chloropidae	Chlorops	Chlorops oryzae	UHK02999.1_Hangzhou_totivirus_10_CM035806.1_67555594_67555704	UHK02999.1	Totiviridae	Totivirus	Hangzhou totivirus 10
GCA_020466095.1	Arthropoda	Insecta	Diptera	Chloropidae	Chlorops	Chlorops oryzae	UHK02999.1_Hangzhou_totivirus_10_CM035806.1_67555820_67556431	UHK02999.1	Totiviridae	Totivirus	Hangzhou totivirus 10
GCA_020466095.1	Arthropoda	Insecta	Diptera	Chloropidae	Chlorops	Chlorops oryzae	UHK02999.1_Hangzhou_totivirus_10_CM035807.1_72396791_72397246	UHK02999.1	Totiviridae	Totivirus	Hangzhou totivirus 10
GCA_020466095.1	Arthropoda	Insecta	Diptera	Chloropidae	Chlorops	Chlorops oryzae	UHK02999.1_Hangzhou_totivirus_10_CM035808.1_17014284_17013151	UHK02999.1	Totiviridae	Totivirus	Hangzhou totivirus 10
GCA_020466095.1	Arthropoda	Insecta	Diptera	Chloropidae	Chlorops	Chlorops oryzae	UHK02999.1_Hangzhou_totivirus_10_CM035809.1_2811774_2811061	UHK02999.1	Totiviridae	Totivirus	Hangzhou totivirus 10
GCA_020466095.1	Arthropoda	Insecta	Diptera	Chloropidae	Chlorops	Chlorops oryzae	UHK02999.1_Hangzhou_totivirus_10_JAIPUU010001013.1_6506_6802	UHK02999.1	Totiviridae	Totivirus	Hangzhou totivirus 10
GCA_020466095.1	Arthropoda	Insecta	Diptera	Chloropidae	Chlorops	Chlorops oryzae	APG75984.1_Beihai_toti-like_virus_2_CM035809.1_2805207_2805959	APG75984.1	unclassify	unclassify	Beihai toti-like virus 2
GCA_020466095.1	Arthropoda	Insecta	Diptera	Chloropidae	Chlorops	Chlorops oryzae	QRW41703.1_RNA_Totivirus-like_Culex_mosquito_virus_1_CM035806.1_98845630_98846211	QRW41703.1	Totiviridae	unclassify	Totivirus-like Culex mosquito virus 1
GCA_020466095.1	Arthropoda	Insecta	Diptera	Chloropidae	Chlorops	Chlorops oryzae	QRW41703.1_RNA_Totivirus-like_Culex_mosquito_virus_1_CM035806.1_98850657_98851238	QRW41703.1	Totiviridae	unclassify	Totivirus-like Culex mosquito virus 1
GCA_020466095.1	Arthropoda	Insecta	Diptera	Chloropidae	Chlorops	Chlorops oryzae	UHM27563.1_Sanya_totivirus_10_CM035806.1_62015960_62015556	UHM27563.1	Totiviridae	Totivirus	Sanya totivirus 10
GCA_020466095.1	Arthropoda	Insecta	Diptera	Chloropidae	Chlorops	Chlorops oryzae	QTT60745.1_RNA_Culex_inatomii_totivirus_CM035806.1_127576715_127576080	QTT60745.1	Totiviridae	unclassify	Culex inatomii totivirus
GCA_943737955.1	Arthropoda	Insecta	Diptera	Conopidae	Myopa	Myopa tessellatipennis	QMU95572.1_Bactrocera_dorsalis_toti-like_virus_1_OX031315.1_50401463_50401344	QMU95572.1	Totiviridae	unclassify	Bactrocera dorsalis toti-like virus 1
GCA_943737955.1	Arthropoda	Insecta	Diptera	Conopidae	Myopa	Myopa tessellatipennis	UHK03000.1_RNA_Hangzhou_totivirus_10_OX031314.1_11211034_11211138	UHK03000.1	Totiviridae	Totivirus	Hangzhou totivirus 10
GCA_943737955.1	Arthropoda	Insecta	Diptera	Conopidae	Myopa	Myopa tessellatipennis	UHR49689.1_RNA_Sanya_totivirus_13_OX031315.1_4270812_4270543	UHR49689.1	Totiviridae	Totivirus	Sanya totivirus 13
GCA_943737955.1	Arthropoda	Insecta	Diptera	Conopidae	Myopa	Myopa tessellatipennis	YP_009072448.1_Leptopilina_boulardi_Toti-like_virus_OX031315.1_57884961_57884488	YP_009072448.1	Totiviridae	unclassify	Leptopilina boulardi Toti-like virus
GCA_943737955.1	Arthropoda	Insecta	Diptera	Conopidae	Myopa	Myopa tessellatipennis	YP_009336859.1_Hubei_toti-like_virus_15_OX031315.1_57959826_57959302	YP_009336859.1	unclassify	unclassify	Hubei toti-like virus 15
GCA_943737955.1	Arthropoda	Insecta	Diptera	Conopidae	Myopa	Myopa tessellatipennis	QMU95571.1_Bactrocera_dorsalis_toti-like_virus_1_OX031315.1_59816902_59816552	QMU95571.1	Totiviridae	unclassify	Bactrocera dorsalis toti-like virus 1
GCA_943737955.1	Arthropoda	Insecta	Diptera	Conopidae	Myopa	Myopa tessellatipennis	QMU95571.1_Bactrocera_dorsalis_toti-like_virus_1_OX031315.1_59817261_59816911	QMU95571.1	Totiviridae	unclassify	Bactrocera dorsalis toti-like virus 1
GCA_943737955.1	Arthropoda	Insecta	Diptera	Conopidae	Myopa	Myopa tessellatipennis	QMU95571.1_Bactrocera_dorsalis_toti-like_virus_1_OX031317.1_31835217_31834939	QMU95571.1	Totiviridae	unclassify	Bactrocera dorsalis toti-like virus 1
GCA_943737955.1	Arthropoda	Insecta	Diptera	Conopidae	Myopa	Myopa tessellatipennis	APG76022.1_Hubei_toti-like_virus_14_OX031316.1_3222828_3223289	APG76022.1	unclassify	unclassify	Hubei toti-like virus 14
GCA_943737955.1	Arthropoda	Insecta	Diptera	Conopidae	Myopa	Myopa tessellatipennis	YP_009230208.1_RdRp_Camponotus_nipponicus_virus_OX031314.1_39059881_39060228	YP_009230208.1	Totiviridae	unclassify	Camponotus nipponicus virus
GCA_943737955.1	Arthropoda	Insecta	Diptera	Conopidae	Myopa	Myopa tessellatipennis	YP_009230208.1_RdRp_Camponotus_nipponicus_virus_OX031315.1_57884319_57883969	YP_009230208.1	Totiviridae	unclassify	Camponotus nipponicus virus
GCA_943737955.1	Arthropoda	Insecta	Diptera	Conopidae	Myopa	Myopa tessellatipennis	UHK02999.1_Hangzhou_totivirus_10_OX031314.1_46541175_46541624	UHK02999.1	Totiviridae	Totivirus	Hangzhou totivirus 10
GCA_943737955.1	Arthropoda	Insecta	Diptera	Conopidae	Myopa	Myopa tessellatipennis	UHK02999.1_Hangzhou_totivirus_10_OX031314.1_46548972_46549421	UHK02999.1	Totiviridae	Totivirus	Hangzhou totivirus 10
GCA_943737955.1	Arthropoda	Insecta	Diptera	Conopidae	Myopa	Myopa tessellatipennis	UHM27563.1_Sanya_totivirus_10_OX031316.1_57759049_57758651	UHM27563.1	Totiviridae	Totivirus	Sanya totivirus 10
GCA_922984085.1	Arthropoda	Insecta	Diptera	Conopidae	Sicus	Sicus ferrugineus	YP_009230207.1_Camponotus_nipponicus_virus_OV277354.1_7989635_7987212	YP_009230207.1	Totiviridae	unclassify	Camponotus nipponicus virus
GCA_922984085.1	Arthropoda	Insecta	Diptera	Conopidae	Sicus	Sicus ferrugineus	YP_009230207.1_Camponotus_nipponicus_virus_OV277354.1_8000941_7998518	YP_009230207.1	Totiviridae	unclassify	Camponotus nipponicus virus
GCA_922984085.1	Arthropoda	Insecta	Diptera	Conopidae	Sicus	Sicus ferrugineus	YP_009553182.1_RNA_Sogatella_furcifera_totivirus_2_OV277354.1_8012167_8010455	YP_009553182.1	Totiviridae	unclassify	Sogatella furcifera totivirus 2
GCA_922984085.1	Arthropoda	Insecta	Diptera	Conopidae	Sicus	Sicus ferrugineus	UHK03269.1_Hangzhou_totivirus_2_OV277354.1_7995246_7994314	UHK03269.1	Totiviridae	Totivirus	Hangzhou totivirus 2
GCA_922984085.1	Arthropoda	Insecta	Diptera	Conopidae	Sicus	Sicus ferrugineus	UHK03269.1_Hangzhou_totivirus_2_OV277354.1_8006529_8005597	UHK03269.1	Totiviridae	Totivirus	Hangzhou totivirus 2
GCA_922984085.1	Arthropoda	Insecta	Diptera	Conopidae	Sicus	Sicus ferrugineus	YP_009336859.1_Hubei_toti-like_virus_15_OV277354.1_7992589_7992771	YP_009336859.1	unclassify	unclassify	Hubei toti-like virus 15
GCA_922984085.1	Arthropoda	Insecta	Diptera	Conopidae	Sicus	Sicus ferrugineus	YP_009336859.1_Hubei_toti-like_virus_15_OV277354.1_7998230_7998412	YP_009336859.1	unclassify	unclassify	Hubei toti-like virus 15
GCA_922984085.1	Arthropoda	Insecta	Diptera	Conopidae	Sicus	Sicus ferrugineus	YP_009336859.1_Hubei_toti-like_virus_15_OV277354.1_8003871_8004053	YP_009336859.1	unclassify	unclassify	Hubei toti-like virus 15
GCA_922984085.1	Arthropoda	Insecta	Diptera	Conopidae	Sicus	Sicus ferrugineus	YP_009336859.1_Hubei_toti-like_virus_15_OV277354.1_8009513_8009695	YP_009336859.1	unclassify	unclassify	Hubei toti-like virus 15
GCA_922984085.1	Arthropoda	Insecta	Diptera	Conopidae	Sicus	Sicus ferrugineus	YP_009336858.1_Hubei_toti-like_virus_15_OV277354.1_8029118_8028855	YP_009336858.1	unclassify	unclassify	Hubei toti-like virus 15
GCA_922984085.1	Arthropoda	Insecta	Diptera	Conopidae	Sicus	Sicus ferrugineus	UHK02999.1_Hangzhou_totivirus_10_OV277349.1_55802584_55802378	UHK02999.1	Totiviridae	Totivirus	Hangzhou totivirus 10
GCA_922984085.1	Arthropoda	Insecta	Diptera	Conopidae	Sicus	Sicus ferrugineus	UHK02999.1_Hangzhou_totivirus_10_OV277349.1_55802869_55803012	UHK02999.1	Totiviridae	Totivirus	Hangzhou totivirus 10
GCA_922984085.1	Arthropoda	Insecta	Diptera	Conopidae	Sicus	Sicus ferrugineus	UHK02999.1_Hangzhou_totivirus_10_OV277349.1_55803861_55804004	UHK02999.1	Totiviridae	Totivirus	Hangzhou totivirus 10
GCA_922984085.1	Arthropoda	Insecta	Diptera	Conopidae	Sicus	Sicus ferrugineus	UHK02999.1_Hangzhou_totivirus_10_OV277349.1_55807910_55808053	UHK02999.1	Totiviridae	Totivirus	Hangzhou totivirus 10
GCA_922984085.1	Arthropoda	Insecta	Diptera	Conopidae	Sicus	Sicus ferrugineus	UHK02999.1_Hangzhou_totivirus_10_OV277349.1_55808920_55809063	UHK02999.1	Totiviridae	Totivirus	Hangzhou totivirus 10
GCA_922984085.1	Arthropoda	Insecta	Diptera	Conopidae	Sicus	Sicus ferrugineus	UHK02999.1_Hangzhou_totivirus_10_OV277350.1_31048305_31047985	UHK02999.1	Totiviridae	Totivirus	Hangzhou totivirus 10
GCA_937620795.1	Arthropoda	Insecta	Diptera	Conopidae	Thecophora	Thecophora atra	YP_009333169.1_Hubei_toti-like_virus_19_OW569398.1_21455935_21456141	YP_009333169.1	unclassify	unclassify	Hubei toti-like virus 19
GCA_937620795.1	Arthropoda	Insecta	Diptera	Conopidae	Thecophora	Thecophora atra	YP_009333169.1_Hubei_toti-like_virus_19_OW569398.1_21456218_21456478	YP_009333169.1	unclassify	unclassify	Hubei toti-like virus 19
GCA_937620795.1	Arthropoda	Insecta	Diptera	Conopidae	Thecophora	Thecophora atra	YP_009333169.1_Hubei_toti-like_virus_19_OW569399.1_18581747_18582211	YP_009333169.1	unclassify	unclassify	Hubei toti-like virus 19
GCA_937620795.1	Arthropoda	Insecta	Diptera	Conopidae	Thecophora	Thecophora atra	YP_009333169.1_Hubei_toti-like_virus_19_OW569399.1_59297598_59297278	YP_009333169.1	unclassify	unclassify	Hubei toti-like virus 19
GCA_937620795.1	Arthropoda	Insecta	Diptera	Conopidae	Thecophora	Thecophora atra	YP_009333169.1_Hubei_toti-like_virus_19_OW569399.1_67185250_67185137	YP_009333169.1	unclassify	unclassify	Hubei toti-like virus 19
GCA_937620795.1	Arthropoda	Insecta	Diptera	Conopidae	Thecophora	Thecophora atra	YP_009333169.1_Hubei_toti-like_virus_19_OW569399.1_67185381_67185268	YP_009333169.1	unclassify	unclassify	Hubei toti-like virus 19
GCA_937620795.1	Arthropoda	Insecta	Diptera	Conopidae	Thecophora	Thecophora atra	YP_009333169.1_Hubei_toti-like_virus_19_OW569399.1_67185494_67185411	YP_009333169.1	unclassify	unclassify	Hubei toti-like virus 19
GCA_937620795.1	Arthropoda	Insecta	Diptera	Conopidae	Thecophora	Thecophora atra	UHK03240.1_Hangzhou_totivirus_8_OW569397.1_21798354_21799307	UHK03240.1	Totiviridae	Totivirus	Hangzhou totivirus 8
GCA_937620795.1	Arthropoda	Insecta	Diptera	Conopidae	Thecophora	Thecophora atra	UHK03240.1_Hangzhou_totivirus_8_OW569397.1_82552365_82550698	UHK03240.1	Totiviridae	Totivirus	Hangzhou totivirus 8
GCA_937620795.1	Arthropoda	Insecta	Diptera	Conopidae	Thecophora	Thecophora atra	UHK03240.1_Hangzhou_totivirus_8_OW569397.1_82553918_82552815	UHK03240.1	Totiviridae	Totivirus	Hangzhou totivirus 8
GCA_937620795.1	Arthropoda	Insecta	Diptera	Conopidae	Thecophora	Thecophora atra	UHK03240.1_Hangzhou_totivirus_8_OW569397.1_82555140_82554367	UHK03240.1	Totiviridae	Totivirus	Hangzhou totivirus 8
GCA_937620795.1	Arthropoda	Insecta	Diptera	Conopidae	Thecophora	Thecophora atra	UHK03240.1_Hangzhou_totivirus_8_OW569397.1_82557022_82555919	UHK03240.1	Totiviridae	Totivirus	Hangzhou totivirus 8
GCA_937620795.1	Arthropoda	Insecta	Diptera	Conopidae	Thecophora	Thecophora atra	UHK03240.1_Hangzhou_totivirus_8_OW569397.1_82558576_82557473	UHK03240.1	Totiviridae	Totivirus	Hangzhou totivirus 8
GCA_937620795.1	Arthropoda	Insecta	Diptera	Conopidae	Thecophora	Thecophora atra	UHK03240.1_Hangzhou_totivirus_8_OW569397.1_82560799_82560089	UHK03240.1	Totiviridae	Totivirus	Hangzhou totivirus 8
GCA_937620795.1	Arthropoda	Insecta	Diptera	Conopidae	Thecophora	Thecophora atra	UHK03240.1_Hangzhou_totivirus_8_OW569397.1_82562581_82561478	UHK03240.1	Totiviridae	Totivirus	Hangzhou totivirus 8
GCA_937620795.1	Arthropoda	Insecta	Diptera	Conopidae	Thecophora	Thecophora atra	UHK03240.1_Hangzhou_totivirus_8_OW569397.1_82563805_82563032	UHK03240.1	Totiviridae	Totivirus	Hangzhou totivirus 8
GCA_937620795.1	Arthropoda	Insecta	Diptera	Conopidae	Thecophora	Thecophora atra	UHK03240.1_Hangzhou_totivirus_8_OW569397.1_82565352_82564579	UHK03240.1	Totiviridae	Totivirus	Hangzhou totivirus 8
GCA_937620795.1	Arthropoda	Insecta	Diptera	Conopidae	Thecophora	Thecophora atra	UHK03240.1_Hangzhou_totivirus_8_OW569397.1_82567073_82565970	UHK03240.1	Totiviridae	Totivirus	Hangzhou totivirus 8
GCA_937620795.1	Arthropoda	Insecta	Diptera	Conopidae	Thecophora	Thecophora atra	UHK03240.1_Hangzhou_totivirus_8_OW569397.1_82568626_82567523	UHK03240.1	Totiviridae	Totivirus	Hangzhou totivirus 8
GCA_937620795.1	Arthropoda	Insecta	Diptera	Conopidae	Thecophora	Thecophora atra	UHK03240.1_Hangzhou_totivirus_8_OW569397.1_82570178_82569075	UHK03240.1	Totiviridae	Totivirus	Hangzhou totivirus 8
GCA_002204515.1	Arthropoda	Insecta	Diptera	Culicidae	Aedes	Aedes aegypti	QVT76734.1_Bemisia_tabaci_toti-like_virus_2_NIGP01002283.1_13799_13491	QVT76734.1	Totiviridae	unclassify	Bemisia tabaci toti-like virus 2
GCA_002204515.1	Arthropoda	Insecta	Diptera	Culicidae	Aedes	Aedes aegypti	QEM39131.1_Aedes_aegypti_toti-like_virus_NIGP01002283.1_7400_7032	QEM39131.1	Totiviridae	unclassify	Aedes aegypti toti-like virus
GCA_002204515.1	Arthropoda	Insecta	Diptera	Culicidae	Aedes	Aedes aegypti	QEM39131.1_Aedes_aegypti_toti-like_virus_NIGP01002283.1_7720_7655	QEM39131.1	Totiviridae	unclassify	Aedes aegypti toti-like virus
GCA_002204515.1	Arthropoda	Insecta	Diptera	Culicidae	Aedes	Aedes aegypti	AZT88639.1_RNA_Penicillium_digitatum_totivirus_2_CM008045.1_187589568_187590113	AZT88639.1	Totiviridae	unclassify	Penicillium digitatum totivirus 2
GCA_002204515.1	Arthropoda	Insecta	Diptera	Culicidae	Aedes	Aedes aegypti	YP_009388609.1_Aedes_alboannulatus_toti-like_virus_1_NIGP01003380.1_282491_281862	YP_009388609.1	unclassify	unclassify	Aedes alboannulatus toti-like virus 1
GCA_002204515.1	Arthropoda	Insecta	Diptera	Culicidae	Aedes	Aedes aegypti	YP_009417300.1_Australian_Anopheles_totivirus_CM008044.1_461286776_461287426	YP_009417300.1	Totiviridae	unclassify	Australian Anopheles totivirus
GCA_002204515.1	Arthropoda	Insecta	Diptera	Culicidae	Aedes	Aedes aegypti	UHK02997.1_Hangzhou_totivirus_9_CM008044.1_461220782_461221792	UHK02997.1	Totiviridae	Totivirus	Hangzhou totivirus 9
GCA_002204515.1	Arthropoda	Insecta	Diptera	Culicidae	Aedes	Aedes aegypti	UHK02997.1_Hangzhou_totivirus_9_CM008044.1_461225994_461227004	UHK02997.1	Totiviridae	Totivirus	Hangzhou totivirus 9
GCA_002204515.1	Arthropoda	Insecta	Diptera	Culicidae	Aedes	Aedes aegypti	UHK02997.1_Hangzhou_totivirus_9_CM008044.1_461231206_461232216	UHK02997.1	Totiviridae	Totivirus	Hangzhou totivirus 9
GCA_002204515.1	Arthropoda	Insecta	Diptera	Culicidae	Aedes	Aedes aegypti	UHK02997.1_Hangzhou_totivirus_9_CM008044.1_461236419_461237423	UHK02997.1	Totiviridae	Totivirus	Hangzhou totivirus 9
GCA_002204515.1	Arthropoda	Insecta	Diptera	Culicidae	Aedes	Aedes aegypti	QLJ83494.1_Fitzroy_Crossing_toti-like_virus_1_CM008044.1_461266434_461266835	QLJ83494.1	Totiviridae	unclassify	Fitzroy Crossing toti-like virus 1
GCA_002204515.1	Arthropoda	Insecta	Diptera	Culicidae	Aedes	Aedes aegypti	QEM39130.1_Aedes_aegypti_toti-like_virus_CM008043.1_202392793_202392566	QEM39130.1	Totiviridae	unclassify	Aedes aegypti toti-like virus
GCA_002204515.1	Arthropoda	Insecta	Diptera	Culicidae	Aedes	Aedes aegypti	QEM39130.1_Aedes_aegypti_toti-like_virus_NIGP01003664.1_840587_840850	QEM39130.1	Totiviridae	unclassify	Aedes aegypti toti-like virus
GCA_002204515.1	Arthropoda	Insecta	Diptera	Culicidae	Aedes	Aedes aegypti	QRW41702.1_Totivirus-like_Culex_mosquito_virus_1_CM008044.1_461285113_461286177	QRW41702.1	Totiviridae	unclassify	Totivirus-like Culex mosquito virus 1
GCA_002204515.1	Arthropoda	Insecta	Diptera	Culicidae	Aedes	Aedes aegypti	QRD99884.1_Drama_totivirus_CM008044.1_461291831_461292094	QRD99884.1	Totiviridae	unclassify	Drama totivirus
GCA_002204515.1	Arthropoda	Insecta	Diptera	Culicidae	Aedes	Aedes aegypti	AMB17474.1_RNA_Delisea_pulchra_totivirus_IndA_NIGP01003380.1_288708_288193	AMB17474.1	Totiviridae	unclassify	Delisea pulchra totivirus IndA
GCA_006496715.1	Arthropoda	Insecta	Diptera	Culicidae	Aedes	Aedes albopictus	UHK03282.1_RNA_Hangzhou_nephotettix_cincticeps_totivirus_1_SWKY01000103.1_541227_542513	UHK03282.1	Totiviridae	Totivirus	Hangzhou nephotettix cincticeps totivirus 1
GCA_006496715.1	Arthropoda	Insecta	Diptera	Culicidae	Aedes	Aedes albopictus	YP_009336788.1_Hubei_toti-like_virus_9_SWKY01000014.1_45103119_45102949	YP_009336788.1	unclassify	unclassify	Hubei toti-like virus 9
GCA_006496715.1	Arthropoda	Insecta	Diptera	Culicidae	Aedes	Aedes albopictus	AMV49327.1_Saccharomyces_cerevisiae_virus_L-A-28_SWKY01000001.1_105859277_105860104	AMV49327.1	Totiviridae	Totivirus	Saccharomyces cerevisiae virus L-A
GCA_006496715.1	Arthropoda	Insecta	Diptera	Culicidae	Aedes	Aedes albopictus	QEM39131.1_Aedes_aegypti_toti-like_virus_SWKY01000014.1_42682755_42683063	QEM39131.1	Totiviridae	unclassify	Aedes aegypti toti-like virus
GCA_006496715.1	Arthropoda	Insecta	Diptera	Culicidae	Aedes	Aedes albopictus	QEM39131.1_Aedes_aegypti_toti-like_virus_SWKY01000103.1_129505_129684	QEM39131.1	Totiviridae	unclassify	Aedes aegypti toti-like virus
GCA_006496715.1	Arthropoda	Insecta	Diptera	Culicidae	Aedes	Aedes albopictus	QEM39131.1_Aedes_aegypti_toti-like_virus_SWKY01000103.1_132705_132875	QEM39131.1	Totiviridae	unclassify	Aedes aegypti toti-like virus
GCA_006496715.1	Arthropoda	Insecta	Diptera	Culicidae	Aedes	Aedes albopictus	YP_009388609.1_Aedes_alboannulatus_toti-like_virus_1_SWKY01000103.1_129867_130046	YP_009388609.1	unclassify	unclassify	Aedes alboannulatus toti-like virus 1
GCA_006496715.1	Arthropoda	Insecta	Diptera	Culicidae	Aedes	Aedes albopictus	YP_009388609.1_Aedes_alboannulatus_toti-like_virus_1_SWKY01000103.1_130105_130302	YP_009388609.1	unclassify	unclassify	Aedes alboannulatus toti-like virus 1
GCA_006496715.1	Arthropoda	Insecta	Diptera	Culicidae	Aedes	Aedes albopictus	YP_009417300.1_Australian_Anopheles_totivirus_SWKY01000011.1_54264847_54264461	YP_009417300.1	Totiviridae	unclassify	Australian Anopheles totivirus
GCA_006496715.1	Arthropoda	Insecta	Diptera	Culicidae	Aedes	Aedes albopictus	YP_009417300.1_Australian_Anopheles_totivirus_SWKY01000011.1_54264969_54264856	YP_009417300.1	Totiviridae	unclassify	Australian Anopheles totivirus
GCA_006496715.1	Arthropoda	Insecta	Diptera	Culicidae	Aedes	Aedes albopictus	QMU95573.1_Bactrocera_dorsalis_toti-like_virus_2_SWKY01000001.1_135305180_135305860	QMU95573.1	Totiviridae	unclassify	Bactrocera dorsalis toti-like virus 2
GCA_006496715.1	Arthropoda	Insecta	Diptera	Culicidae	Aedes	Aedes albopictus	QMU95573.1_Bactrocera_dorsalis_toti-like_virus_2_SWKY01000001.1_137129621_137130301	QMU95573.1	Totiviridae	unclassify	Bactrocera dorsalis toti-like virus 2
GCA_006496715.1	Arthropoda	Insecta	Diptera	Culicidae	Aedes	Aedes albopictus	QMU95573.1_Bactrocera_dorsalis_toti-like_virus_2_SWKY01000008.1_49295791_49295609	QMU95573.1	Totiviridae	unclassify	Bactrocera dorsalis toti-like virus 2
GCA_006496715.1	Arthropoda	Insecta	Diptera	Culicidae	Aedes	Aedes albopictus	QMU95573.1_Bactrocera_dorsalis_toti-like_virus_2_SWKY01000010.1_23978651_23979316	QMU95573.1	Totiviridae	unclassify	Bactrocera dorsalis toti-like virus 2
GCA_006496715.1	Arthropoda	Insecta	Diptera	Culicidae	Aedes	Aedes albopictus	UHK02997.1_Hangzhou_totivirus_9_SWKY01000003.1_98467266_98467877	UHK02997.1	Totiviridae	Totivirus	Hangzhou totivirus 9
GCA_006496715.1	Arthropoda	Insecta	Diptera	Culicidae	Aedes	Aedes albopictus	UHK02997.1_Hangzhou_totivirus_9_SWKY01000136.1_909860_909132	UHK02997.1	Totiviridae	Totivirus	Hangzhou totivirus 9
GCA_006496715.1	Arthropoda	Insecta	Diptera	Culicidae	Aedes	Aedes albopictus	QLJ83494.1_Fitzroy_Crossing_toti-like_virus_1_SWKY01000011.1_54444226_54443840	QLJ83494.1	Totiviridae	unclassify	Fitzroy Crossing toti-like virus 1
GCA_006496715.1	Arthropoda	Insecta	Diptera	Culicidae	Aedes	Aedes albopictus	QLJ83494.1_Fitzroy_Crossing_toti-like_virus_1_SWKY01000422.1_308857_308762	QLJ83494.1	Totiviridae	unclassify	Fitzroy Crossing toti-like virus 1
GCA_006496715.1	Arthropoda	Insecta	Diptera	Culicidae	Aedes	Aedes albopictus	QLJ83494.1_Fitzroy_Crossing_toti-like_virus_1_SWKY01000422.1_309344_308859	QLJ83494.1	Totiviridae	unclassify	Fitzroy Crossing toti-like virus 1
GCA_006496715.1	Arthropoda	Insecta	Diptera	Culicidae	Aedes	Aedes albopictus	QLJ83494.1_Fitzroy_Crossing_toti-like_virus_1_SWKY01000422.1_310878_309712	QLJ83494.1	Totiviridae	unclassify	Fitzroy Crossing toti-like virus 1
GCA_006496715.1	Arthropoda	Insecta	Diptera	Culicidae	Aedes	Aedes albopictus	QLJ83494.1_Fitzroy_Crossing_toti-like_virus_1_SWKY01000568.1_262743_262432	QLJ83494.1	Totiviridae	unclassify	Fitzroy Crossing toti-like virus 1
GCA_006496715.1	Arthropoda	Insecta	Diptera	Culicidae	Aedes	Aedes albopictus	AOR51365.1_Anopheles_totivirus_SWKY01000011.1_54463924_54463571	AOR51365.1	Totiviridae	unclassify	Anopheles totivirus
GCA_006496715.1	Arthropoda	Insecta	Diptera	Culicidae	Aedes	Aedes albopictus	AOR51365.1_Anopheles_totivirus_SWKY01000568.1_254525_253746	AOR51365.1	Totiviridae	unclassify	Anopheles totivirus
GCA_006496715.1	Arthropoda	Insecta	Diptera	Culicidae	Aedes	Aedes albopictus	QIP68078.1_RNA_Erysiphales_associated_totivirus_19_SWKY01000007.1_21554625_21553933	QIP68078.1	Totiviridae	Totivirus	Erysiphales associated totivirus 19
GCA_006496715.1	Arthropoda	Insecta	Diptera	Culicidae	Aedes	Aedes albopictus	QVT76732.1_Bemisia_tabaci_toti-like_virus_1_SWKY01000007.1_22432149_22431994	QVT76732.1	Totiviridae	unclassify	Bemisia tabaci toti-like virus 1
GCA_006496715.1	Arthropoda	Insecta	Diptera	Culicidae	Aedes	Aedes albopictus	QTT60744.1_Culex_inatomii_totivirus_SWKY01000010.1_33928951_33929292	QTT60744.1	Totiviridae	unclassify	Culex inatomii totivirus
GCA_006496715.1	Arthropoda	Insecta	Diptera	Culicidae	Aedes	Aedes albopictus	QTT60744.1_Culex_inatomii_totivirus_SWKY01000568.1_234899_234819	QTT60744.1	Totiviridae	unclassify	Culex inatomii totivirus
GCA_006496715.1	Arthropoda	Insecta	Diptera	Culicidae	Aedes	Aedes albopictus	APG76044.1_Hubei_toti-like_virus_4_SWKY01000010.1_35934555_35935718	APG76044.1	unclassify	unclassify	Hubei toti-like virus 4
GCA_006496715.1	Arthropoda	Insecta	Diptera	Culicidae	Aedes	Aedes albopictus	QRW42127.1_Aedes_aegypti_totivirus_SWKY01000011.1_57205390_57204572	QRW42127.1	Totiviridae	unclassify	Aedes aegypti totivirus
GCA_006496715.1	Arthropoda	Insecta	Diptera	Culicidae	Aedes	Aedes albopictus	APG76025.1_Hubei_toti-like_virus_7_SWKY01000014.1_45106350_45106114	APG76025.1	unclassify	unclassify	Hubei toti-like virus 7
GCA_006496715.1	Arthropoda	Insecta	Diptera	Culicidae	Aedes	Aedes albopictus	QIP68052.1_RNA_Erysiphales_associated_totivirus_5_SWKY01000182.1_1147754_1146600	QIP68052.1	Totiviridae	Totivirus	Erysiphales associated totivirus 5
GCA_943734665.1	Arthropoda	Insecta	Diptera	Culicidae	Anopheles	Anopheles aquasalis	QJD26157.1_Schistocephalus_solidus_toti-like_virus_2_OX030883.1_31708823_31709410	QJD26157.1	Totiviridae	unclassify	Schistocephalus solidus toti-like virus 2
GCA_943734665.1	Arthropoda	Insecta	Diptera	Culicidae	Anopheles	Anopheles aquasalis	QJD26157.1_Schistocephalus_solidus_toti-like_virus_2_OX030883.1_31709415_31709690	QJD26157.1	Totiviridae	unclassify	Schistocephalus solidus toti-like virus 2
GCA_943734705.1	Arthropoda	Insecta	Diptera	Culicidae	Anopheles	Anopheles coustani	QJD26157.1_Schistocephalus_solidus_toti-like_virus_2_OX030901.1_62557567_62557337	QJD26157.1	Totiviridae	unclassify	Schistocephalus solidus toti-like virus 2
GCA_943734705.1	Arthropoda	Insecta	Diptera	Culicidae	Anopheles	Anopheles coustani	QJD26157.1_Schistocephalus_solidus_toti-like_virus_2_OX030901.1_62557785_62557573	QJD26157.1	Totiviridae	unclassify	Schistocephalus solidus toti-like virus 2
GCA_943734705.1	Arthropoda	Insecta	Diptera	Culicidae	Anopheles	Anopheles coustani	QJD26157.1_Schistocephalus_solidus_toti-like_virus_2_OX030901.1_62558096_62557800	QJD26157.1	Totiviridae	unclassify	Schistocephalus solidus toti-like virus 2
GCA_943734705.1	Arthropoda	Insecta	Diptera	Culicidae	Anopheles	Anopheles coustani	UHK03175.1_Hangzhou_totivirus_6_OX030901.1_62556948_62556466	UHK03175.1	Totiviridae	Totivirus	Hangzhou totivirus 6
GCA_002091845.1	Arthropoda	Insecta	Diptera	Culicidae	Anopheles	Anopheles cracens	QJD26157.1_Schistocephalus_solidus_toti-like_virus_2_KZ072604.1_51823_51296	QJD26157.1	Totiviridae	unclassify	Schistocephalus solidus toti-like virus 2
GCA_002091845.1	Arthropoda	Insecta	Diptera	Culicidae	Anopheles	Anopheles cracens	UHK03177.1_Hangzhou_totivirus_7_KZ072604.1_48276_47797	UHK03177.1	Totiviridae	Totivirus	Hangzhou totivirus 7
GCA_002091845.1	Arthropoda	Insecta	Diptera	Culicidae	Anopheles	Anopheles cracens	YP_009417300.1_Australian_Anopheles_totivirus_KZ067709.1_15929_15666	YP_009417300.1	Totiviridae	unclassify	Australian Anopheles totivirus
GCA_002091845.1	Arthropoda	Insecta	Diptera	Culicidae	Anopheles	Anopheles cracens	YP_009417300.1_Australian_Anopheles_totivirus_KZ067709.1_20407_20670	YP_009417300.1	Totiviridae	unclassify	Australian Anopheles totivirus
GCA_002091845.1	Arthropoda	Insecta	Diptera	Culicidae	Anopheles	Anopheles cracens	YP_009417300.1_Australian_Anopheles_totivirus_KZ069668.1_5459_4875	YP_009417300.1	Totiviridae	unclassify	Australian Anopheles totivirus
GCA_002091845.1	Arthropoda	Insecta	Diptera	Culicidae	Anopheles	Anopheles cracens	QMU95573.1_Bactrocera_dorsalis_toti-like_virus_2_KZ067709.1_14036_12831	QMU95573.1	Totiviridae	unclassify	Bactrocera dorsalis toti-like virus 2
GCA_002091845.1	Arthropoda	Insecta	Diptera	Culicidae	Anopheles	Anopheles cracens	QMU95573.1_Bactrocera_dorsalis_toti-like_virus_2_KZ067709.1_22300_23505	QMU95573.1	Totiviridae	unclassify	Bactrocera dorsalis toti-like virus 2
GCA_000349145.1	Arthropoda	Insecta	Diptera	Culicidae	Anopheles	Anopheles dirus	UHK03178.1_RNA_Hangzhou_totivirus_7_KB673139.1_3912_4295	UHK03178.1	Totiviridae	Totivirus	Hangzhou totivirus 7
GCA_000349145.1	Arthropoda	Insecta	Diptera	Culicidae	Anopheles	Anopheles dirus	UHK03177.1_Hangzhou_totivirus_7_KB673139.1_354_758	UHK03177.1	Totiviridae	Totivirus	Hangzhou totivirus 7
GCA_000349145.1	Arthropoda	Insecta	Diptera	Culicidae	Anopheles	Anopheles dirus	AOR51365.1_Anopheles_totivirus_KB672946.1_1530410_1530141	AOR51365.1	Totiviridae	unclassify	Anopheles totivirus
GCA_000349145.1	Arthropoda	Insecta	Diptera	Culicidae	Anopheles	Anopheles dirus	QED43028.1_Ambrosiozyma_totivirus_A_KB673139.1_2170_3408	QED43028.1	Totiviridae	Totivirus	Ambrosiozyma totivirus A
GCA_000349105.1	Arthropoda	Insecta	Diptera	Culicidae	Anopheles	Anopheles epiroticus	YP_009417300.1_Australian_Anopheles_totivirus_KB672208.1_2274_2540	YP_009417300.1	Totiviridae	unclassify	Australian Anopheles totivirus
GCA_000349105.1	Arthropoda	Insecta	Diptera	Culicidae	Anopheles	Anopheles epiroticus	QMU95573.1_Bactrocera_dorsalis_toti-like_virus_2_KB672208.1_4223_5506	QMU95573.1	Totiviridae	unclassify	Bactrocera dorsalis toti-like virus 2
GCA_000349105.1	Arthropoda	Insecta	Diptera	Culicidae	Anopheles	Anopheles epiroticus	QLJ83494.1_Fitzroy_Crossing_toti-like_virus_1_KB671653.1_107771_107223	QLJ83494.1	Totiviridae	unclassify	Fitzroy Crossing toti-like virus 1
GCA_000349105.1	Arthropoda	Insecta	Diptera	Culicidae	Anopheles	Anopheles epiroticus	QRW41702.1_Totivirus-like_Culex_mosquito_virus_1_KB671791.1_8951_8712	QRW41702.1	Totiviridae	unclassify	Totivirus-like Culex mosquito virus 1
GCA_000473445.2	Arthropoda	Insecta	Diptera	Culicidae	Anopheles	Anopheles farauti	QMU95573.1_Bactrocera_dorsalis_toti-like_virus_2_KI915053.1_534695_535924	QMU95573.1	Totiviridae	unclassify	Bactrocera dorsalis toti-like virus 2
GCA_000473445.2	Arthropoda	Insecta	Diptera	Culicidae	Anopheles	Anopheles farauti	AOR51365.1_Anopheles_totivirus_KI915053.1_537052_537210	AOR51365.1	Totiviridae	unclassify	Anopheles totivirus
GCA_000473445.2	Arthropoda	Insecta	Diptera	Culicidae	Anopheles	Anopheles farauti	AOR51365.1_Anopheles_totivirus_KI915053.1_537545_538144	AOR51365.1	Totiviridae	unclassify	Anopheles totivirus
GCA_000473445.2	Arthropoda	Insecta	Diptera	Culicidae	Anopheles	Anopheles farauti	QRD99884.1_Drama_totivirus_KI915045.1_9083662_9083042	QRD99884.1	Totiviridae	unclassify	Drama totivirus
GCA_016170035.1	Arthropoda	Insecta	Diptera	Culicidae	Anopheles	Anopheles funestus-like sensu Spillings et al. (2009)	AOR51365.1_Anopheles_totivirus_STHE01003000.1_1347_805	AOR51365.1	Totiviridae	unclassify	Anopheles totivirus
GCA_016170035.1	Arthropoda	Insecta	Diptera	Culicidae	Anopheles	Anopheles funestus-like sensu Spillings et al. (2009)	QRD99884.1_Drama_totivirus_CM028110.1_3922257_3921433	QRD99884.1	Totiviridae	unclassify	Drama totivirus
GCA_016170035.1	Arthropoda	Insecta	Diptera	Culicidae	Anopheles	Anopheles funestus-like sensu Spillings et al. (2009)	QRD99884.1_Drama_totivirus_STHE01000556.1_1386_2045	QRD99884.1	Totiviridae	unclassify	Drama totivirus
GCA_016170035.1	Arthropoda	Insecta	Diptera	Culicidae	Anopheles	Anopheles funestus-like sensu Spillings et al. (2009)	QRD99884.1_Drama_totivirus_STHE01000556.1_2092_2511	QRD99884.1	Totiviridae	unclassify	Drama totivirus
GCA_016170035.1	Arthropoda	Insecta	Diptera	Culicidae	Anopheles	Anopheles funestus-like sensu Spillings et al. (2009)	QRW42127.1_Aedes_aegypti_totivirus_STHE01009826.1_9841_8798	QRW42127.1	Totiviridae	unclassify	Aedes aegypti totivirus
GCA_016170015.1	Arthropoda	Insecta	Diptera	Culicidae	Anopheles	Anopheles longipalpis	QJD26157.1_Schistocephalus_solidus_toti-like_virus_2_CM028106.1_43612684_43613208	QJD26157.1	Totiviridae	unclassify	Schistocephalus solidus toti-like virus 2
GCA_016170015.1	Arthropoda	Insecta	Diptera	Culicidae	Anopheles	Anopheles longipalpis	QJD26157.1_Schistocephalus_solidus_toti-like_virus_2_CM028106.1_43622286_43622810	QJD26157.1	Totiviridae	unclassify	Schistocephalus solidus toti-like virus 2
GCA_016170015.1	Arthropoda	Insecta	Diptera	Culicidae	Anopheles	Anopheles longipalpis	QJD26157.1_Schistocephalus_solidus_toti-like_virus_2_CM028106.1_43632129_43632653	QJD26157.1	Totiviridae	unclassify	Schistocephalus solidus toti-like virus 2
GCA_016170015.1	Arthropoda	Insecta	Diptera	Culicidae	Anopheles	Anopheles longipalpis	QJD26157.1_Schistocephalus_solidus_toti-like_virus_2_CM028106.1_43643721_43644245	QJD26157.1	Totiviridae	unclassify	Schistocephalus solidus toti-like virus 2
GCA_016170015.1	Arthropoda	Insecta	Diptera	Culicidae	Anopheles	Anopheles longipalpis	QJD26157.1_Schistocephalus_solidus_toti-like_virus_2_STHD01008294.1_2008_1580	QJD26157.1	Totiviridae	unclassify	Schistocephalus solidus toti-like virus 2
GCA_016170015.1	Arthropoda	Insecta	Diptera	Culicidae	Anopheles	Anopheles longipalpis	AOR51365.1_Anopheles_totivirus_CM028104.1_4827789_4827932	AOR51365.1	Totiviridae	unclassify	Anopheles totivirus
GCA_016170015.1	Arthropoda	Insecta	Diptera	Culicidae	Anopheles	Anopheles longipalpis	AOR51365.1_Anopheles_totivirus_CM028104.1_4836719_4836862	AOR51365.1	Totiviridae	unclassify	Anopheles totivirus
GCA_016170015.1	Arthropoda	Insecta	Diptera	Culicidae	Anopheles	Anopheles longipalpis	AOR51365.1_Anopheles_totivirus_CM028105.1_14250680_14249943	AOR51365.1	Totiviridae	unclassify	Anopheles totivirus
GCA_016170015.1	Arthropoda	Insecta	Diptera	Culicidae	Anopheles	Anopheles longipalpis	AOR51365.1_Anopheles_totivirus_STHD01012099.1_3_971	AOR51365.1	Totiviridae	unclassify	Anopheles totivirus
GCA_016170015.1	Arthropoda	Insecta	Diptera	Culicidae	Anopheles	Anopheles longipalpis	QTT60744.1_Culex_inatomii_totivirus_STHD01011919.1_1421_720	QTT60744.1	Totiviridae	unclassify	Culex inatomii totivirus
GCA_016170015.1	Arthropoda	Insecta	Diptera	Culicidae	Anopheles	Anopheles longipalpis	QIJ25846.1_RNA_Australian_Anopheles_totivirus_CM028105.1_14242917_14242207	QIJ25846.1	Totiviridae	unclassify	Australian Anopheles totivirus
GCA_016170015.1	Arthropoda	Insecta	Diptera	Culicidae	Anopheles	Anopheles longipalpis	QLJ83495.1_Fitzroy_Crossing_toti-like_virus_1_STHD01012099.1_1950_2285	QLJ83495.1	Totiviridae	unclassify	Fitzroy Crossing toti-like virus 1
GCA_002091835.1	Arthropoda	Insecta	Diptera	Culicidae	Anopheles	Anopheles maculatus	QJD26157.1_Schistocephalus_solidus_toti-like_virus_2_KZ063699.1_29857_30342	QJD26157.1	Totiviridae	unclassify	Schistocephalus solidus toti-like virus 2
GCA_002091835.1	Arthropoda	Insecta	Diptera	Culicidae	Anopheles	Anopheles maculatus	QJD26157.1_Schistocephalus_solidus_toti-like_virus_2_KZ064998.1_44_145	QJD26157.1	Totiviridae	unclassify	Schistocephalus solidus toti-like virus 2
GCA_002091835.1	Arthropoda	Insecta	Diptera	Culicidae	Anopheles	Anopheles maculatus	QJD26157.1_Schistocephalus_solidus_toti-like_virus_2_KZ064998.1_246_545	QJD26157.1	Totiviridae	unclassify	Schistocephalus solidus toti-like virus 2
GCA_002091835.1	Arthropoda	Insecta	Diptera	Culicidae	Anopheles	Anopheles maculatus	QJD26157.1_Schistocephalus_solidus_toti-like_virus_2_KZ064998.1_5536_5237	QJD26157.1	Totiviridae	unclassify	Schistocephalus solidus toti-like virus 2
GCA_002091835.1	Arthropoda	Insecta	Diptera	Culicidae	Anopheles	Anopheles maculatus	QJD26157.1_Schistocephalus_solidus_toti-like_virus_2_KZ064998.1_5775_5584	QJD26157.1	Totiviridae	unclassify	Schistocephalus solidus toti-like virus 2
GCA_002091835.1	Arthropoda	Insecta	Diptera	Culicidae	Anopheles	Anopheles maculatus	QJD26157.1_Schistocephalus_solidus_toti-like_virus_2_KZ065139.1_3532_4008	QJD26157.1	Totiviridae	unclassify	Schistocephalus solidus toti-like virus 2
GCA_002091835.1	Arthropoda	Insecta	Diptera	Culicidae	Anopheles	Anopheles maculatus	QJD26157.1_Schistocephalus_solidus_toti-like_virus_2_LULA01018552.1_7691_7218	QJD26157.1	Totiviridae	unclassify	Schistocephalus solidus toti-like virus 2
GCA_002091835.1	Arthropoda	Insecta	Diptera	Culicidae	Anopheles	Anopheles maculatus	QJD26158.1_Schistocephalus_solidus_toti-like_virus_2_KZ063411.1_39599_38820	QJD26158.1	Totiviridae	unclassify	Schistocephalus solidus toti-like virus 2
GCA_002091835.1	Arthropoda	Insecta	Diptera	Culicidae	Anopheles	Anopheles maculatus	QJD26158.1_Schistocephalus_solidus_toti-like_virus_2_KZ064398.1_16595_17374	QJD26158.1	Totiviridae	unclassify	Schistocephalus solidus toti-like virus 2
GCA_002091835.1	Arthropoda	Insecta	Diptera	Culicidae	Anopheles	Anopheles maculatus	UHK03177.1_Hangzhou_totivirus_7_KZ063699.1_38035_38511	UHK03177.1	Totiviridae	Totivirus	Hangzhou totivirus 7
GCA_002091835.1	Arthropoda	Insecta	Diptera	Culicidae	Anopheles	Anopheles maculatus	YP_009417300.1_Australian_Anopheles_totivirus_KZ063485.1_43056_43187	YP_009417300.1	Totiviridae	unclassify	Australian Anopheles totivirus
GCA_002091835.1	Arthropoda	Insecta	Diptera	Culicidae	Anopheles	Anopheles maculatus	YP_009417300.1_Australian_Anopheles_totivirus_KZ063485.1_43209_43460	YP_009417300.1	Totiviridae	unclassify	Australian Anopheles totivirus
GCA_002091835.1	Arthropoda	Insecta	Diptera	Culicidae	Anopheles	Anopheles maculatus	AOR51364.1_RdRp_Anopheles_totivirus_LULA01013208.1_32388_32278	AOR51364.1	Totiviridae	unclassify	Anopheles totivirus
GCA_002091835.1	Arthropoda	Insecta	Diptera	Culicidae	Anopheles	Anopheles maculatus	AOR51364.1_RdRp_Anopheles_totivirus_LULA01013208.1_32503_32393	AOR51364.1	Totiviridae	unclassify	Anopheles totivirus
GCA_002091835.1	Arthropoda	Insecta	Diptera	Culicidae	Anopheles	Anopheles maculatus	QLJ83494.1_Fitzroy_Crossing_toti-like_virus_1_KZ063912.1_17861_19210	QLJ83494.1	Totiviridae	unclassify	Fitzroy Crossing toti-like virus 1
GCA_002091835.1	Arthropoda	Insecta	Diptera	Culicidae	Anopheles	Anopheles maculatus	AOR51365.1_Anopheles_totivirus_KZ063516.1_23042_23329	AOR51365.1	Totiviridae	unclassify	Anopheles totivirus
GCA_002091835.1	Arthropoda	Insecta	Diptera	Culicidae	Anopheles	Anopheles maculatus	AOR51365.1_Anopheles_totivirus_KZ063724.1_4967_4311	AOR51365.1	Totiviridae	unclassify	Anopheles totivirus
GCA_002091835.1	Arthropoda	Insecta	Diptera	Culicidae	Anopheles	Anopheles maculatus	AOR51365.1_Anopheles_totivirus_KZ064543.1_6304_6507	AOR51365.1	Totiviridae	unclassify	Anopheles totivirus
GCA_002091835.1	Arthropoda	Insecta	Diptera	Culicidae	Anopheles	Anopheles maculatus	QRW41702.1_Totivirus-like_Culex_mosquito_virus_1_KZ063109.1_43682_43828	QRW41702.1	Totiviridae	unclassify	Totivirus-like Culex mosquito virus 1
GCA_002091835.1	Arthropoda	Insecta	Diptera	Culicidae	Anopheles	Anopheles maculatus	QRW41702.1_Totivirus-like_Culex_mosquito_virus_1_LULA01022478.1_2_133	QRW41702.1	Totiviridae	unclassify	Totivirus-like Culex mosquito virus 1
GCA_002091835.1	Arthropoda	Insecta	Diptera	Culicidae	Anopheles	Anopheles maculatus	QRD99884.1_Drama_totivirus_LULA01013208.1_35657_34455	QRD99884.1	Totiviridae	unclassify	Drama totivirus
GCA_002091835.1	Arthropoda	Insecta	Diptera	Culicidae	Anopheles	Anopheles maculatus	QVT76732.1_Bemisia_tabaci_toti-like_virus_1_KZ064398.1_8427_9455	QVT76732.1	Totiviridae	unclassify	Bemisia tabaci toti-like virus 1
GCA_002091835.1	Arthropoda	Insecta	Diptera	Culicidae	Anopheles	Anopheles maculatus	QTT60744.1_Culex_inatomii_totivirus_KZ063109.1_41653_42135	QTT60744.1	Totiviridae	unclassify	Culex inatomii totivirus
GCA_002091835.1	Arthropoda	Insecta	Diptera	Culicidae	Anopheles	Anopheles maculatus	QTT60744.1_Culex_inatomii_totivirus_LULA01049362.1_51_254	QTT60744.1	Totiviridae	unclassify	Culex inatomii totivirus
GCA_002091835.1	Arthropoda	Insecta	Diptera	Culicidae	Anopheles	Anopheles maculatus	QRW42127.1_Aedes_aegypti_totivirus_KZ063109.1_35950_36591	QRW42127.1	Totiviridae	unclassify	Aedes aegypti totivirus
GCA_002091835.1	Arthropoda	Insecta	Diptera	Culicidae	Anopheles	Anopheles maculatus	UHK03176.1_RNA_Hangzhou_totivirus_6_KZ064398.1_7470_8177	UHK03176.1	Totiviridae	Totivirus	Hangzhou totivirus 6
GCA_002091835.1	Arthropoda	Insecta	Diptera	Culicidae	Anopheles	Anopheles maculatus	QLJ83495.1_Fitzroy_Crossing_toti-like_virus_1_LULA01013208.1_30943_29630	QLJ83495.1	Totiviridae	unclassify	Fitzroy Crossing toti-like virus 1
GCA_002091835.1	Arthropoda	Insecta	Diptera	Culicidae	Anopheles	Anopheles maculatus	UHK03175.1_Hangzhou_totivirus_6_KZ064998.1_5148_3838	UHK03175.1	Totiviridae	Totivirus	Hangzhou totivirus 6
GCA_002091835.1	Arthropoda	Insecta	Diptera	Culicidae	Anopheles	Anopheles maculatus	YP_009336492.1_Hubei_toti-like_virus_10_KZ064398.1_5875_6684	YP_009336492.1	unclassify	unclassify	Hubei toti-like virus 10
GCA_002091835.1	Arthropoda	Insecta	Diptera	Culicidae	Anopheles	Anopheles maculatus	YP_009336492.1_Hubei_toti-like_virus_10_KZ064998.1_1165_1974	YP_009336492.1	unclassify	unclassify	Hubei toti-like virus 10
GCA_943734725.1	Arthropoda	Insecta	Diptera	Culicidae	Anopheles	Anopheles marshallii	QEM39143.1_RNA_Aedes_aegypti_totivirus_OX030904.1_47208465_47208004	QEM39143.1	Totiviridae	unclassify	Aedes aegypti totivirus
GCA_943734725.1	Arthropoda	Insecta	Diptera	Culicidae	Anopheles	Anopheles marshallii	QMU95573.1_Bactrocera_dorsalis_toti-like_virus_2_OX030903.1_58191991_58192455	QMU95573.1	Totiviridae	unclassify	Bactrocera dorsalis toti-like virus 2
GCA_943734725.1	Arthropoda	Insecta	Diptera	Culicidae	Anopheles	Anopheles marshallii	QMU95573.1_Bactrocera_dorsalis_toti-like_virus_2_OX030903.1_62520512_62521867	QMU95573.1	Totiviridae	unclassify	Bactrocera dorsalis toti-like virus 2
GCA_943734725.1	Arthropoda	Insecta	Diptera	Culicidae	Anopheles	Anopheles marshallii	UHK02997.1_Hangzhou_totivirus_9_OX030903.1_34185232_34184135	UHK02997.1	Totiviridae	Totivirus	Hangzhou totivirus 9
GCA_943734725.1	Arthropoda	Insecta	Diptera	Culicidae	Anopheles	Anopheles marshallii	UHK02997.1_Hangzhou_totivirus_9_OX030903.1_62555006_62556409	UHK02997.1	Totiviridae	Totivirus	Hangzhou totivirus 9
GCA_943734725.1	Arthropoda	Insecta	Diptera	Culicidae	Anopheles	Anopheles marshallii	AOR51365.1_Anopheles_totivirus_OX030903.1_62516825_62519029	AOR51365.1	Totiviridae	unclassify	Anopheles totivirus
GCA_943734725.1	Arthropoda	Insecta	Diptera	Culicidae	Anopheles	Anopheles marshallii	AOR51365.1_Anopheles_totivirus_OX030903.1_62538029_62538361	AOR51365.1	Totiviridae	unclassify	Anopheles totivirus
GCA_943734725.1	Arthropoda	Insecta	Diptera	Culicidae	Anopheles	Anopheles marshallii	AOR51365.1_Anopheles_totivirus_OX030903.1_62548213_62548545	AOR51365.1	Totiviridae	unclassify	Anopheles totivirus
GCA_943734725.1	Arthropoda	Insecta	Diptera	Culicidae	Anopheles	Anopheles marshallii	AOR51365.1_Anopheles_totivirus_OX030903.1_62551904_62553814	AOR51365.1	Totiviridae	unclassify	Anopheles totivirus
GCA_943734725.1	Arthropoda	Insecta	Diptera	Culicidae	Anopheles	Anopheles marshallii	AOR51365.1_Anopheles_totivirus_OX030903.1_62561800_62562159	AOR51365.1	Totiviridae	unclassify	Anopheles totivirus
GCA_943734725.1	Arthropoda	Insecta	Diptera	Culicidae	Anopheles	Anopheles marshallii	AOR51365.1_Anopheles_totivirus_OX030904.1_47209198_47208743	AOR51365.1	Totiviridae	unclassify	Anopheles totivirus
GCA_943734725.1	Arthropoda	Insecta	Diptera	Culicidae	Anopheles	Anopheles marshallii	AOR51365.1_Anopheles_totivirus_OX030904.1_47209283_47209215	AOR51365.1	Totiviridae	unclassify	Anopheles totivirus
GCA_943734725.1	Arthropoda	Insecta	Diptera	Culicidae	Anopheles	Anopheles marshallii	QRW42127.1_Aedes_aegypti_totivirus_OX030903.1_62514276_62515652	QRW42127.1	Totiviridae	unclassify	Aedes aegypti totivirus
GCA_943734725.1	Arthropoda	Insecta	Diptera	Culicidae	Anopheles	Anopheles marshallii	QRW42127.1_Aedes_aegypti_totivirus_OX030903.1_62558415_62560619	QRW42127.1	Totiviridae	unclassify	Aedes aegypti totivirus
GCA_943734725.1	Arthropoda	Insecta	Diptera	Culicidae	Anopheles	Anopheles marshallii	UHR49761.1_Fushun_totivirus_5_OX030903.1_62531259_62532212	UHR49761.1	Totiviridae	Totivirus	Fushun totivirus 5
GCA_943734725.1	Arthropoda	Insecta	Diptera	Culicidae	Anopheles	Anopheles marshallii	UHR49761.1_Fushun_totivirus_5_OX030903.1_62534654_62535607	UHR49761.1	Totiviridae	Totivirus	Fushun totivirus 5
GCA_943734725.1	Arthropoda	Insecta	Diptera	Culicidae	Anopheles	Anopheles marshallii	UHR49761.1_Fushun_totivirus_5_OX030903.1_62541443_62542396	UHR49761.1	Totiviridae	Totivirus	Fushun totivirus 5
GCA_943734725.1	Arthropoda	Insecta	Diptera	Culicidae	Anopheles	Anopheles marshallii	UHR49761.1_Fushun_totivirus_5_OX030903.1_62544838_62545791	UHR49761.1	Totiviridae	Totivirus	Fushun totivirus 5
GCA_000349025.1	Arthropoda	Insecta	Diptera	Culicidae	Anopheles	Anopheles minimus	QJD26157.1_Schistocephalus_solidus_toti-like_virus_2_KB663832.1_5547919_5548482	QJD26157.1	Totiviridae	unclassify	Schistocephalus solidus toti-like virus 2
GCA_000349025.1	Arthropoda	Insecta	Diptera	Culicidae	Anopheles	Anopheles minimus	AOR51365.1_Anopheles_totivirus_KB663610.1_20008743_20008282	AOR51365.1	Totiviridae	unclassify	Anopheles totivirus
GCA_000349025.1	Arthropoda	Insecta	Diptera	Culicidae	Anopheles	Anopheles minimus	AOR51365.1_Anopheles_totivirus_KB663610.1_20009029_20008787	AOR51365.1	Totiviridae	unclassify	Anopheles totivirus
GCA_000349025.1	Arthropoda	Insecta	Diptera	Culicidae	Anopheles	Anopheles minimus	AOR51365.1_Anopheles_totivirus_KB663720.1_515_471	AOR51365.1	Totiviridae	unclassify	Anopheles totivirus
GCA_000349025.1	Arthropoda	Insecta	Diptera	Culicidae	Anopheles	Anopheles minimus	AOR51365.1_Anopheles_totivirus_KB663943.1_189266_189694	AOR51365.1	Totiviridae	unclassify	Anopheles totivirus
GCA_943737925.1	Arthropoda	Insecta	Diptera	Culicidae	Anopheles	Anopheles nili	YP_009417300.1_Australian_Anopheles_totivirus_OX031310.1_51488083_51488340	YP_009417300.1	Totiviridae	unclassify	Australian Anopheles totivirus
GCA_943737925.1	Arthropoda	Insecta	Diptera	Culicidae	Anopheles	Anopheles nili	QLJ83494.1_Fitzroy_Crossing_toti-like_virus_1_OX031310.1_59634719_59634564	QLJ83494.1	Totiviridae	unclassify	Fitzroy Crossing toti-like virus 1
GCA_943737925.1	Arthropoda	Insecta	Diptera	Culicidae	Anopheles	Anopheles nili	QTT60744.1_Culex_inatomii_totivirus_OX031310.1_51489767_51490573	QTT60744.1	Totiviridae	unclassify	Culex inatomii totivirus
GCA_943737925.1	Arthropoda	Insecta	Diptera	Culicidae	Anopheles	Anopheles nili	QTT60744.1_Culex_inatomii_totivirus_OX031310.1_59630093_59629179	QTT60744.1	Totiviridae	unclassify	Culex inatomii totivirus
GCA_016254315.1	Arthropoda	Insecta	Diptera	Culicidae	Anopheles	Anopheles parensis	QWX94191.1_RNA_Aedes_aegypti_totivirus_2_STHC01006811.1_1158_1379	QWX94191.1	Totiviridae	unclassify	Aedes aegypti totivirus 2
GCA_016254315.1	Arthropoda	Insecta	Diptera	Culicidae	Anopheles	Anopheles parensis	QJD26157.1_Schistocephalus_solidus_toti-like_virus_2_STHC01011905.1_485_913	QJD26157.1	Totiviridae	unclassify	Schistocephalus solidus toti-like virus 2
GCA_016254315.1	Arthropoda	Insecta	Diptera	Culicidae	Anopheles	Anopheles parensis	YP_009417300.1_Australian_Anopheles_totivirus_STHC01000029.1_451_708	YP_009417300.1	Totiviridae	unclassify	Australian Anopheles totivirus
GCA_016254315.1	Arthropoda	Insecta	Diptera	Culicidae	Anopheles	Anopheles parensis	QGA70946.1_Lindangsbacken_virus_STHC01009977.1_1260_361	QGA70946.1	Totiviridae	Totivirus	Lindangsbacken virus
GCA_016254315.1	Arthropoda	Insecta	Diptera	Culicidae	Anopheles	Anopheles parensis	QLJ83494.1_Fitzroy_Crossing_toti-like_virus_1_STHC01000029.1_958_1917	QLJ83494.1	Totiviridae	unclassify	Fitzroy Crossing toti-like virus 1
GCA_016254315.1	Arthropoda	Insecta	Diptera	Culicidae	Anopheles	Anopheles parensis	AOR51365.1_Anopheles_totivirus_STHC01000004.1_4748589_4748732	AOR51365.1	Totiviridae	unclassify	Anopheles totivirus
GCA_018908115.1	Arthropoda	Insecta	Diptera	Culicidae	Anopheles	Anopheles rivulorum	QEM39143.1_RNA_Aedes_aegypti_totivirus_STHB01000006.1_1303123_1302740	QEM39143.1	Totiviridae	unclassify	Aedes aegypti totivirus
GCA_018908115.1	Arthropoda	Insecta	Diptera	Culicidae	Anopheles	Anopheles rivulorum	UHK03000.1_RNA_Hangzhou_totivirus_10_STHB01006460.1_2736_3311	UHK03000.1	Totiviridae	Totivirus	Hangzhou totivirus 10
GCA_018908115.1	Arthropoda	Insecta	Diptera	Culicidae	Anopheles	Anopheles rivulorum	QJD26157.1_Schistocephalus_solidus_toti-like_virus_2_CM032177.1_24319622_24320095	QJD26157.1	Totiviridae	unclassify	Schistocephalus solidus toti-like virus 2
GCA_018908115.1	Arthropoda	Insecta	Diptera	Culicidae	Anopheles	Anopheles rivulorum	QJD26157.1_Schistocephalus_solidus_toti-like_virus_2_STHB01010804.1_2298_2771	QJD26157.1	Totiviridae	unclassify	Schistocephalus solidus toti-like virus 2
GCA_018908115.1	Arthropoda	Insecta	Diptera	Culicidae	Anopheles	Anopheles rivulorum	AOR51365.1_Anopheles_totivirus_STHB01000006.1_1304370_1303972	AOR51365.1	Totiviridae	unclassify	Anopheles totivirus
GCA_018908115.1	Arthropoda	Insecta	Diptera	Culicidae	Anopheles	Anopheles rivulorum	AOR51365.1_Anopheles_totivirus_STHB01000006.1_1305886_1305692	AOR51365.1	Totiviridae	unclassify	Anopheles totivirus
GCA_018908115.1	Arthropoda	Insecta	Diptera	Culicidae	Anopheles	Anopheles rivulorum	AOR51365.1_Anopheles_totivirus_STHB01000762.1_2360_2043	AOR51365.1	Totiviridae	unclassify	Anopheles totivirus
GCA_018908115.1	Arthropoda	Insecta	Diptera	Culicidae	Anopheles	Anopheles rivulorum	QRW42127.1_Aedes_aegypti_totivirus_STHB01000762.1_419_51	QRW42127.1	Totiviridae	unclassify	Aedes aegypti totivirus
GCA_016170025.1	Arthropoda	Insecta	Diptera	Culicidae	Anopheles	Anopheles vaneedeni	QJD26157.1_Schistocephalus_solidus_toti-like_virus_2_STHA01000005.1_43596133_43596744	QJD26157.1	Totiviridae	unclassify	Schistocephalus solidus toti-like virus 2
GCA_016170025.1	Arthropoda	Insecta	Diptera	Culicidae	Anopheles	Anopheles vaneedeni	QJD26157.1_Schistocephalus_solidus_toti-like_virus_2_STHA01000005.1_43607907_43608518	QJD26157.1	Totiviridae	unclassify	Schistocephalus solidus toti-like virus 2
GCA_016170025.1	Arthropoda	Insecta	Diptera	Culicidae	Anopheles	Anopheles vaneedeni	QJD26157.1_Schistocephalus_solidus_toti-like_virus_2_STHA01000005.1_43619681_43620292	QJD26157.1	Totiviridae	unclassify	Schistocephalus solidus toti-like virus 2
GCA_016170025.1	Arthropoda	Insecta	Diptera	Culicidae	Anopheles	Anopheles vaneedeni	QJD26157.1_Schistocephalus_solidus_toti-like_virus_2_STHA01000005.1_43633215_43633826	QJD26157.1	Totiviridae	unclassify	Schistocephalus solidus toti-like virus 2
GCA_016170025.1	Arthropoda	Insecta	Diptera	Culicidae	Anopheles	Anopheles vaneedeni	YP_009417300.1_Australian_Anopheles_totivirus_CM028118.1_18439264_18438992	YP_009417300.1	Totiviridae	unclassify	Australian Anopheles totivirus
GCA_016170025.1	Arthropoda	Insecta	Diptera	Culicidae	Anopheles	Anopheles vaneedeni	YP_009417300.1_Australian_Anopheles_totivirus_STHA01000635.1_6280_6339	YP_009417300.1	Totiviridae	unclassify	Australian Anopheles totivirus
GCA_016170025.1	Arthropoda	Insecta	Diptera	Culicidae	Anopheles	Anopheles vaneedeni	YP_009417300.1_Australian_Anopheles_totivirus_STHA01000635.1_6341_6394	YP_009417300.1	Totiviridae	unclassify	Australian Anopheles totivirus
GCA_016170025.1	Arthropoda	Insecta	Diptera	Culicidae	Anopheles	Anopheles vaneedeni	AOR51365.1_Anopheles_totivirus_CM028118.1_11969147_11969422	AOR51365.1	Totiviridae	unclassify	Anopheles totivirus
GCA_016170025.1	Arthropoda	Insecta	Diptera	Culicidae	Anopheles	Anopheles vaneedeni	AOR51365.1_Anopheles_totivirus_STHA01000003.1_44586582_44586725	AOR51365.1	Totiviridae	unclassify	Anopheles totivirus
GCA_016170025.1	Arthropoda	Insecta	Diptera	Culicidae	Anopheles	Anopheles vaneedeni	AOR51365.1_Anopheles_totivirus_STHA01000005.1_43582819_43583094	AOR51365.1	Totiviridae	unclassify	Anopheles totivirus
GCA_016170025.1	Arthropoda	Insecta	Diptera	Culicidae	Anopheles	Anopheles vaneedeni	AOR51365.1_Anopheles_totivirus_STHA01004180.1_1792_1649	AOR51365.1	Totiviridae	unclassify	Anopheles totivirus
GCA_016170025.1	Arthropoda	Insecta	Diptera	Culicidae	Anopheles	Anopheles vaneedeni	QRD99884.1_Drama_totivirus_CM028118.1_11968289_11968756	QRD99884.1	Totiviridae	unclassify	Drama totivirus
GCA_016170025.1	Arthropoda	Insecta	Diptera	Culicidae	Anopheles	Anopheles vaneedeni	QRD99884.1_Drama_totivirus_CM028118.1_18435032_18434208	QRD99884.1	Totiviridae	unclassify	Drama totivirus
GCA_016170025.1	Arthropoda	Insecta	Diptera	Culicidae	Anopheles	Anopheles vaneedeni	QRD99884.1_Drama_totivirus_STHA01000005.1_43581961_43582428	QRD99884.1	Totiviridae	unclassify	Drama totivirus
GCA_016170025.1	Arthropoda	Insecta	Diptera	Culicidae	Anopheles	Anopheles vaneedeni	QRD99884.1_Drama_totivirus_STHA01004557.1_3081_3473	QRD99884.1	Totiviridae	unclassify	Drama totivirus
GCA_016170025.1	Arthropoda	Insecta	Diptera	Culicidae	Anopheles	Anopheles vaneedeni	QRD99884.1_Drama_totivirus_STHA01021127.1_11454_14198	QRD99884.1	Totiviridae	unclassify	Drama totivirus
GCA_016170025.1	Arthropoda	Insecta	Diptera	Culicidae	Anopheles	Anopheles vaneedeni	QIJ25846.1_RNA_Australian_Anopheles_totivirus_STHA01021127.1_15198_15608	QIJ25846.1	Totiviridae	unclassify	Australian Anopheles totivirus
GCA_943734765.1	Arthropoda	Insecta	Diptera	Culicidae	Anopheles	Anopheles ziemanni	QLJ83491.1_Fitzroy_Crossing_toti-like_virus_2_OX030920.1_34839731_34840516	QLJ83491.1	Totiviridae	unclassify	Fitzroy Crossing toti-like virus 2
GCA_943734765.1	Arthropoda	Insecta	Diptera	Culicidae	Anopheles	Anopheles ziemanni	QJD26157.1_Schistocephalus_solidus_toti-like_virus_2_OX030920.1_34839367_34839591	QJD26157.1	Totiviridae	unclassify	Schistocephalus solidus toti-like virus 2
GCA_024139115.1	Arthropoda	Insecta	Diptera	Culicidae	Armigeres	Armigeres subalbatus	QLJ83491.1_Fitzroy_Crossing_toti-like_virus_2_JAMXBT010000288.1_80026_80697	QLJ83491.1	Totiviridae	unclassify	Fitzroy Crossing toti-like virus 2
GCA_024139115.1	Arthropoda	Insecta	Diptera	Culicidae	Armigeres	Armigeres subalbatus	UHK03177.1_Hangzhou_totivirus_7_JAMXBT010000003.1_403834804_403835742	UHK03177.1	Totiviridae	Totivirus	Hangzhou totivirus 7
GCA_024139115.1	Arthropoda	Insecta	Diptera	Culicidae	Armigeres	Armigeres subalbatus	YP_009417300.1_Australian_Anopheles_totivirus_JAMXBT010000003.1_329533969_329533691	YP_009417300.1	Totiviridae	unclassify	Australian Anopheles totivirus
GCA_024139115.1	Arthropoda	Insecta	Diptera	Culicidae	Armigeres	Armigeres subalbatus	YP_009417300.1_Australian_Anopheles_totivirus_JAMXBT010000003.1_329534802_329534281	YP_009417300.1	Totiviridae	unclassify	Australian Anopheles totivirus
GCA_024139115.1	Arthropoda	Insecta	Diptera	Culicidae	Armigeres	Armigeres subalbatus	QGA70946.1_Lindangsbacken_virus_JAMXBT010000003.1_213236883_213237029	QGA70946.1	Totiviridae	Totivirus	Lindangsbacken virus
GCA_024139115.1	Arthropoda	Insecta	Diptera	Culicidae	Armigeres	Armigeres subalbatus	QGA70946.1_Lindangsbacken_virus_JAMXBT010000003.1_382230755_382232284	QGA70946.1	Totiviridae	Totivirus	Lindangsbacken virus
GCA_024139115.1	Arthropoda	Insecta	Diptera	Culicidae	Armigeres	Armigeres subalbatus	QLJ83494.1_Fitzroy_Crossing_toti-like_virus_1_JAMXBT010000001.1_283417566_283417465	QLJ83494.1	Totiviridae	unclassify	Fitzroy Crossing toti-like virus 1
GCA_024139115.1	Arthropoda	Insecta	Diptera	Culicidae	Armigeres	Armigeres subalbatus	QLJ83494.1_Fitzroy_Crossing_toti-like_virus_1_JAMXBT010000003.1_329532403_329532023	QLJ83494.1	Totiviridae	unclassify	Fitzroy Crossing toti-like virus 1
GCA_024139115.1	Arthropoda	Insecta	Diptera	Culicidae	Armigeres	Armigeres subalbatus	QRW41702.1_Totivirus-like_Culex_mosquito_virus_1_JAMXBT010000003.1_213235790_213236068	QRW41702.1	Totiviridae	unclassify	Totivirus-like Culex mosquito virus 1
GCA_024139115.1	Arthropoda	Insecta	Diptera	Culicidae	Armigeres	Armigeres subalbatus	YP_009336492.1_Hubei_toti-like_virus_10_JAMXBT010000001.1_145291502_145291765	YP_009336492.1	unclassify	unclassify	Hubei toti-like virus 10
GCA_024139115.1	Arthropoda	Insecta	Diptera	Culicidae	Armigeres	Armigeres subalbatus	YP_009336492.1_Hubei_toti-like_virus_10_JAMXBT010000003.1_418266406_418266579	YP_009336492.1	unclassify	unclassify	Hubei toti-like virus 10
GCA_024139115.1	Arthropoda	Insecta	Diptera	Culicidae	Armigeres	Armigeres subalbatus	BCI50698.1_RNA_Culex_vishnui_subgroup_totivirus_JAMXBT010000003.1_403835971_403836243	BCI50698.1	Totiviridae	unclassify	Culex vishnui subgroup totivirus
GCA_002237135.2	Arthropoda	Insecta	Diptera	Diopsidae	Teleopsis	Teleopsis dalmanni	UHK03000.1_RNA_Hangzhou_totivirus_10_CM026970.1_228805834_228806025	UHK03000.1	Totiviridae	Totivirus	Hangzhou totivirus 10
GCA_002237135.2	Arthropoda	Insecta	Diptera	Diopsidae	Teleopsis	Teleopsis dalmanni	AOR51364.1_RdRp_Anopheles_totivirus_CM026971.1_76229488_76229880	AOR51364.1	Totiviridae	unclassify	Anopheles totivirus
GCA_002237135.4	Arthropoda	Insecta	Diptera	Diopsidae	Teleopsis	Teleopsis dalmanni	YP_009230208.1_RdRp_Camponotus_nipponicus_virus_CM026971.2_50301018_50301446	YP_009230208.1	Totiviridae	unclassify	Camponotus nipponicus virus
GCA_002237135.4	Arthropoda	Insecta	Diptera	Diopsidae	Teleopsis	Teleopsis dalmanni	YP_009230208.1_RdRp_Camponotus_nipponicus_virus_NLCU03008564.1_35401_34973	YP_009230208.1	Totiviridae	unclassify	Camponotus nipponicus virus
GCA_002237135.2	Arthropoda	Insecta	Diptera	Diopsidae	Teleopsis	Teleopsis dalmanni	UHK02999.1_Hangzhou_totivirus_10_CM026971.1_76229022_76229333	UHK02999.1	Totiviridae	Totivirus	Hangzhou totivirus 10
GCA_002237135.2	Arthropoda	Insecta	Diptera	Diopsidae	Teleopsis	Teleopsis dalmanni	UHK02999.1_Hangzhou_totivirus_10_NLCU02022976.1_35867_35556	UHK02999.1	Totiviridae	Totivirus	Hangzhou totivirus 10
GCA_002237135.4	Arthropoda	Insecta	Diptera	Diopsidae	Teleopsis	Teleopsis dalmanni	UHK02999.1_Hangzhou_totivirus_10_CM026971.2_50300552_50300863	UHK02999.1	Totiviridae	Totivirus	Hangzhou totivirus 10
GCA_002237135.4	Arthropoda	Insecta	Diptera	Diopsidae	Teleopsis	Teleopsis dalmanni	UHK02999.1_Hangzhou_totivirus_10_NLCU03008564.1_35867_35556	UHK02999.1	Totiviridae	Totivirus	Hangzhou totivirus 10
GCA_002237135.2	Arthropoda	Insecta	Diptera	Diopsidae	Teleopsis	Teleopsis dalmanni	QLJ83495.1_Fitzroy_Crossing_toti-like_virus_1_NLCU02022976.1_35407_34976	QLJ83495.1	Totiviridae	unclassify	Fitzroy Crossing toti-like virus 1
GCA_001014875.1	Arthropoda	Insecta	Diptera	Dolichopodidae	Condylostylus	Condylostylus patibulatus	QHJ91805.1_RNA_Shanghai_totivirus_JXOW01112545.1_1040_144	QHJ91805.1	Totiviridae	unclassify	Shanghai totivirus
GCA_001014875.1	Arthropoda	Insecta	Diptera	Dolichopodidae	Condylostylus	Condylostylus patibulatus	UHR49804.1_Sanya_orius_sauteri_totivirus_2_JXOW01186955.1_1609_1851	UHR49804.1	Totiviridae	Totivirus	Sanya orius sauteri totivirus 2
GCA_001014875.1	Arthropoda	Insecta	Diptera	Dolichopodidae	Condylostylus	Condylostylus patibulatus	YP_009333169.1_Hubei_toti-like_virus_19_JXOW01194515.1_922_566	YP_009333169.1	unclassify	unclassify	Hubei toti-like virus 19
GCA_001014875.1	Arthropoda	Insecta	Diptera	Dolichopodidae	Condylostylus	Condylostylus patibulatus	CAF0513900.1_Bactrocera_tryoni_toti-like_virus_1_JXOW01148914.1_2454_1741	CAF0513900.1	Totiviridae	unclassify	Bactrocera tryoni toti-like virus 1
GCA_001014875.1	Arthropoda	Insecta	Diptera	Dolichopodidae	Condylostylus	Condylostylus patibulatus	UHK03215.1_Sanya_totivirus_12_JXOW01186955.1_1295_1558	UHK03215.1	Totiviridae	Totivirus	Sanya totivirus 12
GCA_001014875.1	Arthropoda	Insecta	Diptera	Dolichopodidae	Condylostylus	Condylostylus patibulatus	UHM27714.1_RNA_Hangzhou_sogatella_furcifera_totivirus_2_JXOW01186955.1_4581_5066	UHM27714.1	Totiviridae	Totivirus	Hangzhou sogatella furcifera totivirus 2
GCA_001014875.1	Arthropoda	Insecta	Diptera	Dolichopodidae	Condylostylus	Condylostylus patibulatus	YP_009336858.1_Hubei_toti-like_virus_15_JXOW01084915.1_2768_3556	YP_009336858.1	unclassify	unclassify	Hubei toti-like virus 15
GCA_001014875.1	Arthropoda	Insecta	Diptera	Dolichopodidae	Condylostylus	Condylostylus patibulatus	YP_009336858.1_Hubei_toti-like_virus_15_JXOW01148927.1_768_1487	YP_009336858.1	unclassify	unclassify	Hubei toti-like virus 15
GCA_001014875.1	Arthropoda	Insecta	Diptera	Dolichopodidae	Condylostylus	Condylostylus patibulatus	YP_009336779.1_Hubei_toti-like_virus_13_JXOW01186955.1_1989_4085	YP_009336779.1	unclassify	unclassify	Hubei toti-like virus 13
GCA_001014875.1	Arthropoda	Insecta	Diptera	Dolichopodidae	Condylostylus	Condylostylus patibulatus	UHK02999.1_Hangzhou_totivirus_10_JXOW01206184.1_125_817	UHK02999.1	Totiviridae	Totivirus	Hangzhou totivirus 10
GCA_001014875.1	Arthropoda	Insecta	Diptera	Dolichopodidae	Condylostylus	Condylostylus patibulatus	UHK03224.1_RNA_Hangzhou_zicrona_caerulea_totivirus_1_JXOW01211096.1_718_23	UHK03224.1	Totiviridae	Totivirus	Hangzhou zicrona caerulea totivirus 1
GCA_001014875.1	Arthropoda	Insecta	Diptera	Dolichopodidae	Condylostylus	Condylostylus patibulatus	YP_009256208.1_Golden_shiner_totivirus_JXOW01039184.1_965_2509	YP_009256208.1	Totiviridae	unclassify	Golden shiner totivirus
GCA_001014875.1	Arthropoda	Insecta	Diptera	Dolichopodidae	Condylostylus	Condylostylus patibulatus	YP_009256208.1_Golden_shiner_totivirus_JXOW01072158.1_668_967	YP_009256208.1	Totiviridae	unclassify	Golden shiner totivirus
GCA_001014875.1	Arthropoda	Insecta	Diptera	Dolichopodidae	Condylostylus	Condylostylus patibulatus	QRW41703.1_RNA_Totivirus-like_Culex_mosquito_virus_1_JXOW01148927.1_2353_2679	QRW41703.1	Totiviridae	unclassify	Totivirus-like Culex mosquito virus 1
GCA_001014875.1	Arthropoda	Insecta	Diptera	Dolichopodidae	Condylostylus	Condylostylus patibulatus	QQP18683.1_Soybean_thrips-associated_totivirus_2_JXOW01084311.1_595_1206	QQP18683.1	Totiviridae	unclassify	Soybean thrips-associated totivirus 2
GCA_001014875.1	Arthropoda	Insecta	Diptera	Dolichopodidae	Condylostylus	Condylostylus patibulatus	QHJ91802.1_Shanghai_totivirus_JXOW01059344.1_879_1	QHJ91802.1	Totiviridae	unclassify	Shanghai totivirus
GCA_018903765.1	Arthropoda	Insecta	Diptera	Drosophilidae	Drosophila	Drosophila aff. chauvacae BK-2020	QTT60744.1_Culex_inatomii_totivirus_JAEIGO010000838.1_2208497_2207283	QTT60744.1	Totiviridae	unclassify	Culex inatomii totivirus
GCA_009650485.2	Arthropoda	Insecta	Diptera	Drosophilidae	Drosophila	Drosophila albomicans	QRW42127.1_Aedes_aegypti_totivirus_CM018884.2_13952922_13951780	QRW42127.1	Totiviridae	unclassify	Aedes aegypti totivirus
GCA_017639315.2	Arthropoda	Insecta	Diptera	Drosophilidae	Drosophila	Drosophila ananassae	QTT60744.1_Culex_inatomii_totivirus_CM033064.1_9718666_9717461	QTT60744.1	Totiviridae	unclassify	Culex inatomii totivirus
GCA_008042795.1	Arthropoda	Insecta	Diptera	Drosophilidae	Drosophila	Drosophila asahinai	QGA70946.1_Lindangsbacken_virus_VNJZ01008881.1_13425_12616	QGA70946.1	Totiviridae	Totivirus	Lindangsbacken virus
GCA_008042795.1	Arthropoda	Insecta	Diptera	Drosophilidae	Drosophila	Drosophila asahinai	QGA70946.1_Lindangsbacken_virus_VNJZ01008881.1_13735_13523	QGA70946.1	Totiviridae	Totivirus	Lindangsbacken virus
GCA_008121215.1	Arthropoda	Insecta	Diptera	Drosophilidae	Drosophila	Drosophila athabasca	YP_009417300.1_Australian_Anopheles_totivirus_CM017796.1_2704035_2704259	YP_009417300.1	Totiviridae	unclassify	Australian Anopheles totivirus
GCA_008121215.1	Arthropoda	Insecta	Diptera	Drosophilidae	Drosophila	Drosophila athabasca	QMU95573.1_Bactrocera_dorsalis_toti-like_virus_2_CM017796.1_2704575_2704823	QMU95573.1	Totiviridae	unclassify	Bactrocera dorsalis toti-like virus 2
GCA_008121215.1	Arthropoda	Insecta	Diptera	Drosophilidae	Drosophila	Drosophila athabasca	UHK02997.1_Hangzhou_totivirus_9_CM017796.1_2702110_2702469	UHK02997.1	Totiviridae	Totivirus	Hangzhou totivirus 9
GCA_008121215.1	Arthropoda	Insecta	Diptera	Drosophilidae	Drosophila	Drosophila athabasca	UHK02997.1_Hangzhou_totivirus_9_CM017796.1_2704465_2704497	UHK02997.1	Totiviridae	Totivirus	Hangzhou totivirus 9
GCA_008121215.1	Arthropoda	Insecta	Diptera	Drosophilidae	Drosophila	Drosophila athabasca	QTT60744.1_Culex_inatomii_totivirus_CM017794.1_10545941_10545828	QTT60744.1	Totiviridae	unclassify	Culex inatomii totivirus
GCA_008121215.1	Arthropoda	Insecta	Diptera	Drosophilidae	Drosophila	Drosophila athabasca	UHR49763.1_Sogatella_furcifera_totivirus_1_CM017796.1_9958251_9957511	UHR49763.1	Totiviridae	unclassify	Sogatella furcifera totivirus 1
GCA_008121215.1	Arthropoda	Insecta	Diptera	Drosophilidae	Drosophila	Drosophila athabasca	UHM27526.1_Sanya_totivirus_8_CM017793.1_31046168_31044486	UHM27526.1	Totiviridae	Totivirus	Sanya totivirus 8
GCA_008042615.1	Arthropoda	Insecta	Diptera	Drosophilidae	Drosophila	Drosophila auraria	QRD99884.1_Drama_totivirus_VNJW01013946.1_25871_27139	QRD99884.1	Totiviridae	unclassify	Drama totivirus
GCA_008042615.1	Arthropoda	Insecta	Diptera	Drosophilidae	Drosophila	Drosophila auraria	APG76022.1_Hubei_toti-like_virus_14_VNJW01001118.1_2271_2083	APG76022.1	unclassify	unclassify	Hubei toti-like virus 14
GCA_018874675.1	Arthropoda	Insecta	Diptera	Drosophilidae	Drosophila	Drosophila baimaii	UHK03269.1_Hangzhou_totivirus_2_JAEIIU010023639.1_648_19	UHK03269.1	Totiviridae	Totivirus	Hangzhou totivirus 2
GCA_018874675.1	Arthropoda	Insecta	Diptera	Drosophilidae	Drosophila	Drosophila baimaii	QRW41702.1_Totivirus-like_Culex_mosquito_virus_1_JAEIIU010055643.1_26429_27616	QRW41702.1	Totiviridae	unclassify	Totivirus-like Culex mosquito virus 1
GCA_008044335.1	Arthropoda	Insecta	Diptera	Drosophilidae	Drosophila	Drosophila bakoue	QMU95573.1_Bactrocera_dorsalis_toti-like_virus_2_VNJL01000694.1_71464_71655	QMU95573.1	Totiviridae	unclassify	Bactrocera dorsalis toti-like virus 2
GCA_009664405.1	Arthropoda	Insecta	Diptera	Drosophilidae	Drosophila	Drosophila bifasciata	UHK02997.1_Hangzhou_totivirus_9_CM019043.1_27550232_27549480	UHK02997.1	Totiviridae	Totivirus	Hangzhou totivirus 9
GCA_009664405.1	Arthropoda	Insecta	Diptera	Drosophilidae	Drosophila	Drosophila bifasciata	UHK02997.1_Hangzhou_totivirus_9_CM019043.1_27550600_27550250	UHK02997.1	Totiviridae	Totivirus	Hangzhou totivirus 9
GCA_008042715.1	Arthropoda	Insecta	Diptera	Drosophilidae	Drosophila	Drosophila bocki	QLJ83494.1_Fitzroy_Crossing_toti-like_virus_1_VNJY01002918.1_7124_7062	QLJ83494.1	Totiviridae	unclassify	Fitzroy Crossing toti-like virus 1
GCA_008042715.1	Arthropoda	Insecta	Diptera	Drosophilidae	Drosophila	Drosophila bocki	QRD99884.1_Drama_totivirus_VNJY01005572.1_117177_118427	QRD99884.1	Totiviridae	unclassify	Drama totivirus
GCA_008042655.1	Arthropoda	Insecta	Diptera	Drosophilidae	Drosophila	Drosophila burlai	QLJ83494.1_Fitzroy_Crossing_toti-like_virus_1_VNJT01017782.1_81009_79798	QLJ83494.1	Totiviridae	unclassify	Fitzroy Crossing toti-like virus 1
GCA_018905695.1	Arthropoda	Insecta	Diptera	Drosophilidae	Drosophila	Drosophila chauvacae	AOR51365.1_Anopheles_totivirus_JAEIIP010023775.1_8697_7687	AOR51365.1	Totiviridae	unclassify	Anopheles totivirus
GCA_018874535.1	Arthropoda	Insecta	Diptera	Drosophilidae	Drosophila	Drosophila fengkainensis	QMU95573.1_Bactrocera_dorsalis_toti-like_virus_2_JAEIIN010006890.1_566_3	QMU95573.1	Totiviridae	unclassify	Bactrocera dorsalis toti-like virus 2
GCA_018874535.1	Arthropoda	Insecta	Diptera	Drosophilidae	Drosophila	Drosophila fengkainensis	QMU95573.1_Bactrocera_dorsalis_toti-like_virus_2_JAEIIN010013940.1_28_510	QMU95573.1	Totiviridae	unclassify	Bactrocera dorsalis toti-like virus 2
GCA_018874535.1	Arthropoda	Insecta	Diptera	Drosophilidae	Drosophila	Drosophila fengkainensis	UHK02997.1_Hangzhou_totivirus_9_JAEIIN010006891.1_563_9	UHK02997.1	Totiviridae	Totivirus	Hangzhou totivirus 9
GCA_018874535.1	Arthropoda	Insecta	Diptera	Drosophilidae	Drosophila	Drosophila fengkainensis	QRW41702.1_Totivirus-like_Culex_mosquito_virus_1_JAEIIN010011161.1_3_374	QRW41702.1	Totiviridae	unclassify	Totivirus-like Culex mosquito virus 1
GCA_018874535.1	Arthropoda	Insecta	Diptera	Drosophilidae	Drosophila	Drosophila fengkainensis	QRW41702.1_Totivirus-like_Culex_mosquito_virus_1_JAEIIN010076799.1_3_872	QRW41702.1	Totiviridae	unclassify	Totivirus-like Culex mosquito virus 1
GCA_018874535.1	Arthropoda	Insecta	Diptera	Drosophilidae	Drosophila	Drosophila fengkainensis	QRW41702.1_Totivirus-like_Culex_mosquito_virus_1_JAEIIN010076799.1_898_999	QRW41702.1	Totiviridae	unclassify	Totivirus-like Culex mosquito virus 1
GCA_018874535.1	Arthropoda	Insecta	Diptera	Drosophilidae	Drosophila	Drosophila fengkainensis	QRD99884.1_Drama_totivirus_JAEIIN010002495.1_156_533	QRD99884.1	Totiviridae	unclassify	Drama totivirus
GCA_018874515.1	Arthropoda	Insecta	Diptera	Drosophilidae	Drosophila	Drosophila greeni	UHM27527.1_RNA_Sanya_totivirus_8_JAEIIM010062277.1_1377_463	UHM27527.1	Totiviridae	Totivirus	Sanya totivirus 8
GCA_018874515.1	Arthropoda	Insecta	Diptera	Drosophilidae	Drosophila	Drosophila greeni	QMU95573.1_Bactrocera_dorsalis_toti-like_virus_2_JAEIIM010023864.1_4932_7169	QMU95573.1	Totiviridae	unclassify	Bactrocera dorsalis toti-like virus 2
GCA_018874515.1	Arthropoda	Insecta	Diptera	Drosophilidae	Drosophila	Drosophila greeni	YP_009336779.1_Hubei_toti-like_virus_13_JAEIIM010062277.1_3953_1908	YP_009336779.1	unclassify	unclassify	Hubei toti-like virus 13
GCA_900245975.1	Arthropoda	Insecta	Diptera	Drosophilidae	Drosophila	Drosophila guanche	UHK02997.1_Hangzhou_totivirus_9_OUUW01000002.1_10444591_10444935	UHK02997.1	Totiviridae	Totivirus	Hangzhou totivirus 9
GCA_004354385.1	Arthropoda	Insecta	Diptera	Drosophilidae	Drosophila	Drosophila innubila	QRW41702.1_Totivirus-like_Culex_mosquito_virus_1_CM015046.1_22795196_22795618	QRW41702.1	Totiviridae	unclassify	Totivirus-like Culex mosquito virus 1
GCA_004354385.2	Arthropoda	Insecta	Diptera	Drosophilidae	Drosophila	Drosophila innubila	QRW41702.1_Totivirus-like_Culex_mosquito_virus_1_CM015046.2_22795196_22795618	QRW41702.1	Totiviridae	unclassify	Totivirus-like Culex mosquito virus 1
GCA_008042475.1	Arthropoda	Insecta	Diptera	Drosophilidae	Drosophila	Drosophila kanapiae	YP_009336859.1_Hubei_toti-like_virus_15_VNJM01002544.1_2360_1875	YP_009336859.1	unclassify	unclassify	Hubei toti-like virus 15
GCA_008042475.1	Arthropoda	Insecta	Diptera	Drosophilidae	Drosophila	Drosophila kanapiae	QRW41702.1_Totivirus-like_Culex_mosquito_virus_1_VNJM01002127.1_534038_535192	QRW41702.1	Totiviridae	unclassify	Totivirus-like Culex mosquito virus 1
GCA_008042475.1	Arthropoda	Insecta	Diptera	Drosophilidae	Drosophila	Drosophila kanapiae	QMU95571.1_Bactrocera_dorsalis_toti-like_virus_1_VNJM01002544.1_4840_2678	QMU95571.1	Totiviridae	unclassify	Bactrocera dorsalis toti-like virus 1
GCA_023558455.1	Arthropoda	Insecta	Diptera	Drosophilidae	Drosophila	Drosophila kepulauana	QTT60744.1_Culex_inatomii_totivirus_CM042367.1_15677585_15678685	QTT60744.1	Totiviridae	unclassify	Culex inatomii totivirus
GCA_008044355.1	Arthropoda	Insecta	Diptera	Drosophilidae	Drosophila	Drosophila lacteicornis	QGA70946.1_Lindangsbacken_virus_VNKF01013815.1_16468_15977	QGA70946.1	Totiviridae	Totivirus	Lindangsbacken virus
GCA_008042735.1	Arthropoda	Insecta	Diptera	Drosophilidae	Drosophila	Drosophila leontia	UHK02997.1_Hangzhou_totivirus_9_VNKB01003515.1_2107_1298	UHK02997.1	Totiviridae	Totivirus	Hangzhou totivirus 9
GCA_008042735.1	Arthropoda	Insecta	Diptera	Drosophilidae	Drosophila	Drosophila leontia	QTT60744.1_Culex_inatomii_totivirus_VNKB01002498.1_28105_26846	QTT60744.1	Totiviridae	unclassify	Culex inatomii totivirus
GCA_018905715.1	Arthropoda	Insecta	Diptera	Drosophilidae	Drosophila	Drosophila lini	AOR51365.1_Anopheles_totivirus_JAEIIL010025215.1_5105_7357	AOR51365.1	Totiviridae	unclassify	Anopheles totivirus
GCA_008121275.1	Arthropoda	Insecta	Diptera	Drosophilidae	Drosophila	Drosophila lowei	QMU95573.1_Bactrocera_dorsalis_toti-like_virus_2_CM017781.1_16512389_16512333	QMU95573.1	Totiviridae	unclassify	Bactrocera dorsalis toti-like virus 2
GCA_008121275.1	Arthropoda	Insecta	Diptera	Drosophilidae	Drosophila	Drosophila lowei	QMU95573.1_Bactrocera_dorsalis_toti-like_virus_2_CM017781.1_16512684_16512403	QMU95573.1	Totiviridae	unclassify	Bactrocera dorsalis toti-like virus 2
GCA_008121275.1	Arthropoda	Insecta	Diptera	Drosophilidae	Drosophila	Drosophila lowei	QGA70946.1_Lindangsbacken_virus_CM017779.1_13886159_13887115	QGA70946.1	Totiviridae	Totivirus	Lindangsbacken virus
GCA_008121275.1	Arthropoda	Insecta	Diptera	Drosophilidae	Drosophila	Drosophila lowei	QRW41702.1_Totivirus-like_Culex_mosquito_virus_1_CM017779.1_9547412_9548587	QRW41702.1	Totiviridae	unclassify	Totivirus-like Culex mosquito virus 1
GCA_018874475.1	Arthropoda	Insecta	Diptera	Drosophilidae	Drosophila	Drosophila malagassya	QMU95573.1_Bactrocera_dorsalis_toti-like_virus_2_JAEIIK010036570.1_2242_2186	QMU95573.1	Totiviridae	unclassify	Bactrocera dorsalis toti-like virus 2
GCA_003369915.2	Arthropoda	Insecta	Diptera	Drosophilidae	Drosophila	Drosophila miranda	QLJ83494.1_Fitzroy_Crossing_toti-like_virus_1_CM010497.2_7667855_7668304	QLJ83494.1	Totiviridae	unclassify	Fitzroy Crossing toti-like virus 1
GCA_003369915.2	Arthropoda	Insecta	Diptera	Drosophilidae	Drosophila	Drosophila miranda	QRD99884.1_Drama_totivirus_CM010495.2_10511847_10510747	QRD99884.1	Totiviridae	unclassify	Drama totivirus
GCA_003369915.2	Arthropoda	Insecta	Diptera	Drosophilidae	Drosophila	Drosophila miranda	UHK02998.1_RNA_Hangzhou_totivirus_9_CM010495.2_10509777_10509295	UHK02998.1	Totiviridae	Totivirus	Hangzhou totivirus 9
GCA_020883555.1	Arthropoda	Insecta	Diptera	Drosophilidae	Drosophila	Drosophila nannoptera	YP_009230207.1_Camponotus_nipponicus_virus_JABVZY010000002.1_10383127_10384248	YP_009230207.1	Totiviridae	unclassify	Camponotus nipponicus virus
GCA_020883555.1	Arthropoda	Insecta	Diptera	Drosophilidae	Drosophila	Drosophila nannoptera	YP_009336859.1_Hubei_toti-like_virus_15_JABVZY010000002.1_7975676_7975921	YP_009336859.1	unclassify	unclassify	Hubei toti-like virus 15
GCA_020883555.1	Arthropoda	Insecta	Diptera	Drosophilidae	Drosophila	Drosophila nannoptera	YP_009336859.1_Hubei_toti-like_virus_15_JABVZY010000002.1_7986425_7986670	YP_009336859.1	unclassify	unclassify	Hubei toti-like virus 15
GCA_020883555.1	Arthropoda	Insecta	Diptera	Drosophilidae	Drosophila	Drosophila nannoptera	YP_009336859.1_Hubei_toti-like_virus_15_JABVZY010000002.1_7997359_7997604	YP_009336859.1	unclassify	unclassify	Hubei toti-like virus 15
GCA_020883555.1	Arthropoda	Insecta	Diptera	Drosophilidae	Drosophila	Drosophila nannoptera	QMU95571.1_Bactrocera_dorsalis_toti-like_virus_1_JABVZY010000002.1_7994995_7996761	QMU95571.1	Totiviridae	unclassify	Bactrocera dorsalis toti-like virus 1
GCA_020883555.1	Arthropoda	Insecta	Diptera	Drosophilidae	Drosophila	Drosophila nannoptera	YP_009336858.1_Hubei_toti-like_virus_15_JABVZY010000002.1_7972496_7975423	YP_009336858.1	unclassify	unclassify	Hubei toti-like virus 15
GCA_020883555.1	Arthropoda	Insecta	Diptera	Drosophilidae	Drosophila	Drosophila nannoptera	YP_009336858.1_Hubei_toti-like_virus_15_JABVZY010000002.1_7983245_7986172	YP_009336858.1	unclassify	unclassify	Hubei toti-like virus 15
GCA_020883555.1	Arthropoda	Insecta	Diptera	Drosophilidae	Drosophila	Drosophila nannoptera	UHK02999.1_Hangzhou_totivirus_10_JABVZY010000002.1_10384296_10385444	UHK02999.1	Totiviridae	Totivirus	Hangzhou totivirus 10
GCA_023558535.1	Arthropoda	Insecta	Diptera	Drosophilidae	Drosophila	Drosophila nasuta	UHR49761.1_Fushun_totivirus_5_CM042372.1_12431116_12430133	UHR49761.1	Totiviridae	Totivirus	Fushun totivirus 5
GCA_001654015.2	Arthropoda	Insecta	Diptera	Drosophilidae	Drosophila	Drosophila navojoa	YP_009552726.1_RNA_Sogatella_furcifera_totivirus_1_LSRL02000795.1_13039_12497	YP_009552726.1	Totiviridae	unclassify	Sogatella furcifera totivirus 1
GCA_024703675.1	Arthropoda	Insecta	Diptera	Drosophilidae	Drosophila	Drosophila nebulosa	AOR51365.1_Anopheles_totivirus_CM045724.1_6274632_6275981	AOR51365.1	Totiviridae	unclassify	Anopheles totivirus
GCA_018903615.1	Arthropoda	Insecta	Diptera	Drosophilidae	Drosophila	Drosophila neocordata	QTT60744.1_Culex_inatomii_totivirus_JAEIGI010000005.1_7588102_7588401	QTT60744.1	Totiviridae	unclassify	Culex inatomii totivirus
GCA_018903615.1	Arthropoda	Insecta	Diptera	Drosophilidae	Drosophila	Drosophila neocordata	QTT60744.1_Culex_inatomii_totivirus_JAEIGI010000005.1_7590278_7591024	QTT60744.1	Totiviridae	unclassify	Culex inatomii totivirus
GCA_005889595.1	Arthropoda	Insecta	Diptera	Drosophilidae	Drosophila	Drosophila neonasuta	YP_009417300.1_Australian_Anopheles_totivirus_MRUE01026178.1_2306_1242	YP_009417300.1	Totiviridae	unclassify	Australian Anopheles totivirus
GCA_005889595.1	Arthropoda	Insecta	Diptera	Drosophilidae	Drosophila	Drosophila neonasuta	QGA70946.1_Lindangsbacken_virus_MRUE01015768.1_1077_1370	QGA70946.1	Totiviridae	Totivirus	Lindangsbacken virus
GCA_004149445.1	Arthropoda	Insecta	Diptera	Drosophilidae	Drosophila	Drosophila nigromelanica	QMU95573.1_Bactrocera_dorsalis_toti-like_virus_2_SCDR01004085.1_1931_1972	QMU95573.1	Totiviridae	unclassify	Bactrocera dorsalis toti-like virus 2
GCA_004149445.1	Arthropoda	Insecta	Diptera	Drosophilidae	Drosophila	Drosophila nigromelanica	UHK02997.1_Hangzhou_totivirus_9_SCDR01005616.1_1645_1331	UHK02997.1	Totiviridae	Totivirus	Hangzhou totivirus 9
GCA_004149445.1	Arthropoda	Insecta	Diptera	Drosophilidae	Drosophila	Drosophila nigromelanica	UHR49761.1_Fushun_totivirus_5_SCDR01004085.1_882_1778	UHR49761.1	Totiviridae	Totivirus	Fushun totivirus 5
GCA_018904815.1	Arthropoda	Insecta	Diptera	Drosophilidae	Drosophila	Drosophila ogumai	QGA70946.1_Lindangsbacken_virus_JAEIIJ010010715.1_6115_7212	QGA70946.1	Totiviridae	Totivirus	Lindangsbacken virus
GCA_018905755.1	Arthropoda	Insecta	Diptera	Drosophilidae	Drosophila	Drosophila ohnishii	YP_009553182.1_RNA_Sogatella_furcifera_totivirus_2_JAEIII010038555.1_656_2827	YP_009553182.1	Totiviridae	unclassify	Sogatella furcifera totivirus 2
GCA_018905755.1	Arthropoda	Insecta	Diptera	Drosophilidae	Drosophila	Drosophila ohnishii	QMU95572.1_Bactrocera_dorsalis_toti-like_virus_1_JAEIII010038555.1_3226_3579	QMU95572.1	Totiviridae	unclassify	Bactrocera dorsalis toti-like virus 1
GCA_018905755.1	Arthropoda	Insecta	Diptera	Drosophilidae	Drosophila	Drosophila ohnishii	QLJ83494.1_Fitzroy_Crossing_toti-like_virus_1_JAEIII010026372.1_3024_1837	QLJ83494.1	Totiviridae	unclassify	Fitzroy Crossing toti-like virus 1
GCA_018904745.1	Arthropoda	Insecta	Diptera	Drosophilidae	Drosophila	Drosophila orosa	QRD99884.1_Drama_totivirus_JAEIIH010025293.1_5619_6851	QRD99884.1	Totiviridae	unclassify	Drama totivirus
GCA_023558445.1	Arthropoda	Insecta	Diptera	Drosophilidae	Drosophila	Drosophila pallidifrons	QTT60744.1_Culex_inatomii_totivirus_CM042347.1_13258836_13257643	QTT60744.1	Totiviridae	unclassify	Culex inatomii totivirus
GCA_021223865.1	Arthropoda	Insecta	Diptera	Drosophilidae	Drosophila	Drosophila pandora	QRW41702.1_Totivirus-like_Culex_mosquito_virus_1_JAJJHT010013035.1_3314974_3313685	QRW41702.1	Totiviridae	unclassify	Totivirus-like Culex mosquito virus 1
GCA_018904695.1	Arthropoda	Insecta	Diptera	Drosophilidae	Drosophila	Drosophila parvula	QRD99884.1_Drama_totivirus_JAEIIG010034473.1_58709_59614	QRD99884.1	Totiviridae	unclassify	Drama totivirus
GCA_018904695.1	Arthropoda	Insecta	Diptera	Drosophilidae	Drosophila	Drosophila parvula	QTT60744.1_Culex_inatomii_totivirus_JAEIIG010034473.1_57940_58569	QTT60744.1	Totiviridae	unclassify	Culex inatomii totivirus
GCA_009870125.2	Arthropoda	Insecta	Diptera	Drosophilidae	Drosophila	Drosophila pseudoobscura	QMU95575.1_Bactrocera_dorsalis_toti-like_virus_2_CM020868.1_10410655_10410245	QMU95575.1	Totiviridae	unclassify	Bactrocera dorsalis toti-like virus 2
GCA_009870125.2	Arthropoda	Insecta	Diptera	Drosophilidae	Drosophila	Drosophila pseudoobscura	YP_009417300.1_Australian_Anopheles_totivirus_CM020868.1_10413124_10412486	YP_009417300.1	Totiviridae	unclassify	Australian Anopheles totivirus
GCA_008042585.1	Arthropoda	Insecta	Diptera	Drosophilidae	Drosophila	Drosophila punjabiensis	YP_009417300.1_Australian_Anopheles_totivirus_VNJR01008442.1_4500_3478	YP_009417300.1	Totiviridae	unclassify	Australian Anopheles totivirus
GCA_008042675.1	Arthropoda	Insecta	Diptera	Drosophilidae	Drosophila	Drosophila seguyi	QMU95573.1_Bactrocera_dorsalis_toti-like_virus_2_VNJU01004339.1_26086_25919	QMU95573.1	Totiviridae	unclassify	Bactrocera dorsalis toti-like virus 2
GCA_008121235.1	Arthropoda	Insecta	Diptera	Drosophilidae	Drosophila	Drosophila subobscura	QTT60744.1_Culex_inatomii_totivirus_CM017784.1_11186947_11188026	QTT60744.1	Totiviridae	unclassify	Culex inatomii totivirus
GCA_008121235.1	Arthropoda	Insecta	Diptera	Drosophilidae	Drosophila	Drosophila subobscura	UHR49761.1_Fushun_totivirus_5_CM017783.1_2128245_2129303	UHR49761.1	Totiviridae	Totivirus	Fushun totivirus 5
GCA_023558435.1	Arthropoda	Insecta	Diptera	Drosophilidae	Drosophila	Drosophila sulfurigaster	UHK02997.1_Hangzhou_totivirus_9_CM042362.1_22107398_22109689	UHK02997.1	Totiviridae	Totivirus	Hangzhou totivirus 9
GCA_008042535.1	Arthropoda	Insecta	Diptera	Drosophilidae	Drosophila	Drosophila tani	QRD99884.1_Drama_totivirus_VNJO01011301.1_69722_68502	QRD99884.1	Totiviridae	unclassify	Drama totivirus
GCA_018874455.1	Arthropoda	Insecta	Diptera	Drosophilidae	Drosophila	Drosophila trapezifrons	UHK02997.1_Hangzhou_totivirus_9_JAEIIF010017108.1_2266_3165	UHK02997.1	Totiviridae	Totivirus	Hangzhou totivirus 9
GCA_018874455.1	Arthropoda	Insecta	Diptera	Drosophilidae	Drosophila	Drosophila trapezifrons	UHK02997.1_Hangzhou_totivirus_9_JAEIIF010017516.1_818_943	UHK02997.1	Totiviridae	Totivirus	Hangzhou totivirus 9
GCA_018874455.1	Arthropoda	Insecta	Diptera	Drosophilidae	Drosophila	Drosophila trapezifrons	QTT60744.1_Culex_inatomii_totivirus_JAEIIF010017516.1_9_545	QTT60744.1	Totiviridae	unclassify	Culex inatomii totivirus
GCA_014170255.2	Arthropoda	Insecta	Diptera	Drosophilidae	Drosophila	Drosophila triauraria	YP_009552726.1_RNA_Sogatella_furcifera_totivirus_1_CM024333.1_25930214_25929936	YP_009552726.1	Totiviridae	unclassify	Sogatella furcifera totivirus 1
GCA_014170255.2	Arthropoda	Insecta	Diptera	Drosophilidae	Drosophila	Drosophila triauraria	QRW41702.1_Totivirus-like_Culex_mosquito_virus_1_CM024334.1_4614912_4613806	QRW41702.1	Totiviridae	unclassify	Totivirus-like Culex mosquito virus 1
GCA_014170255.2	Arthropoda	Insecta	Diptera	Drosophilidae	Drosophila	Drosophila triauraria	QTT60744.1_Culex_inatomii_totivirus_CM024334.1_4622108_4620867	QTT60744.1	Totiviridae	unclassify	Culex inatomii totivirus
GCA_014170255.2	Arthropoda	Insecta	Diptera	Drosophilidae	Drosophila	Drosophila triauraria	APG76022.1_Hubei_toti-like_virus_14_CM024333.1_25913104_25912463	APG76022.1	unclassify	unclassify	Hubei toti-like virus 14
GCA_014170255.2	Arthropoda	Insecta	Diptera	Drosophilidae	Drosophila	Drosophila triauraria	YP_009336858.1_Hubei_toti-like_virus_15_CM024333.1_25914336_25913968	YP_009336858.1	unclassify	unclassify	Hubei toti-like virus 15
GCA_008042515.1	Arthropoda	Insecta	Diptera	Drosophilidae	Drosophila	Drosophila truncata	QTT60744.1_Culex_inatomii_totivirus_VNJQ01003292.1_138801_140057	QTT60744.1	Totiviridae	unclassify	Culex inatomii totivirus
GCA_018904565.1	Arthropoda	Insecta	Diptera	Drosophilidae	Drosophila	Drosophila tsacasi	QTT60744.1_Culex_inatomii_totivirus_JAEIHY010008644.1_23079_24104	QTT60744.1	Totiviridae	unclassify	Culex inatomii totivirus
GCA_008042555.1	Arthropoda	Insecta	Diptera	Drosophilidae	Drosophila	Drosophila vulcana	QTT60744.1_Culex_inatomii_totivirus_VNJP01007566.1_93102_94358	QTT60744.1	Totiviridae	unclassify	Culex inatomii totivirus
GCA_008042575.1	Arthropoda	Insecta	Diptera	Drosophilidae	Drosophila	Drosophila watanabei	AOR51365.1_Anopheles_totivirus_VNJS01002427.1_224434_225798	AOR51365.1	Totiviridae	unclassify	Anopheles totivirus
GCA_018902025.2	Arthropoda	Insecta	Diptera	Drosophilidae	Drosophila	Drosophila willistoni	UHK02997.1_Hangzhou_totivirus_9_JAFEWB010000714.1_21892449_21890107	UHK02997.1	Totiviridae	Totivirus	Hangzhou totivirus 9
GCA_016746365.2	Arthropoda	Insecta	Diptera	Drosophilidae	Drosophila	Drosophila yakuba	UHK03224.1_RNA_Hangzhou_zicrona_caerulea_totivirus_1_CM028600.2_5126607_5127677	UHK03224.1	Totiviridae	Totivirus	Hangzhou zicrona caerulea totivirus 1
GCA_018904275.1	Arthropoda	Insecta	Diptera	Drosophilidae	Lordiphosa	Lordiphosa clarofinis	QRW42127.1_Aedes_aegypti_totivirus_JAEIGQ010000031.1_59327_61057	QRW42127.1	Totiviridae	unclassify	Aedes aegypti totivirus
GCA_018904275.1	Arthropoda	Insecta	Diptera	Drosophilidae	Lordiphosa	Lordiphosa clarofinis	QRW42127.1_Aedes_aegypti_totivirus_JAEIGQ010000031.1_59327_61057	QRW42127.1	Totiviridae	unclassify	Aedes aegypti totivirus
GCA_003952975.1	Arthropoda	Insecta	Diptera	Drosophilidae	Scaptomyza	Scaptomyza flava	QMU95573.1_Bactrocera_dorsalis_toti-like_virus_2_RKRM01000086.1_72714_72872	QMU95573.1	Totiviridae	unclassify	Bactrocera dorsalis toti-like virus 2
GCA_003952975.1	Arthropoda	Insecta	Diptera	Drosophilidae	Scaptomyza	Scaptomyza flava	YP_009336858.1_Hubei_toti-like_virus_15_RKRM01000941.1_2115_1678	YP_009336858.1	unclassify	unclassify	Hubei toti-like virus 15
GCA_003952975.1	Arthropoda	Insecta	Diptera	Drosophilidae	Scaptomyza	Scaptomyza flava	UHM27564.1_Sanya_totivirus_10_RKRM01000941.1_3507_3166	UHM27564.1	Totiviridae	Totivirus	Sanya totivirus 10
GCA_003952975.1	Arthropoda	Insecta	Diptera	Drosophilidae	Scaptomyza	Scaptomyza flava	UHM27564.1_Sanya_totivirus_10_RKRM01000994.1_8815_9219	UHM27564.1	Totiviridae	Totivirus	Sanya totivirus 10
GCA_003952975.1	Arthropoda	Insecta	Diptera	Drosophilidae	Scaptomyza	Scaptomyza flava	UHK02999.1_Hangzhou_totivirus_10_RKRM01000941.1_2811_2347	UHK02999.1	Totiviridae	Totivirus	Hangzhou totivirus 10
GCA_018903715.1	Arthropoda	Insecta	Diptera	Drosophilidae	Zaprionus	Zaprionus davidi	QTT60744.1_Culex_inatomii_totivirus_JAEIGL010000450.1_3098_1836	QTT60744.1	Totiviridae	unclassify	Culex inatomii totivirus
GCA_018903715.1	Arthropoda	Insecta	Diptera	Drosophilidae	Zaprionus	Zaprionus davidi	UHK02998.1_RNA_Hangzhou_totivirus_9_JAEIGL010000450.1_463_23	UHK02998.1	Totiviridae	Totivirus	Hangzhou totivirus 9
GCA_018904595.1	Arthropoda	Insecta	Diptera	Drosophilidae	Zaprionus	Zaprionus indianus	QRW41702.1_Totivirus-like_Culex_mosquito_virus_1_JAEIHA010000608.1_1705_2997	QRW41702.1	Totiviridae	unclassify	Totivirus-like Culex mosquito virus 1
GCA_018904595.1	Arthropoda	Insecta	Diptera	Drosophilidae	Zaprionus	Zaprionus indianus	QGA70947.1_RNA_Lindangsbacken_virus_JAEIHA010000608.1_3521_3682	QGA70947.1	Totiviridae	Totivirus	Lindangsbacken virus
GCA_001015075.1	Arthropoda	Insecta	Diptera	Ephydridae	Cirrula	Cirrula hians	QMU95575.1_Bactrocera_dorsalis_toti-like_virus_2_JXOS01077005.1_704_853	QMU95575.1	Totiviridae	unclassify	Bactrocera dorsalis toti-like virus 2
GCA_001015075.1	Arthropoda	Insecta	Diptera	Ephydridae	Cirrula	Cirrula hians	QLJ83494.1_Fitzroy_Crossing_toti-like_virus_1_JXOS01160967.1_422_177	QLJ83494.1	Totiviridae	unclassify	Fitzroy Crossing toti-like virus 1
GCA_001014675.1	Arthropoda	Insecta	Diptera	Ephydridae	Ephydra	Ephydra gracilis	QMU95575.1_Bactrocera_dorsalis_toti-like_virus_2_JXPQ01040307.1_332_165	QMU95575.1	Totiviridae	unclassify	Bactrocera dorsalis toti-like virus 2
GCA_001014675.1	Arthropoda	Insecta	Diptera	Ephydridae	Ephydra	Ephydra gracilis	YP_009333169.1_Hubei_toti-like_virus_19_JXPQ01028621.1_7_264	YP_009333169.1	unclassify	unclassify	Hubei toti-like virus 19
GCA_001014675.1	Arthropoda	Insecta	Diptera	Ephydridae	Ephydra	Ephydra gracilis	YP_009333169.1_Hubei_toti-like_virus_19_JXPQ01055895.1_1050_598	YP_009333169.1	unclassify	unclassify	Hubei toti-like virus 19
GCA_001014675.1	Arthropoda	Insecta	Diptera	Ephydridae	Ephydra	Ephydra gracilis	UHK02997.1_Hangzhou_totivirus_9_JXPQ01022048.1_2525_2659	UHK02997.1	Totiviridae	Totivirus	Hangzhou totivirus 9
GCA_001014675.1	Arthropoda	Insecta	Diptera	Ephydridae	Ephydra	Ephydra gracilis	QGA70946.1_Lindangsbacken_virus_JXPQ01040307.1_3267_2926	QGA70946.1	Totiviridae	Totivirus	Lindangsbacken virus
GCA_001014675.1	Arthropoda	Insecta	Diptera	Ephydridae	Ephydra	Ephydra gracilis	QRW41702.1_Totivirus-like_Culex_mosquito_virus_1_JXPQ01040307.1_2732_1449	QRW41702.1	Totiviridae	unclassify	Totivirus-like Culex mosquito virus 1
GCA_001014675.1	Arthropoda	Insecta	Diptera	Ephydridae	Ephydra	Ephydra gracilis	QMU95571.1_Bactrocera_dorsalis_toti-like_virus_1_JXPQ01019609.1_6501_6770	QMU95571.1	Totiviridae	unclassify	Bactrocera dorsalis toti-like virus 1
GCA_001014675.1	Arthropoda	Insecta	Diptera	Ephydridae	Ephydra	Ephydra gracilis	QMU95571.1_Bactrocera_dorsalis_toti-like_virus_1_JXPQ01019609.1_6856_7275	QMU95571.1	Totiviridae	unclassify	Bactrocera dorsalis toti-like virus 1
GCA_001014675.1	Arthropoda	Insecta	Diptera	Ephydridae	Ephydra	Ephydra gracilis	YP_009336858.1_Hubei_toti-like_virus_15_JXPQ01027969.1_2812_3378	YP_009336858.1	unclassify	unclassify	Hubei toti-like virus 15
GCA_001014675.1	Arthropoda	Insecta	Diptera	Ephydridae	Ephydra	Ephydra gracilis	UHM27564.1_Sanya_totivirus_10_JXPQ01022048.1_1006_1233	UHM27564.1	Totiviridae	Totivirus	Sanya totivirus 10
GCA_001014675.1	Arthropoda	Insecta	Diptera	Ephydridae	Ephydra	Ephydra gracilis	UHK02999.1_Hangzhou_totivirus_10_JXPQ01006189.1_4372_4854	UHK02999.1	Totiviridae	Totivirus	Hangzhou totivirus 10
GCA_001014675.1	Arthropoda	Insecta	Diptera	Ephydridae	Ephydra	Ephydra gracilis	UHK02999.1_Hangzhou_totivirus_10_JXPQ01020187.1_7499_7960	UHK02999.1	Totiviridae	Totivirus	Hangzhou totivirus 10
GCA_001014675.1	Arthropoda	Insecta	Diptera	Ephydridae	Ephydra	Ephydra gracilis	UHK02999.1_Hangzhou_totivirus_10_JXPQ01020187.1_8697_9137	UHK02999.1	Totiviridae	Totivirus	Hangzhou totivirus 10
GCA_001014675.1	Arthropoda	Insecta	Diptera	Ephydridae	Ephydra	Ephydra gracilis	UHK03240.1_Hangzhou_totivirus_8_JXPQ01010918.1_34781_35236	UHK03240.1	Totiviridae	Totivirus	Hangzhou totivirus 8
GCA_001014675.1	Arthropoda	Insecta	Diptera	Ephydridae	Ephydra	Ephydra gracilis	UHK03240.1_Hangzhou_totivirus_8_JXPQ01033328.1_927_1430	UHK03240.1	Totiviridae	Totivirus	Hangzhou totivirus 8
GCA_001014675.1	Arthropoda	Insecta	Diptera	Ephydridae	Ephydra	Ephydra gracilis	QQP18683.1_Soybean_thrips-associated_totivirus_2_JXPQ01033328.1_1865_2437	QQP18683.1	Totiviridae	unclassify	Soybean thrips-associated totivirus 2
GCA_024741255.1	Arthropoda	Insecta	Diptera	Mycetophilidae	Exechia	Exechia fusca	QTT60744.1_Culex_inatomii_totivirus_JANTBZ010100306.1_1530_274	QTT60744.1	Totiviridae	unclassify	Culex inatomii totivirus
GCA_943735925.1	Arthropoda	Insecta	Diptera	Polleniidae	Pollenia	Pollenia amentaria	YP_009337086.1_Wenling_toti-like_virus_2_OX031007.1_25459072_25459974	YP_009337086.1	unclassify	unclassify	Wenling toti-like virus 2
GCA_943735925.1	Arthropoda	Insecta	Diptera	Polleniidae	Pollenia	Pollenia amentaria	YP_009333169.1_Hubei_toti-like_virus_19_OX031007.1_23757378_23757025	YP_009333169.1	unclassify	unclassify	Hubei toti-like virus 19
GCA_943735925.1	Arthropoda	Insecta	Diptera	Polleniidae	Pollenia	Pollenia amentaria	YP_009333169.1_Hubei_toti-like_virus_19_OX031007.1_23757505_23757422	YP_009333169.1	unclassify	unclassify	Hubei toti-like virus 19
GCA_943735925.1	Arthropoda	Insecta	Diptera	Polleniidae	Pollenia	Pollenia amentaria	YP_009333169.1_Hubei_toti-like_virus_19_OX031007.1_23758379_23757912	YP_009333169.1	unclassify	unclassify	Hubei toti-like virus 19
GCA_943735925.1	Arthropoda	Insecta	Diptera	Polleniidae	Pollenia	Pollenia amentaria	CAF0513900.1_Bactrocera_tryoni_toti-like_virus_1_OX031007.1_23756031_23755708	CAF0513900.1	Totiviridae	unclassify	Bactrocera tryoni toti-like virus 1
GCA_943735925.1	Arthropoda	Insecta	Diptera	Polleniidae	Pollenia	Pollenia amentaria	UHK03215.1_Sanya_totivirus_12_OX031009.1_193390045_193389293	UHK03215.1	Totiviridae	Totivirus	Sanya totivirus 12
GCA_943735925.1	Arthropoda	Insecta	Diptera	Polleniidae	Pollenia	Pollenia amentaria	QMU95571.1_Bactrocera_dorsalis_toti-like_virus_1_OX031009.1_193350008_193349838	QMU95571.1	Totiviridae	unclassify	Bactrocera dorsalis toti-like virus 1
GCA_943735925.1	Arthropoda	Insecta	Diptera	Polleniidae	Pollenia	Pollenia amentaria	QMU95571.1_Bactrocera_dorsalis_toti-like_virus_1_OX031009.1_193387043_193386855	QMU95571.1	Totiviridae	unclassify	Bactrocera dorsalis toti-like virus 1
GCA_943735925.1	Arthropoda	Insecta	Diptera	Polleniidae	Pollenia	Pollenia amentaria	QMU95571.1_Bactrocera_dorsalis_toti-like_virus_1_OX031009.1_193388373_193387048	QMU95571.1	Totiviridae	unclassify	Bactrocera dorsalis toti-like virus 1
GCA_943735925.1	Arthropoda	Insecta	Diptera	Polleniidae	Pollenia	Pollenia amentaria	QMU95571.1_Bactrocera_dorsalis_toti-like_virus_1_OX031010.1_113797745_113797587	QMU95571.1	Totiviridae	unclassify	Bactrocera dorsalis toti-like virus 1
GCA_943735925.1	Arthropoda	Insecta	Diptera	Polleniidae	Pollenia	Pollenia amentaria	YP_009336858.1_Hubei_toti-like_virus_15_OX031007.1_23612472_23612197	YP_009336858.1	unclassify	unclassify	Hubei toti-like virus 15
GCA_943735925.1	Arthropoda	Insecta	Diptera	Polleniidae	Pollenia	Pollenia amentaria	YP_009336858.1_Hubei_toti-like_virus_15_OX031007.1_24058799_24059083	YP_009336858.1	unclassify	unclassify	Hubei toti-like virus 15
GCA_943735925.1	Arthropoda	Insecta	Diptera	Polleniidae	Pollenia	Pollenia amentaria	YP_003289292.1_Drosophila_melanogaster_totivirus_SW-2009a_OX031006.1_58167245_58168597	YP_003289292.1	Totiviridae	unclassify	Drosophila melanogaster totivirus SW-2009a
GCA_943735925.1	Arthropoda	Insecta	Diptera	Polleniidae	Pollenia	Pollenia amentaria	YP_003289292.1_Drosophila_melanogaster_totivirus_SW-2009a_OX031007.1_23783462_23783022	YP_003289292.1	Totiviridae	unclassify	Drosophila melanogaster totivirus SW-2009a
GCA_943735925.1	Arthropoda	Insecta	Diptera	Polleniidae	Pollenia	Pollenia amentaria	YP_003289292.1_Drosophila_melanogaster_totivirus_SW-2009a_OX031010.1_57957978_57956950	YP_003289292.1	Totiviridae	unclassify	Drosophila melanogaster totivirus SW-2009a
GCA_943735925.1	Arthropoda	Insecta	Diptera	Polleniidae	Pollenia	Pollenia amentaria	YP_003289292.1_Drosophila_melanogaster_totivirus_SW-2009a_OX031010.1_57972076_57971945	YP_003289292.1	Totiviridae	unclassify	Drosophila melanogaster totivirus SW-2009a
GCA_943735925.1	Arthropoda	Insecta	Diptera	Polleniidae	Pollenia	Pollenia amentaria	YP_003289292.1_Drosophila_melanogaster_totivirus_SW-2009a_OX031010.1_57978178_57977855	YP_003289292.1	Totiviridae	unclassify	Drosophila melanogaster totivirus SW-2009a
GCA_943735925.1	Arthropoda	Insecta	Diptera	Polleniidae	Pollenia	Pollenia amentaria	YP_003289292.1_Drosophila_melanogaster_totivirus_SW-2009a_OX031010.1_57984305_57983982	YP_003289292.1	Totiviridae	unclassify	Drosophila melanogaster totivirus SW-2009a
GCA_943735925.1	Arthropoda	Insecta	Diptera	Polleniidae	Pollenia	Pollenia amentaria	YP_003289292.1_Drosophila_melanogaster_totivirus_SW-2009a_OX031010.1_57987129_57986881	YP_003289292.1	Totiviridae	unclassify	Drosophila melanogaster totivirus SW-2009a
GCA_943735925.1	Arthropoda	Insecta	Diptera	Polleniidae	Pollenia	Pollenia amentaria	YP_003289292.1_Drosophila_melanogaster_totivirus_SW-2009a_OX031010.1_57987553_57987161	YP_003289292.1	Totiviridae	unclassify	Drosophila melanogaster totivirus SW-2009a
GCA_943735925.1	Arthropoda	Insecta	Diptera	Polleniidae	Pollenia	Pollenia amentaria	UHK03240.1_Hangzhou_totivirus_8_OX031007.1_23993638_23993384	UHK03240.1	Totiviridae	Totivirus	Hangzhou totivirus 8
GCA_943735925.1	Arthropoda	Insecta	Diptera	Polleniidae	Pollenia	Pollenia amentaria	UHK03240.1_Hangzhou_totivirus_8_OX031007.1_25368155_25368580	UHK03240.1	Totiviridae	Totivirus	Hangzhou totivirus 8
GCA_943735925.1	Arthropoda	Insecta	Diptera	Polleniidae	Pollenia	Pollenia amentaria	UHK03240.1_Hangzhou_totivirus_8_OX031007.1_25376483_25377019	UHK03240.1	Totiviridae	Totivirus	Hangzhou totivirus 8
GCA_943735925.1	Arthropoda	Insecta	Diptera	Polleniidae	Pollenia	Pollenia amentaria	UHK03240.1_Hangzhou_totivirus_8_OX031007.1_25456658_25458010	UHK03240.1	Totiviridae	Totivirus	Hangzhou totivirus 8
GCA_943735925.1	Arthropoda	Insecta	Diptera	Polleniidae	Pollenia	Pollenia amentaria	UHK03240.1_Hangzhou_totivirus_8_OX031007.1_25471997_25473349	UHK03240.1	Totiviridae	Totivirus	Hangzhou totivirus 8
GCA_943735925.1	Arthropoda	Insecta	Diptera	Polleniidae	Pollenia	Pollenia amentaria	UHK03240.1_Hangzhou_totivirus_8_OX031010.1_57974447_57972903	UHK03240.1	Totiviridae	Totivirus	Hangzhou totivirus 8
GCA_943735925.1	Arthropoda	Insecta	Diptera	Polleniidae	Pollenia	Pollenia amentaria	UHK03240.1_Hangzhou_totivirus_8_OX031010.1_57986697_57985165	UHK03240.1	Totiviridae	Totivirus	Hangzhou totivirus 8
GCA_943735925.1	Arthropoda	Insecta	Diptera	Polleniidae	Pollenia	Pollenia amentaria	UHK03240.1_Hangzhou_totivirus_8_OX031010.1_58099996_58098998	UHK03240.1	Totiviridae	Totivirus	Hangzhou totivirus 8
GCA_943735925.1	Arthropoda	Insecta	Diptera	Polleniidae	Pollenia	Pollenia amentaria	UHK03240.1_Hangzhou_totivirus_8_OX031010.1_58100603_58100190	UHK03240.1	Totiviridae	Totivirus	Hangzhou totivirus 8
GCA_943735925.1	Arthropoda	Insecta	Diptera	Polleniidae	Pollenia	Pollenia amentaria	UHK03240.1_Hangzhou_totivirus_8_OX031010.1_58101631_58101191	UHK03240.1	Totiviridae	Totivirus	Hangzhou totivirus 8
GCA_943735925.1	Arthropoda	Insecta	Diptera	Polleniidae	Pollenia	Pollenia amentaria	UHK03240.1_Hangzhou_totivirus_8_OX031010.1_58102184_58101831	UHK03240.1	Totiviridae	Totivirus	Hangzhou totivirus 8
GCA_943735925.1	Arthropoda	Insecta	Diptera	Polleniidae	Pollenia	Pollenia amentaria	UHK03240.1_Hangzhou_totivirus_8_OX031010.1_58103212_58102772	UHK03240.1	Totiviridae	Totivirus	Hangzhou totivirus 8
GCA_943735925.1	Arthropoda	Insecta	Diptera	Polleniidae	Pollenia	Pollenia amentaria	UHK03240.1_Hangzhou_totivirus_8_OX031010.1_58103765_58103412	UHK03240.1	Totiviridae	Totivirus	Hangzhou totivirus 8
GCA_943735925.1	Arthropoda	Insecta	Diptera	Polleniidae	Pollenia	Pollenia amentaria	UHK03240.1_Hangzhou_totivirus_8_OX031010.1_58104793_58104353	UHK03240.1	Totiviridae	Totivirus	Hangzhou totivirus 8
GCA_943735925.1	Arthropoda	Insecta	Diptera	Polleniidae	Pollenia	Pollenia amentaria	UHK03240.1_Hangzhou_totivirus_8_OX031010.1_58109335_58108928	UHK03240.1	Totiviridae	Totivirus	Hangzhou totivirus 8
GCA_943735925.1	Arthropoda	Insecta	Diptera	Polleniidae	Pollenia	Pollenia amentaria	YP_009552821.1_Culex_tritaeniorhynchus_totivirus_OX031006.1_58180084_58181130	YP_009552821.1	Totiviridae	unclassify	Culex tritaeniorhynchus totivirus
GCA_943735925.1	Arthropoda	Insecta	Diptera	Polleniidae	Pollenia	Pollenia amentaria	YP_009552821.1_Culex_tritaeniorhynchus_totivirus_OX031007.1_247467699_247466749	YP_009552821.1	Totiviridae	unclassify	Culex tritaeniorhynchus totivirus
GCA_943735925.1	Arthropoda	Insecta	Diptera	Polleniidae	Pollenia	Pollenia amentaria	YP_009552821.1_Culex_tritaeniorhynchus_totivirus_OX031010.1_57964781_57964116	YP_009552821.1	Totiviridae	unclassify	Culex tritaeniorhynchus totivirus
GCA_943735925.1	Arthropoda	Insecta	Diptera	Polleniidae	Pollenia	Pollenia amentaria	YP_009552821.1_Culex_tritaeniorhynchus_totivirus_OX031010.1_57974861_57974637	YP_009552821.1	Totiviridae	unclassify	Culex tritaeniorhynchus totivirus
GCA_943735925.1	Arthropoda	Insecta	Diptera	Polleniidae	Pollenia	Pollenia amentaria	YP_009552821.1_Culex_tritaeniorhynchus_totivirus_OX031010.1_57980981_57980757	YP_009552821.1	Totiviridae	unclassify	Culex tritaeniorhynchus totivirus
GCA_943735925.1	Arthropoda	Insecta	Diptera	Polleniidae	Pollenia	Pollenia amentaria	UHM27563.1_Sanya_totivirus_10_OX031010.1_113921176_113920871	UHM27563.1	Totiviridae	Totivirus	Sanya totivirus 10
GCA_943735925.1	Arthropoda	Insecta	Diptera	Polleniidae	Pollenia	Pollenia amentaria	QQP18683.1_Soybean_thrips-associated_totivirus_2_OX031006.1_58173199_58174149	QQP18683.1	Totiviridae	unclassify	Soybean thrips-associated totivirus 2
GCA_943735925.1	Arthropoda	Insecta	Diptera	Polleniidae	Pollenia	Pollenia amentaria	QQP18683.1_Soybean_thrips-associated_totivirus_2_OX031007.1_25467276_25467890	QQP18683.1	Totiviridae	unclassify	Soybean thrips-associated totivirus 2
GCA_943735925.1	Arthropoda	Insecta	Diptera	Polleniidae	Pollenia	Pollenia amentaria	YP_003934933.1_Armigeres_subalbatus_virus_SaX06-AK20_OX031010.1_57961555_57961448	YP_003934933.1	Totiviridae	unclassify	Armigeres subalbatus virus SaX06-AK20
GCA_943735925.1	Arthropoda	Insecta	Diptera	Polleniidae	Pollenia	Pollenia amentaria	YP_003934933.1_Armigeres_subalbatus_virus_SaX06-AK20_OX031010.1_57963365_57961638	YP_003934933.1	Totiviridae	unclassify	Armigeres subalbatus virus SaX06-AK20
GCA_943735925.1	Arthropoda	Insecta	Diptera	Polleniidae	Pollenia	Pollenia amentaria	YP_003934933.1_Armigeres_subalbatus_virus_SaX06-AK20_OX031010.1_57990435_57990325	YP_003934933.1	Totiviridae	unclassify	Armigeres subalbatus virus SaX06-AK20
GCA_943735925.1	Arthropoda	Insecta	Diptera	Polleniidae	Pollenia	Pollenia amentaria	YP_003934933.1_Armigeres_subalbatus_virus_SaX06-AK20_OX031010.1_57992245_57990518	YP_003934933.1	Totiviridae	unclassify	Armigeres subalbatus virus SaX06-AK20
GCA_943735925.1	Arthropoda	Insecta	Diptera	Polleniidae	Pollenia	Pollenia amentaria	QHA94945.1_Culex_tritaeniorhynchus_totivirus_OX031010.1_57979979_57978276	QHA94945.1	Totiviridae	unclassify	Culex tritaeniorhynchus totivirus
GCA_943735925.1	Arthropoda	Insecta	Diptera	Polleniidae	Pollenia	Pollenia amentaria	QHJ91802.1_Shanghai_totivirus_OX031007.1_25373876_25374436	QHJ91802.1	Totiviridae	unclassify	Shanghai totivirus
GCA_943735925.1	Arthropoda	Insecta	Diptera	Polleniidae	Pollenia	Pollenia amentaria	QHJ91802.1_Shanghai_totivirus_OX031007.1_247428868_247427540	QHJ91802.1	Totiviridae	unclassify	Shanghai totivirus
GCA_943735925.1	Arthropoda	Insecta	Diptera	Polleniidae	Pollenia	Pollenia amentaria	QHJ91802.1_Shanghai_totivirus_OX031010.1_113663575_113663147	QHJ91802.1	Totiviridae	unclassify	Shanghai totivirus
GCA_943735925.1	Arthropoda	Insecta	Diptera	Polleniidae	Pollenia	Pollenia amentaria	ASU43981.1_RdRp_Australian_Anopheles_totivirus_OX031007.1_25463478_25464068	ASU43981.1	Totiviridae	unclassify	Australian Anopheles totivirus
GCA_943735925.1	Arthropoda	Insecta	Diptera	Polleniidae	Pollenia	Pollenia amentaria	YP_009333270.1_Wenzhou_toti-like_virus_1_OX031007.1_25469657_25470787	YP_009333270.1	unclassify	unclassify	Wenzhou toti-like virus 1
GCA_943735925.1	Arthropoda	Insecta	Diptera	Polleniidae	Pollenia	Pollenia amentaria	UHM27562.1_RNA_Sanya_totivirus_9_OX031007.1_25475196_25476014	UHM27562.1	Totiviridae	Totivirus	Sanya totivirus 9
GCA_930367215.1	Arthropoda	Insecta	Diptera	Polleniidae	Pollenia	Pollenia angustigena	YP_009337086.1_Wenling_toti-like_virus_2_OV884058.1_221969477_221969842	YP_009337086.1	unclassify	unclassify	Wenling toti-like virus 2
GCA_930367215.1	Arthropoda	Insecta	Diptera	Polleniidae	Pollenia	Pollenia angustigena	UHM27712.1_RNA_Hangzhou_sogatella_furcifera_totivirus_1_OV884056.1_161528599_161527121	UHM27712.1	Totiviridae	Totivirus	Hangzhou sogatella furcifera totivirus 1
GCA_930367215.1	Arthropoda	Insecta	Diptera	Polleniidae	Pollenia	Pollenia angustigena	QHJ91803.1_RNA_Shanghai_totivirus_OV884057.1_41233283_41235148	QHJ91803.1	Totiviridae	unclassify	Shanghai totivirus
GCA_930367215.1	Arthropoda	Insecta	Diptera	Polleniidae	Pollenia	Pollenia angustigena	YP_009333169.1_Hubei_toti-like_virus_19_OV884056.1_94216866_94216117	YP_009333169.1	unclassify	unclassify	Hubei toti-like virus 19
GCA_930367215.1	Arthropoda	Insecta	Diptera	Polleniidae	Pollenia	Pollenia angustigena	YP_009333169.1_Hubei_toti-like_virus_19_OV884057.1_39717551_39717694	YP_009333169.1	unclassify	unclassify	Hubei toti-like virus 19
GCA_930367215.1	Arthropoda	Insecta	Diptera	Polleniidae	Pollenia	Pollenia angustigena	YP_009333169.1_Hubei_toti-like_virus_19_OV884059.1_205958310_205957903	YP_009333169.1	unclassify	unclassify	Hubei toti-like virus 19
GCA_930367215.1	Arthropoda	Insecta	Diptera	Polleniidae	Pollenia	Pollenia angustigena	YP_009333169.1_Hubei_toti-like_virus_19_OV884059.1_205963850_205963461	YP_009333169.1	unclassify	unclassify	Hubei toti-like virus 19
GCA_930367215.1	Arthropoda	Insecta	Diptera	Polleniidae	Pollenia	Pollenia angustigena	YP_009333169.1_Hubei_toti-like_virus_19_OV884059.1_247628258_247627539	YP_009333169.1	unclassify	unclassify	Hubei toti-like virus 19
GCA_930367215.1	Arthropoda	Insecta	Diptera	Polleniidae	Pollenia	Pollenia angustigena	YP_009333169.1_Hubei_toti-like_virus_19_OV884059.1_247628380_247628297	YP_009333169.1	unclassify	unclassify	Hubei toti-like virus 19
GCA_930367215.1	Arthropoda	Insecta	Diptera	Polleniidae	Pollenia	Pollenia angustigena	YP_009333169.1_Hubei_toti-like_virus_19_OV884059.1_247628529_247628383	YP_009333169.1	unclassify	unclassify	Hubei toti-like virus 19
GCA_930367215.1	Arthropoda	Insecta	Diptera	Polleniidae	Pollenia	Pollenia angustigena	YP_009333169.1_Hubei_toti-like_virus_19_OV884060.1_119205459_119205064	YP_009333169.1	unclassify	unclassify	Hubei toti-like virus 19
GCA_930367215.1	Arthropoda	Insecta	Diptera	Polleniidae	Pollenia	Pollenia angustigena	YZX1.1_Nilaparvata_lugens_toti-like_virus_1_CP_aa_OV884059.1_205957700_205957290	YZX1.1	unclassify	unclassify	Nilaparvata lugens toti-like virus 1
GCA_930367215.1	Arthropoda	Insecta	Diptera	Polleniidae	Pollenia	Pollenia angustigena	YZX1.1_Nilaparvata_lugens_toti-like_virus_1_CP_aa_OV884059.1_205960174_205959812	YZX1.1	unclassify	unclassify	Nilaparvata lugens toti-like virus 1
GCA_930367215.1	Arthropoda	Insecta	Diptera	Polleniidae	Pollenia	Pollenia angustigena	CAF0513900.1_Bactrocera_tryoni_toti-like_virus_1_OV884056.1_94217310_94217026	CAF0513900.1	Totiviridae	unclassify	Bactrocera tryoni toti-like virus 1
GCA_930367215.1	Arthropoda	Insecta	Diptera	Polleniidae	Pollenia	Pollenia angustigena	QMU95571.1_Bactrocera_dorsalis_toti-like_virus_1_OV884057.1_39763388_39764017	QMU95571.1	Totiviridae	unclassify	Bactrocera dorsalis toti-like virus 1
GCA_930367215.1	Arthropoda	Insecta	Diptera	Polleniidae	Pollenia	Pollenia angustigena	QMU95571.1_Bactrocera_dorsalis_toti-like_virus_1_OV884057.1_39838942_39839112	QMU95571.1	Totiviridae	unclassify	Bactrocera dorsalis toti-like virus 1
GCA_930367215.1	Arthropoda	Insecta	Diptera	Polleniidae	Pollenia	Pollenia angustigena	QMU95571.1_Bactrocera_dorsalis_toti-like_virus_1_OV884058.1_201101225_201100836	QMU95571.1	Totiviridae	unclassify	Bactrocera dorsalis toti-like virus 1
GCA_930367215.1	Arthropoda	Insecta	Diptera	Polleniidae	Pollenia	Pollenia angustigena	YP_003289292.1_Drosophila_melanogaster_totivirus_SW-2009a_OV884058.1_221963195_221966032	YP_003289292.1	Totiviridae	unclassify	Drosophila melanogaster totivirus SW-2009a
GCA_930367215.1	Arthropoda	Insecta	Diptera	Polleniidae	Pollenia	Pollenia angustigena	UHK03240.1_Hangzhou_totivirus_8_OV884057.1_257088172_257087681	UHK03240.1	Totiviridae	Totivirus	Hangzhou totivirus 8
GCA_930367215.1	Arthropoda	Insecta	Diptera	Polleniidae	Pollenia	Pollenia angustigena	UHK03240.1_Hangzhou_totivirus_8_OV884057.1_257090739_257090500	UHK03240.1	Totiviridae	Totivirus	Hangzhou totivirus 8
GCA_930367215.1	Arthropoda	Insecta	Diptera	Polleniidae	Pollenia	Pollenia angustigena	UHK03240.1_Hangzhou_totivirus_8_OV884057.1_257090932_257090825	UHK03240.1	Totiviridae	Totivirus	Hangzhou totivirus 8
GCA_930367215.1	Arthropoda	Insecta	Diptera	Polleniidae	Pollenia	Pollenia angustigena	YP_009333270.1_Wenzhou_toti-like_virus_1_OV884058.1_221967261_221967845	YP_009333270.1	unclassify	unclassify	Wenzhou toti-like virus 1
GCA_930367215.1	Arthropoda	Insecta	Diptera	Polleniidae	Pollenia	Pollenia angustigena	YP_009256209.1_RNA_Golden_shiner_totivirus_OV884057.1_41235476_41235210	YP_009256209.1	Totiviridae	unclassify	Golden shiner totivirus
GCA_022818195.1	Arthropoda	Insecta	Diptera	Psychodidae	Clogmia	Clogmia albipunctata	QJD26157.1_Schistocephalus_solidus_toti-like_virus_2_JAFKQN010001815.1_17637_17050	QJD26157.1	Totiviridae	unclassify	Schistocephalus solidus toti-like virus 2
GCA_022818195.1	Arthropoda	Insecta	Diptera	Psychodidae	Clogmia	Clogmia albipunctata	QJD26157.1_Schistocephalus_solidus_toti-like_virus_2_JAFKQN010001815.1_18724_17729	QJD26157.1	Totiviridae	unclassify	Schistocephalus solidus toti-like virus 2
GCA_022818195.1	Arthropoda	Insecta	Diptera	Psychodidae	Clogmia	Clogmia albipunctata	QJD26157.1_Schistocephalus_solidus_toti-like_virus_2_JAFKQN010002433.1_1243_2223	QJD26157.1	Totiviridae	unclassify	Schistocephalus solidus toti-like virus 2
GCA_022818195.1	Arthropoda	Insecta	Diptera	Psychodidae	Clogmia	Clogmia albipunctata	YP_009336788.1_Hubei_toti-like_virus_9_JAFKQN010011022.1_993_1	YP_009336788.1	unclassify	unclassify	Hubei toti-like virus 9
GCA_022818195.1	Arthropoda	Insecta	Diptera	Psychodidae	Clogmia	Clogmia albipunctata	UHK03171.1_RNA_Hangzhou_paraphaenocladius_impensus_totivirus_1_JAFKQN010009696.1_624_37	UHK03171.1	Totiviridae	Totivirus	Hangzhou paraphaenocladius impensus totivirus 1
GCA_022818195.1	Arthropoda	Insecta	Diptera	Psychodidae	Clogmia	Clogmia albipunctata	UHK03171.1_RNA_Hangzhou_paraphaenocladius_impensus_totivirus_1_JAFKQN010015764.1_1051_371	UHK03171.1	Totiviridae	Totivirus	Hangzhou paraphaenocladius impensus totivirus 1
GCA_022818195.1	Arthropoda	Insecta	Diptera	Psychodidae	Clogmia	Clogmia albipunctata	UHK03178.1_RNA_Hangzhou_totivirus_7_JAFKQN010000207.1_26332_28239	UHK03178.1	Totiviridae	Totivirus	Hangzhou totivirus 7
GCA_022818195.1	Arthropoda	Insecta	Diptera	Psychodidae	Clogmia	Clogmia albipunctata	QJD26158.1_Schistocephalus_solidus_toti-like_virus_2_JAFKQN010003872.1_3352_3164	QJD26158.1	Totiviridae	unclassify	Schistocephalus solidus toti-like virus 2
GCA_022818195.1	Arthropoda	Insecta	Diptera	Psychodidae	Clogmia	Clogmia albipunctata	QVT76732.1_Bemisia_tabaci_toti-like_virus_1_JAFKQN010006691.1_2868_2581	QVT76732.1	Totiviridae	unclassify	Bemisia tabaci toti-like virus 1
GCA_022818195.1	Arthropoda	Insecta	Diptera	Psychodidae	Clogmia	Clogmia albipunctata	UHK03176.1_RNA_Hangzhou_totivirus_6_JAFKQN010006691.1_993_1	UHK03176.1	Totiviridae	Totivirus	Hangzhou totivirus 6
GCA_022818195.1	Arthropoda	Insecta	Diptera	Psychodidae	Clogmia	Clogmia albipunctata	UHK03212.1_RNA_Sanya_nephotettix_cincticeps_totivirus_2_JAFKQN010012185.1_1079_669	UHK03212.1	Totiviridae	Totivirus	Sanya nephotettix cincticeps totivirus 2
GCA_022818195.1	Arthropoda	Insecta	Diptera	Psychodidae	Clogmia	Clogmia albipunctata	BCI50698.1_RNA_Culex_vishnui_subgroup_totivirus_JAFKQN010002651.1_9305_8901	BCI50698.1	Totiviridae	unclassify	Culex vishnui subgroup totivirus
GCA_022818195.1	Arthropoda	Insecta	Diptera	Psychodidae	Clogmia	Clogmia albipunctata	QIP68080.1_RNA_Erysiphales_associated_totivirus_20_JAFKQN010006776.1_2465_1875	QIP68080.1	Totiviridae	Totivirus	Erysiphales associated totivirus 20
GCA_933228675.1	Arthropoda	Insecta	Diptera	Rhiniidae	Stomorhina	Stomorhina lunata	QMU95573.1_Bactrocera_dorsalis_toti-like_virus_2_OW121740.1_155963351_155962761	QMU95573.1	Totiviridae	unclassify	Bactrocera dorsalis toti-like virus 2
GCA_933228675.1	Arthropoda	Insecta	Diptera	Rhiniidae	Stomorhina	Stomorhina lunata	UHM27563.1_Sanya_totivirus_10_OW121741.1_38271523_38271939	UHM27563.1	Totiviridae	Totivirus	Sanya totivirus 10
GCA_003055125.1	Arthropoda	Insecta	Diptera	Rhinophoridae	Paykullia	Paykullia maculata	UHR49804.1_Sanya_orius_sauteri_totivirus_2_NDXZ01036840.1_3117_2803	UHR49804.1	Totiviridae	Totivirus	Sanya orius sauteri totivirus 2
GCA_003055125.1	Arthropoda	Insecta	Diptera	Rhinophoridae	Paykullia	Paykullia maculata	UHK03215.1_Sanya_totivirus_12_NDXZ01118672.1_1725_397	UHK03215.1	Totiviridae	Totivirus	Sanya totivirus 12
GCA_003055125.1	Arthropoda	Insecta	Diptera	Rhinophoridae	Paykullia	Paykullia maculata	QEM39130.1_Aedes_aegypti_toti-like_virus_NDXZ01011080.1_1137_466	QEM39130.1	Totiviridae	unclassify	Aedes aegypti toti-like virus
GCA_003055125.1	Arthropoda	Insecta	Diptera	Rhinophoridae	Paykullia	Paykullia maculata	UHR49688.1_Sanya_totivirus_13_NDXZ01062302.1_881_1621	UHR49688.1	Totiviridae	Totivirus	Sanya totivirus 13
GCA_003055125.1	Arthropoda	Insecta	Diptera	Rhinophoridae	Paykullia	Paykullia maculata	UHK03240.1_Hangzhou_totivirus_8_NDXZ01122968.1_78_293	UHK03240.1	Totiviridae	Totivirus	Hangzhou totivirus 8
GCA_941918925.1	Arthropoda	Insecta	Diptera	Rhinophoridae	Phyto	Phyto melanocephala	UHK03144.1_Sanya_orius_sauteri_totivirus_1_OW799235.1_73502812_73502414	UHK03144.1	Totiviridae	Totivirus	Sanya orius sauteri totivirus 1
GCA_941918925.1	Arthropoda	Insecta	Diptera	Rhinophoridae	Phyto	Phyto melanocephala	QMU95571.1_Bactrocera_dorsalis_toti-like_virus_1_OW799235.1_73502945_73502868	QMU95571.1	Totiviridae	unclassify	Bactrocera dorsalis toti-like virus 1
GCA_023159175.1	Arthropoda	Insecta	Diptera	Sarcophagidae	Wohlfahrtia	Wohlfahrtia magnifica	YP_009336859.1_Hubei_toti-like_virus_15_JAKWBJ010000536.1_2849865_2849674	YP_009336859.1	unclassify	unclassify	Hubei toti-like virus 15
GCA_014529535.1	Arthropoda	Insecta	Diptera	Sciaridae	Bradysia	Bradysia coprophila	AXQ04876.1_Totivirus-like_Culex_mosquito_virus_2_CM025455.1_10936158_10936538	AXQ04876.1	Totiviridae	unclassify	Totivirus-like Culex mosquito virus 2
GCA_016920775.1	Arthropoda	Insecta	Diptera	Sciaridae	Bradysia	Bradysia odoriphaga	QLJ83491.1_Fitzroy_Crossing_toti-like_virus_2_JAFDOW010000935.1_2876268_2875009	QLJ83491.1	Totiviridae	unclassify	Fitzroy Crossing toti-like virus 2
GCA_914767935.1	Arthropoda	Insecta	Diptera	Sciomyzidae	Coremacera	Coremacera marginata	YP_009230207.1_Camponotus_nipponicus_virus_OU612045.1_171005206_171005673	YP_009230207.1	Totiviridae	unclassify	Camponotus nipponicus virus
GCA_914767935.1	Arthropoda	Insecta	Diptera	Sciomyzidae	Coremacera	Coremacera marginata	YP_009230207.1_Camponotus_nipponicus_virus_OU612047.1_139537616_139537966	YP_009230207.1	Totiviridae	unclassify	Camponotus nipponicus virus
GCA_914767935.1	Arthropoda	Insecta	Diptera	Sciomyzidae	Coremacera	Coremacera marginata	YP_009230207.1_Camponotus_nipponicus_virus_OU612047.1_139538029_139538409	YP_009230207.1	Totiviridae	unclassify	Camponotus nipponicus virus
GCA_914767935.1	Arthropoda	Insecta	Diptera	Sciomyzidae	Coremacera	Coremacera marginata	QMU95572.1_Bactrocera_dorsalis_toti-like_virus_1_OU612047.1_139540164_139540400	QMU95572.1	Totiviridae	unclassify	Bactrocera dorsalis toti-like virus 1
GCA_914767935.1	Arthropoda	Insecta	Diptera	Sciomyzidae	Coremacera	Coremacera marginata	YP_009333169.1_Hubei_toti-like_virus_19_OU612045.1_171601176_171601751	YP_009333169.1	unclassify	unclassify	Hubei toti-like virus 19
GCA_914767935.1	Arthropoda	Insecta	Diptera	Sciomyzidae	Coremacera	Coremacera marginata	YP_009333169.1_Hubei_toti-like_virus_19_OU612045.1_171601757_171601915	YP_009333169.1	unclassify	unclassify	Hubei toti-like virus 19
GCA_914767935.1	Arthropoda	Insecta	Diptera	Sciomyzidae	Coremacera	Coremacera marginata	YP_009333169.1_Hubei_toti-like_virus_19_OU612047.1_35064645_35064589	YP_009333169.1	unclassify	unclassify	Hubei toti-like virus 19
GCA_914767935.1	Arthropoda	Insecta	Diptera	Sciomyzidae	Coremacera	Coremacera marginata	YP_009333169.1_Hubei_toti-like_virus_19_OU612047.1_35065115_35064717	YP_009333169.1	unclassify	unclassify	Hubei toti-like virus 19
GCA_914767935.1	Arthropoda	Insecta	Diptera	Sciomyzidae	Coremacera	Coremacera marginata	QMU95571.1_Bactrocera_dorsalis_toti-like_virus_1_OU612043.1_49752753_49752325	QMU95571.1	Totiviridae	unclassify	Bactrocera dorsalis toti-like virus 1
GCA_943735915.1	Arthropoda	Insecta	Diptera	Sciomyzidae	Pherbina	Pherbina coryleti	YP_009333169.1_Hubei_toti-like_virus_19_OX030952.1_20076919_20077614	YP_009333169.1	unclassify	unclassify	Hubei toti-like virus 19
GCA_943735915.1	Arthropoda	Insecta	Diptera	Sciomyzidae	Pherbina	Pherbina coryleti	AXA52554.1_Linepithema_toti-like_virus_1_OX030952.1_20074440_20076062	AXA52554.1	Totiviridae	unclassify	Linepithema humile toti-like virus 1
GCA_943735915.1	Arthropoda	Insecta	Diptera	Sciomyzidae	Pherbina	Pherbina coryleti	UHM27657.1_Fushun_totivirus_3_OX030950.1_42663394_42662480	UHM27657.1	Totiviridae	Totivirus	Fushun totivirus 3
GCA_943735915.1	Arthropoda	Insecta	Diptera	Sciomyzidae	Pherbina	Pherbina coryleti	UHK03223.1_Hangzhou_zicrona_caerulea_totivirus_1_OX030948.1_185888261_185889199	UHK03223.1	Totiviridae	Totivirus	Hangzhou zicrona caerulea totivirus 1
GCA_943735915.1	Arthropoda	Insecta	Diptera	Sciomyzidae	Pherbina	Pherbina coryleti	QMU95571.1_Bactrocera_dorsalis_toti-like_virus_1_OX030952.1_20151095_20151793	QMU95571.1	Totiviridae	unclassify	Bactrocera dorsalis toti-like virus 1
GCA_943735915.1	Arthropoda	Insecta	Diptera	Sciomyzidae	Pherbina	Pherbina coryleti	YP_009336858.1_Hubei_toti-like_virus_15_OX030948.1_177916194_177915682	YP_009336858.1	unclassify	unclassify	Hubei toti-like virus 15
GCA_943735915.1	Arthropoda	Insecta	Diptera	Sciomyzidae	Pherbina	Pherbina coryleti	YP_009336858.1_Hubei_toti-like_virus_15_OX030948.1_184917815_184918024	YP_009336858.1	unclassify	unclassify	Hubei toti-like virus 15
GCA_943735915.1	Arthropoda	Insecta	Diptera	Sciomyzidae	Pherbina	Pherbina coryleti	YP_009336858.1_Hubei_toti-like_virus_15_OX030948.1_185557563_185557387	YP_009336858.1	unclassify	unclassify	Hubei toti-like virus 15
GCA_943735915.1	Arthropoda	Insecta	Diptera	Sciomyzidae	Pherbina	Pherbina coryleti	YP_009336858.1_Hubei_toti-like_virus_15_OX030950.1_42525063_42524836	YP_009336858.1	unclassify	unclassify	Hubei toti-like virus 15
GCA_943735915.1	Arthropoda	Insecta	Diptera	Sciomyzidae	Pherbina	Pherbina coryleti	YP_009336858.1_Hubei_toti-like_virus_15_OX030950.1_42703407_42703057	YP_009336858.1	unclassify	unclassify	Hubei toti-like virus 15
GCA_943735915.1	Arthropoda	Insecta	Diptera	Sciomyzidae	Pherbina	Pherbina coryleti	YP_009336858.1_Hubei_toti-like_virus_15_OX030950.1_42727749_42727513	YP_009336858.1	unclassify	unclassify	Hubei toti-like virus 15
GCA_943735915.1	Arthropoda	Insecta	Diptera	Sciomyzidae	Pherbina	Pherbina coryleti	YP_009336858.1_Hubei_toti-like_virus_15_OX030952.1_90925089_90925856	YP_009336858.1	unclassify	unclassify	Hubei toti-like virus 15
GCA_943735915.1	Arthropoda	Insecta	Diptera	Sciomyzidae	Pherbina	Pherbina coryleti	YP_009336779.1_Hubei_toti-like_virus_13_OX030950.1_42524590_42524033	YP_009336779.1	unclassify	unclassify	Hubei toti-like virus 13
GCA_943735915.1	Arthropoda	Insecta	Diptera	Sciomyzidae	Pherbina	Pherbina coryleti	UHK02999.1_Hangzhou_totivirus_10_OX030948.1_177921428_177921018	UHK02999.1	Totiviridae	Totivirus	Hangzhou totivirus 10
GCA_943735915.1	Arthropoda	Insecta	Diptera	Sciomyzidae	Pherbina	Pherbina coryleti	UHK02999.1_Hangzhou_totivirus_10_OX030951.1_122590517_122590999	UHK02999.1	Totiviridae	Totivirus	Hangzhou totivirus 10
GCA_943735915.1	Arthropoda	Insecta	Diptera	Sciomyzidae	Pherbina	Pherbina coryleti	UHK02999.1_Hangzhou_totivirus_10_OX030952.1_90926086_90926769	UHK02999.1	Totiviridae	Totivirus	Hangzhou totivirus 10
GCA_943735915.1	Arthropoda	Insecta	Diptera	Sciomyzidae	Pherbina	Pherbina coryleti	UHK03240.1_Hangzhou_totivirus_8_OX030952.1_20054732_20056165	UHK03240.1	Totiviridae	Totivirus	Hangzhou totivirus 8
GCA_943735915.1	Arthropoda	Insecta	Diptera	Sciomyzidae	Pherbina	Pherbina coryleti	UHM27563.1_Sanya_totivirus_10_OX030948.1_185557141_185556419	UHM27563.1	Totiviridae	Totivirus	Sanya totivirus 10
GCA_943735915.1	Arthropoda	Insecta	Diptera	Sciomyzidae	Pherbina	Pherbina coryleti	QRD99885.1_RNA_Drama_totivirus_OX030948.1_185375855_185377231	QRD99885.1	Totiviridae	unclassify	Drama totivirus
GCA_916610125.1	Arthropoda	Insecta	Diptera	Syrphidae	Cheilosia	Cheilosia vulpina	YP_009552822.1_RNA_Culex_tritaeniorhynchus_totivirus_OU744281.1_10126813_10127367	YP_009552822.1	Totiviridae	unclassify	Culex tritaeniorhynchus totivirus
GCA_916610125.1	Arthropoda	Insecta	Diptera	Syrphidae	Cheilosia	Cheilosia vulpina	UHM27527.1_RNA_Sanya_totivirus_8_OU744277.1_21990902_21990732	UHM27527.1	Totiviridae	Totivirus	Sanya totivirus 8
GCA_916610125.1	Arthropoda	Insecta	Diptera	Syrphidae	Cheilosia	Cheilosia vulpina	YP_003934934.1_RNA_Armigeres_subalbatus_virus_SaX06-AK20_OU744276.1_76792931_76792680	YP_003934934.1	Totiviridae	unclassify	Armigeres subalbatus virus SaX06-AK20
GCA_916610125.1	Arthropoda	Insecta	Diptera	Syrphidae	Cheilosia	Cheilosia vulpina	QHJ91806.1_Yuanmou_totivirus_OU744281.1_10123880_10124890	QHJ91806.1	Totiviridae	unclassify	Yuanmou totivirus
GCA_911387755.1	Arthropoda	Insecta	Diptera	Syrphidae	Chrysotoxum	Chrysotoxum bicinctum	APG76023.1_Hubei_toti-like_virus_14_OU426987.1_264846882_264846706	APG76023.1	unclassify	unclassify	Hubei toti-like virus 14
GCA_911387755.1	Arthropoda	Insecta	Diptera	Syrphidae	Chrysotoxum	Chrysotoxum bicinctum	YP_009336858.1_Hubei_toti-like_virus_15_OU426989.1_174117221_174116877	YP_009336858.1	unclassify	unclassify	Hubei toti-like virus 15
GCA_911387755.1	Arthropoda	Insecta	Diptera	Syrphidae	Chrysotoxum	Chrysotoxum bicinctum	UHK03240.1_Hangzhou_totivirus_8_OU426987.1_259195154_259194816	UHK03240.1	Totiviridae	Totivirus	Hangzhou totivirus 8
GCA_911387755.1	Arthropoda	Insecta	Diptera	Syrphidae	Chrysotoxum	Chrysotoxum bicinctum	UHK03240.1_Hangzhou_totivirus_8_OU426987.1_259195252_259195160	UHK03240.1	Totiviridae	Totivirus	Hangzhou totivirus 8
GCA_911387755.1	Arthropoda	Insecta	Diptera	Syrphidae	Chrysotoxum	Chrysotoxum bicinctum	UHK03240.1_Hangzhou_totivirus_8_OU426987.1_259202141_259201761	UHK03240.1	Totiviridae	Totivirus	Hangzhou totivirus 8
GCA_911387755.1	Arthropoda	Insecta	Diptera	Syrphidae	Chrysotoxum	Chrysotoxum bicinctum	UHK03240.1_Hangzhou_totivirus_8_OU426987.1_259209082_259208702	UHK03240.1	Totiviridae	Totivirus	Hangzhou totivirus 8
GCA_911387755.1	Arthropoda	Insecta	Diptera	Syrphidae	Chrysotoxum	Chrysotoxum bicinctum	UHK03240.1_Hangzhou_totivirus_8_OU426987.1_259215798_259215418	UHK03240.1	Totiviridae	Totivirus	Hangzhou totivirus 8
GCA_911387755.1	Arthropoda	Insecta	Diptera	Syrphidae	Chrysotoxum	Chrysotoxum bicinctum	UHK03240.1_Hangzhou_totivirus_8_OU426987.1_259219609_259219232	UHK03240.1	Totiviridae	Totivirus	Hangzhou totivirus 8
GCA_911387755.1	Arthropoda	Insecta	Diptera	Syrphidae	Chrysotoxum	Chrysotoxum bicinctum	UHK03240.1_Hangzhou_totivirus_8_OU426987.1_259222531_259222181	UHK03240.1	Totiviridae	Totivirus	Hangzhou totivirus 8
GCA_911387755.1	Arthropoda	Insecta	Diptera	Syrphidae	Chrysotoxum	Chrysotoxum bicinctum	UHK03240.1_Hangzhou_totivirus_8_OU426988.1_234691085_234691195	UHK03240.1	Totiviridae	Totivirus	Hangzhou totivirus 8
GCA_911387755.1	Arthropoda	Insecta	Diptera	Syrphidae	Chrysotoxum	Chrysotoxum bicinctum	UHK03240.1_Hangzhou_totivirus_8_OU426988.1_234691309_234691467	UHK03240.1	Totiviridae	Totivirus	Hangzhou totivirus 8
GCA_911387755.1	Arthropoda	Insecta	Diptera	Syrphidae	Chrysotoxum	Chrysotoxum bicinctum	UHK03240.1_Hangzhou_totivirus_8_OU426988.1_235442702_235443130	UHK03240.1	Totiviridae	Totivirus	Hangzhou totivirus 8
GCA_911387755.1	Arthropoda	Insecta	Diptera	Syrphidae	Chrysotoxum	Chrysotoxum bicinctum	UHK03240.1_Hangzhou_totivirus_8_OU426988.1_235443321_235443719	UHK03240.1	Totiviridae	Totivirus	Hangzhou totivirus 8
GCA_911387755.1	Arthropoda	Insecta	Diptera	Syrphidae	Chrysotoxum	Chrysotoxum bicinctum	UHK03240.1_Hangzhou_totivirus_8_OU426988.1_235645191_235645820	UHK03240.1	Totiviridae	Totivirus	Hangzhou totivirus 8
GCA_911387755.1	Arthropoda	Insecta	Diptera	Syrphidae	Chrysotoxum	Chrysotoxum bicinctum	UHK03240.1_Hangzhou_totivirus_8_OU426988.1_235646227_235646841	UHK03240.1	Totiviridae	Totivirus	Hangzhou totivirus 8
GCA_911387755.1	Arthropoda	Insecta	Diptera	Syrphidae	Chrysotoxum	Chrysotoxum bicinctum	UHK03240.1_Hangzhou_totivirus_8_OU426988.1_235646853_235647101	UHK03240.1	Totiviridae	Totivirus	Hangzhou totivirus 8
GCA_911387755.1	Arthropoda	Insecta	Diptera	Syrphidae	Chrysotoxum	Chrysotoxum bicinctum	UHK03240.1_Hangzhou_totivirus_8_OU426988.1_235647125_235647256	UHK03240.1	Totiviridae	Totivirus	Hangzhou totivirus 8
GCA_911387755.1	Arthropoda	Insecta	Diptera	Syrphidae	Chrysotoxum	Chrysotoxum bicinctum	UHK03240.1_Hangzhou_totivirus_8_OU426989.1_158065575_158065513	UHK03240.1	Totiviridae	Totivirus	Hangzhou totivirus 8
GCA_911387755.1	Arthropoda	Insecta	Diptera	Syrphidae	Chrysotoxum	Chrysotoxum bicinctum	QQP18683.1_Soybean_thrips-associated_totivirus_2_OU426987.1_68527353_68526763	QQP18683.1	Totiviridae	unclassify	Soybean thrips-associated totivirus 2
GCA_911387755.1	Arthropoda	Insecta	Diptera	Syrphidae	Chrysotoxum	Chrysotoxum bicinctum	YP_003934933.1_Armigeres_subalbatus_virus_SaX06-AK20_OU426989.1_158066502_158066119	YP_003934933.1	Totiviridae	unclassify	Armigeres subalbatus virus SaX06-AK20
GCA_917880715.2	Arthropoda	Insecta	Diptera	Syrphidae	Criorhina	Criorhina berberina	UHR49804.1_Sanya_orius_sauteri_totivirus_2_OU862870.1_105919299_105919015	UHR49804.1	Totiviridae	Totivirus	Sanya orius sauteri totivirus 2
GCA_917880715.2	Arthropoda	Insecta	Diptera	Syrphidae	Criorhina	Criorhina berberina	QEM39143.1_RNA_Aedes_aegypti_totivirus_OU862872.1_103399514_103398780	QEM39143.1	Totiviridae	unclassify	Aedes aegypti totivirus
GCA_917880715.2	Arthropoda	Insecta	Diptera	Syrphidae	Criorhina	Criorhina berberina	QEM39143.1_RNA_Aedes_aegypti_totivirus_OU862872.1_103406711_103405977	QEM39143.1	Totiviridae	unclassify	Aedes aegypti totivirus
GCA_917880715.2	Arthropoda	Insecta	Diptera	Syrphidae	Criorhina	Criorhina berberina	UHK03144.1_Sanya_orius_sauteri_totivirus_1_OU862870.1_100158747_100159553	UHK03144.1	Totiviridae	Totivirus	Sanya orius sauteri totivirus 1
GCA_917880715.2	Arthropoda	Insecta	Diptera	Syrphidae	Criorhina	Criorhina berberina	UHK03144.1_Sanya_orius_sauteri_totivirus_1_OU862872.1_10062698_10063576	UHK03144.1	Totiviridae	Totivirus	Sanya orius sauteri totivirus 1
GCA_917880715.2	Arthropoda	Insecta	Diptera	Syrphidae	Criorhina	Criorhina berberina	UHK03144.1_Sanya_orius_sauteri_totivirus_1_OU862872.1_10063629_10065011	UHK03144.1	Totiviridae	Totivirus	Sanya orius sauteri totivirus 1
GCA_917880715.2	Arthropoda	Insecta	Diptera	Syrphidae	Criorhina	Criorhina berberina	YP_009336859.1_Hubei_toti-like_virus_15_OU862872.1_10065233_10065544	YP_009336859.1	unclassify	unclassify	Hubei toti-like virus 15
GCA_917880715.2	Arthropoda	Insecta	Diptera	Syrphidae	Criorhina	Criorhina berberina	UHR49763.1_Sogatella_furcifera_totivirus_1_OU862872.1_103402303_103400576	UHR49763.1	Totiviridae	unclassify	Sogatella furcifera totivirus 1
GCA_917880715.2	Arthropoda	Insecta	Diptera	Syrphidae	Criorhina	Criorhina berberina	UHM27526.1_Sanya_totivirus_8_OU862872.1_103409454_103407289	UHM27526.1	Totiviridae	Totivirus	Sanya totivirus 8
GCA_917880715.2	Arthropoda	Insecta	Diptera	Syrphidae	Criorhina	Criorhina berberina	YP_009336858.1_Hubei_toti-like_virus_15_OU862870.1_105922923_105922600	YP_009336858.1	unclassify	unclassify	Hubei toti-like virus 15
GCA_917880715.2	Arthropoda	Insecta	Diptera	Syrphidae	Criorhina	Criorhina berberina	UHM27564.1_Sanya_totivirus_10_OU862870.1_105726174_105725512	UHM27564.1	Totiviridae	Totivirus	Sanya totivirus 10
GCA_917880715.2	Arthropoda	Insecta	Diptera	Syrphidae	Criorhina	Criorhina berberina	UHK02999.1_Hangzhou_totivirus_10_OU862870.1_105918956_105918798	UHK02999.1	Totiviridae	Totivirus	Hangzhou totivirus 10
GCA_917880715.2	Arthropoda	Insecta	Diptera	Syrphidae	Criorhina	Criorhina berberina	UHK02999.1_Hangzhou_totivirus_10_OU862872.1_10070504_10072774	UHK02999.1	Totiviridae	Totivirus	Hangzhou totivirus 10
GCA_944738645.1	Arthropoda	Insecta	Diptera	Syrphidae	Eristalinus	Eristalinus sepulchralis	YP_009336859.1_Hubei_toti-like_virus_15_OX122882.1_94209904_94209596	YP_009336859.1	unclassify	unclassify	Hubei toti-like virus 15
GCA_944738645.1	Arthropoda	Insecta	Diptera	Syrphidae	Eristalinus	Eristalinus sepulchralis	YP_009336859.1_Hubei_toti-like_virus_15_OX122882.1_94210242_94210012	YP_009336859.1	unclassify	unclassify	Hubei toti-like virus 15
GCA_907269125.1	Arthropoda	Insecta	Diptera	Syrphidae	Eristalis	Eristalis pertinax	QMU95575.1_Bactrocera_dorsalis_toti-like_virus_2_OU026149.1_16653590_16652940	QMU95575.1	Totiviridae	unclassify	Bactrocera dorsalis toti-like virus 2
GCA_920104205.1	Arthropoda	Insecta	Diptera	Syrphidae	Eupeodes	Eupeodes latifasciatus	APG76022.1_Hubei_toti-like_virus_14_OV049926.1_70790331_70791083	APG76022.1	unclassify	unclassify	Hubei toti-like virus 14
GCA_920104205.1	Arthropoda	Insecta	Diptera	Syrphidae	Eupeodes	Eupeodes latifasciatus	YP_009336858.1_Hubei_toti-like_virus_15_OV049924.1_387734198_387734614	YP_009336858.1	unclassify	unclassify	Hubei toti-like virus 15
GCA_920104205.1	Arthropoda	Insecta	Diptera	Syrphidae	Eupeodes	Eupeodes latifasciatus	YP_009336858.1_Hubei_toti-like_virus_15_OV049925.1_29212667_29213149	YP_009336858.1	unclassify	unclassify	Hubei toti-like virus 15
GCA_920104205.1	Arthropoda	Insecta	Diptera	Syrphidae	Eupeodes	Eupeodes latifasciatus	UHK02999.1_Hangzhou_totivirus_10_OV049924.1_387811739_387812257	UHK02999.1	Totiviridae	Totivirus	Hangzhou totivirus 10
GCA_920104205.1	Arthropoda	Insecta	Diptera	Syrphidae	Eupeodes	Eupeodes latifasciatus	UHK02999.1_Hangzhou_totivirus_10_OV049924.1_387815214_387815732	UHK02999.1	Totiviridae	Totivirus	Hangzhou totivirus 10
GCA_920104205.1	Arthropoda	Insecta	Diptera	Syrphidae	Eupeodes	Eupeodes latifasciatus	UHK02999.1_Hangzhou_totivirus_10_OV049924.1_387818689_387819207	UHK02999.1	Totiviridae	Totivirus	Hangzhou totivirus 10
GCA_920104205.1	Arthropoda	Insecta	Diptera	Syrphidae	Eupeodes	Eupeodes latifasciatus	QLJ83495.1_Fitzroy_Crossing_toti-like_virus_1_OV049926.1_70791297_70792271	QLJ83495.1	Totiviridae	unclassify	Fitzroy Crossing toti-like virus 1
GCA_920104205.1	Arthropoda	Insecta	Diptera	Syrphidae	Eupeodes	Eupeodes latifasciatus	YP_003289292.1_Drosophila_melanogaster_totivirus_SW-2009a_OV049924.1_387612970_387613506	YP_003289292.1	Totiviridae	unclassify	Drosophila melanogaster totivirus SW-2009a
GCA_920104205.1	Arthropoda	Insecta	Diptera	Syrphidae	Eupeodes	Eupeodes latifasciatus	UHK03240.1_Hangzhou_totivirus_8_OV049924.1_387530491_387532119	UHK03240.1	Totiviridae	Totivirus	Hangzhou totivirus 8
GCA_932273885.1	Arthropoda	Insecta	Diptera	Syrphidae	Leucozona	Leucozona laternaria	UHM27526.1_Sanya_totivirus_8_OW026368.1_65047319_65048980	UHM27526.1	Totiviridae	Totivirus	Sanya totivirus 8
GCA_932273885.1	Arthropoda	Insecta	Diptera	Syrphidae	Leucozona	Leucozona laternaria	UHM27526.1_Sanya_totivirus_8_OW026368.1_65047319_65048980	UHM27526.1	Totiviridae	Totivirus	Sanya totivirus 8
GCA_932273885.1	Arthropoda	Insecta	Diptera	Syrphidae	Leucozona	Leucozona laternaria	UHK03240.1_Hangzhou_totivirus_8_OW026366.1_269711938_269711624	UHK03240.1	Totiviridae	Totivirus	Hangzhou totivirus 8
GCA_932273885.1	Arthropoda	Insecta	Diptera	Syrphidae	Leucozona	Leucozona laternaria	UHK03240.1_Hangzhou_totivirus_8_OW026366.1_269711938_269711624	UHK03240.1	Totiviridae	Totivirus	Hangzhou totivirus 8
GCA_914767635.1	Arthropoda	Insecta	Diptera	Syrphidae	Melanostoma	Melanostoma mellinum	QXT57907.1_Cane_toad_associated_toti-like_virus_3_OU612060.1_180330386_180330460	QXT57907.1	Totiviridae	unclassify	Cane toad associated toti-like virus 3
GCA_914767635.1	Arthropoda	Insecta	Diptera	Syrphidae	Melanostoma	Melanostoma mellinum	QXT57907.1_Cane_toad_associated_toti-like_virus_3_OU612060.1_180330386_180330460	QXT57907.1	Totiviridae	unclassify	Cane toad associated toti-like virus 3
GCA_914767635.1	Arthropoda	Insecta	Diptera	Syrphidae	Melanostoma	Melanostoma mellinum	YP_009336859.1_Hubei_toti-like_virus_15_OU612060.1_180766900_180766742	YP_009336859.1	unclassify	unclassify	Hubei toti-like virus 15
GCA_914767635.1	Arthropoda	Insecta	Diptera	Syrphidae	Melanostoma	Melanostoma mellinum	YP_009336859.1_Hubei_toti-like_virus_15_OU612060.1_180766900_180766742	YP_009336859.1	unclassify	unclassify	Hubei toti-like virus 15
GCA_914767635.1	Arthropoda	Insecta	Diptera	Syrphidae	Melanostoma	Melanostoma mellinum	APG76023.1_Hubei_toti-like_virus_14_OU612060.1_198942378_198942301	APG76023.1	unclassify	unclassify	Hubei toti-like virus 14
GCA_914767635.1	Arthropoda	Insecta	Diptera	Syrphidae	Melanostoma	Melanostoma mellinum	APG76023.1_Hubei_toti-like_virus_14_OU612060.1_199109700_199109440	APG76023.1	unclassify	unclassify	Hubei toti-like virus 14
GCA_914767635.1	Arthropoda	Insecta	Diptera	Syrphidae	Melanostoma	Melanostoma mellinum	APG76023.1_Hubei_toti-like_virus_14_OU612060.1_199272579_199272475	APG76023.1	unclassify	unclassify	Hubei toti-like virus 14
GCA_914767635.1	Arthropoda	Insecta	Diptera	Syrphidae	Melanostoma	Melanostoma mellinum	APG76023.1_Hubei_toti-like_virus_14_OU612060.1_198942378_198942301	APG76023.1	unclassify	unclassify	Hubei toti-like virus 14
GCA_914767635.1	Arthropoda	Insecta	Diptera	Syrphidae	Melanostoma	Melanostoma mellinum	APG76023.1_Hubei_toti-like_virus_14_OU612060.1_199109700_199109440	APG76023.1	unclassify	unclassify	Hubei toti-like virus 14
GCA_914767635.1	Arthropoda	Insecta	Diptera	Syrphidae	Melanostoma	Melanostoma mellinum	APG76023.1_Hubei_toti-like_virus_14_OU612060.1_199272579_199272475	APG76023.1	unclassify	unclassify	Hubei toti-like virus 14
GCA_914767635.1	Arthropoda	Insecta	Diptera	Syrphidae	Melanostoma	Melanostoma mellinum	APG76022.1_Hubei_toti-like_virus_14_OU612060.1_180274923_180274348	APG76022.1	unclassify	unclassify	Hubei toti-like virus 14
GCA_914767635.1	Arthropoda	Insecta	Diptera	Syrphidae	Melanostoma	Melanostoma mellinum	APG76022.1_Hubei_toti-like_virus_14_OU612060.1_180274923_180274348	APG76022.1	unclassify	unclassify	Hubei toti-like virus 14
GCA_914767635.1	Arthropoda	Insecta	Diptera	Syrphidae	Melanostoma	Melanostoma mellinum	YP_009336858.1_Hubei_toti-like_virus_15_OU612060.1_35854869_35855177	YP_009336858.1	unclassify	unclassify	Hubei toti-like virus 15
GCA_914767635.1	Arthropoda	Insecta	Diptera	Syrphidae	Melanostoma	Melanostoma mellinum	YP_009336858.1_Hubei_toti-like_virus_15_OU612060.1_35854869_35855177	YP_009336858.1	unclassify	unclassify	Hubei toti-like virus 15
GCA_914767635.1	Arthropoda	Insecta	Diptera	Syrphidae	Melanostoma	Melanostoma mellinum	UHK02999.1_Hangzhou_totivirus_10_OU612060.1_175093833_175094162	UHK02999.1	Totiviridae	Totivirus	Hangzhou totivirus 10
GCA_914767635.1	Arthropoda	Insecta	Diptera	Syrphidae	Melanostoma	Melanostoma mellinum	UHK02999.1_Hangzhou_totivirus_10_OU612060.1_175093833_175094162	UHK02999.1	Totiviridae	Totivirus	Hangzhou totivirus 10
GCA_914767635.1	Arthropoda	Insecta	Diptera	Syrphidae	Melanostoma	Melanostoma mellinum	QGA70947.1_RNA_Lindangsbacken_virus_OU612060.1_180330525_180330803	QGA70947.1	Totiviridae	Totivirus	Lindangsbacken virus
GCA_914767635.1	Arthropoda	Insecta	Diptera	Syrphidae	Melanostoma	Melanostoma mellinum	QGA70947.1_RNA_Lindangsbacken_virus_OU612060.1_180330525_180330803	QGA70947.1	Totiviridae	Totivirus	Lindangsbacken virus
GCA_914767635.1	Arthropoda	Insecta	Diptera	Syrphidae	Melanostoma	Melanostoma mellinum	UHK03240.1_Hangzhou_totivirus_8_OU612059.1_218702109_218702537	UHK03240.1	Totiviridae	Totivirus	Hangzhou totivirus 8
GCA_914767635.1	Arthropoda	Insecta	Diptera	Syrphidae	Melanostoma	Melanostoma mellinum	UHK03240.1_Hangzhou_totivirus_8_OU612059.1_230555000_230554530	UHK03240.1	Totiviridae	Totivirus	Hangzhou totivirus 8
GCA_914767635.1	Arthropoda	Insecta	Diptera	Syrphidae	Melanostoma	Melanostoma mellinum	UHK03240.1_Hangzhou_totivirus_8_OU612060.1_179911509_179912162	UHK03240.1	Totiviridae	Totivirus	Hangzhou totivirus 8
GCA_914767635.1	Arthropoda	Insecta	Diptera	Syrphidae	Melanostoma	Melanostoma mellinum	UHK03240.1_Hangzhou_totivirus_8_OU612060.1_198875789_198875310	UHK03240.1	Totiviridae	Totivirus	Hangzhou totivirus 8
GCA_914767635.1	Arthropoda	Insecta	Diptera	Syrphidae	Melanostoma	Melanostoma mellinum	UHK03240.1_Hangzhou_totivirus_8_OU612059.1_218702109_218702537	UHK03240.1	Totiviridae	Totivirus	Hangzhou totivirus 8
GCA_914767635.1	Arthropoda	Insecta	Diptera	Syrphidae	Melanostoma	Melanostoma mellinum	UHK03240.1_Hangzhou_totivirus_8_OU612059.1_230555000_230554530	UHK03240.1	Totiviridae	Totivirus	Hangzhou totivirus 8
GCA_914767635.1	Arthropoda	Insecta	Diptera	Syrphidae	Melanostoma	Melanostoma mellinum	UHK03240.1_Hangzhou_totivirus_8_OU612060.1_179911509_179912162	UHK03240.1	Totiviridae	Totivirus	Hangzhou totivirus 8
GCA_914767635.1	Arthropoda	Insecta	Diptera	Syrphidae	Melanostoma	Melanostoma mellinum	UHK03240.1_Hangzhou_totivirus_8_OU612060.1_198875789_198875310	UHK03240.1	Totiviridae	Totivirus	Hangzhou totivirus 8
GCA_914767635.1	Arthropoda	Insecta	Diptera	Syrphidae	Melanostoma	Melanostoma mellinum	YP_009256208.1_Golden_shiner_totivirus_OU612059.1_230525687_230525040	YP_009256208.1	Totiviridae	unclassify	Golden shiner totivirus
GCA_914767635.1	Arthropoda	Insecta	Diptera	Syrphidae	Melanostoma	Melanostoma mellinum	YP_009256208.1_Golden_shiner_totivirus_OU612059.1_230525687_230525040	YP_009256208.1	Totiviridae	unclassify	Golden shiner totivirus
GCA_930367185.1	Arthropoda	Insecta	Diptera	Syrphidae	Myathropa	Myathropa florea	YP_009336908.1_Hubei_toti-like_virus_24_OV884004.1_21643387_21644649	YP_009336908.1	unclassify	unclassify	Hubei toti-like virus 24
GCA_930367185.1	Arthropoda	Insecta	Diptera	Syrphidae	Myathropa	Myathropa florea	UHM27526.1_Sanya_totivirus_8_OV884004.1_21594182_21594643	UHM27526.1	Totiviridae	Totivirus	Sanya totivirus 8
GCA_930367185.1	Arthropoda	Insecta	Diptera	Syrphidae	Myathropa	Myathropa florea	UHM27526.1_Sanya_totivirus_8_OV884004.1_21599354_21599815	UHM27526.1	Totiviridae	Totivirus	Sanya totivirus 8
GCA_916050605.2	Arthropoda	Insecta	Diptera	Syrphidae	Platycheirus	Platycheirus albimanus	UHK03240.1_Hangzhou_totivirus_8_OU696696.1_306600561_306597742	UHK03240.1	Totiviridae	Totivirus	Hangzhou totivirus 8
GCA_920937365.1	Arthropoda	Insecta	Diptera	Syrphidae	Sphaerophoria	Sphaerophoria rueppellii	CAF0513900.1_Bactrocera_tryoni_toti-like_virus_1_CAKKXW010000016.1_239363_239635	CAF0513900.1	Totiviridae	unclassify	Bactrocera tryoni toti-like virus 1
GCA_920937365.1	Arthropoda	Insecta	Diptera	Syrphidae	Sphaerophoria	Sphaerophoria rueppellii	UHR49688.1_Sanya_totivirus_13_CAKKXW010001401.1_2796_3254	UHR49688.1	Totiviridae	Totivirus	Sanya totivirus 13
GCA_943590905.1	Arthropoda	Insecta	Diptera	Syrphidae	Sphaerophoria	Sphaerophoria taeniata	QMU95572.1_Bactrocera_dorsalis_toti-like_virus_1_OX016540.1_225285530_225285270	QMU95572.1	Totiviridae	unclassify	Bactrocera dorsalis toti-like virus 1
GCA_943590905.1	Arthropoda	Insecta	Diptera	Syrphidae	Sphaerophoria	Sphaerophoria taeniata	QMU95572.1_Bactrocera_dorsalis_toti-like_virus_1_OX016540.1_225821165_225820905	QMU95572.1	Totiviridae	unclassify	Bactrocera dorsalis toti-like virus 1
GCA_943590905.1	Arthropoda	Insecta	Diptera	Syrphidae	Sphaerophoria	Sphaerophoria taeniata	UHK03240.1_Hangzhou_totivirus_8_OX016540.1_286845246_286845169	UHK03240.1	Totiviridae	Totivirus	Hangzhou totivirus 8
GCA_943590905.1	Arthropoda	Insecta	Diptera	Syrphidae	Sphaerophoria	Sphaerophoria taeniata	UHK03240.1_Hangzhou_totivirus_8_OX016540.1_286847236_286845716	UHK03240.1	Totiviridae	Totivirus	Hangzhou totivirus 8
GCA_943590905.1	Arthropoda	Insecta	Diptera	Syrphidae	Sphaerophoria	Sphaerophoria taeniata	UHK03240.1_Hangzhou_totivirus_8_OX016541.1_40281816_40282265	UHK03240.1	Totiviridae	Totivirus	Hangzhou totivirus 8
GCA_943590905.1	Arthropoda	Insecta	Diptera	Syrphidae	Sphaerophoria	Sphaerophoria taeniata	UHK03240.1_Hangzhou_totivirus_8_OX016541.1_40284258_40284923	UHK03240.1	Totiviridae	Totivirus	Hangzhou totivirus 8
GCA_943590905.1	Arthropoda	Insecta	Diptera	Syrphidae	Sphaerophoria	Sphaerophoria taeniata	UHM27563.1_Sanya_totivirus_10_OX016541.1_106835313_106836020	UHM27563.1	Totiviridae	Totivirus	Sanya totivirus 10
GCA_905187475.1	Arthropoda	Insecta	Diptera	Syrphidae	Syritta	Syritta pipiens	YP_009336858.1_Hubei_toti-like_virus_15_LR994572.1_28802001_28802102	YP_009336858.1	unclassify	unclassify	Hubei toti-like virus 15
GCA_905187475.1	Arthropoda	Insecta	Diptera	Syrphidae	Syritta	Syritta pipiens	UHM27563.1_Sanya_totivirus_10_LR994572.1_28801624_28801947	UHM27563.1	Totiviridae	Totivirus	Sanya totivirus 10
GCA_907269105.1	Arthropoda	Insecta	Diptera	Syrphidae	Volucella	Volucella inanis	UHK03000.1_RNA_Hangzhou_totivirus_10_OU026158.1_39367344_39367264	UHK03000.1	Totiviridae	Totivirus	Hangzhou totivirus 10
GCA_907269105.1	Arthropoda	Insecta	Diptera	Syrphidae	Volucella	Volucella inanis	UHK03000.1_RNA_Hangzhou_totivirus_10_OU026158.1_39367570_39367391	UHK03000.1	Totiviridae	Totivirus	Hangzhou totivirus 10
GCA_907269105.1	Arthropoda	Insecta	Diptera	Syrphidae	Volucella	Volucella inanis	UHK03000.1_RNA_Hangzhou_totivirus_10_OU026158.1_39367625_39367575	UHK03000.1	Totiviridae	Totivirus	Hangzhou totivirus 10
GCA_907269105.1	Arthropoda	Insecta	Diptera	Syrphidae	Volucella	Volucella inanis	UHK03000.1_RNA_Hangzhou_totivirus_10_OU026158.1_39370944_39370486	UHK03000.1	Totiviridae	Totivirus	Hangzhou totivirus 10
GCA_907269105.1	Arthropoda	Insecta	Diptera	Syrphidae	Volucella	Volucella inanis	UHK03000.1_RNA_Hangzhou_totivirus_10_OU026158.1_39370999_39370949	UHK03000.1	Totiviridae	Totivirus	Hangzhou totivirus 10
GCA_907269105.1	Arthropoda	Insecta	Diptera	Syrphidae	Volucella	Volucella inanis	UHK03000.1_RNA_Hangzhou_totivirus_10_OU026158.1_39377188_39376730	UHK03000.1	Totiviridae	Totivirus	Hangzhou totivirus 10
GCA_907269105.1	Arthropoda	Insecta	Diptera	Syrphidae	Volucella	Volucella inanis	UHK03000.1_RNA_Hangzhou_totivirus_10_OU026158.1_39377243_39377193	UHK03000.1	Totiviridae	Totivirus	Hangzhou totivirus 10
GCA_907269105.1	Arthropoda	Insecta	Diptera	Syrphidae	Volucella	Volucella inanis	UHK03000.1_RNA_Hangzhou_totivirus_10_OU026158.1_39380561_39380103	UHK03000.1	Totiviridae	Totivirus	Hangzhou totivirus 10
GCA_907269105.1	Arthropoda	Insecta	Diptera	Syrphidae	Volucella	Volucella inanis	UHK03000.1_RNA_Hangzhou_totivirus_10_OU026158.1_39380616_39380566	UHK03000.1	Totiviridae	Totivirus	Hangzhou totivirus 10
GCA_907269105.1	Arthropoda	Insecta	Diptera	Syrphidae	Volucella	Volucella inanis	UHK03000.1_RNA_Hangzhou_totivirus_10_OU026158.1_39383934_39383476	UHK03000.1	Totiviridae	Totivirus	Hangzhou totivirus 10
GCA_907269105.1	Arthropoda	Insecta	Diptera	Syrphidae	Volucella	Volucella inanis	UHK03000.1_RNA_Hangzhou_totivirus_10_OU026158.1_39383989_39383939	UHK03000.1	Totiviridae	Totivirus	Hangzhou totivirus 10
GCA_907269105.1	Arthropoda	Insecta	Diptera	Syrphidae	Volucella	Volucella inanis	UHK03000.1_RNA_Hangzhou_totivirus_10_OU026158.1_39386858_39386778	UHK03000.1	Totiviridae	Totivirus	Hangzhou totivirus 10
GCA_907269105.1	Arthropoda	Insecta	Diptera	Syrphidae	Volucella	Volucella inanis	UHK03000.1_RNA_Hangzhou_totivirus_10_OU026158.1_39387084_39386905	UHK03000.1	Totiviridae	Totivirus	Hangzhou totivirus 10
GCA_907269105.1	Arthropoda	Insecta	Diptera	Syrphidae	Volucella	Volucella inanis	UHK03000.1_RNA_Hangzhou_totivirus_10_OU026158.1_39387139_39387089	UHK03000.1	Totiviridae	Totivirus	Hangzhou totivirus 10
GCA_907269105.1	Arthropoda	Insecta	Diptera	Syrphidae	Volucella	Volucella inanis	UHK03000.1_RNA_Hangzhou_totivirus_10_OU026158.1_39390457_39389999	UHK03000.1	Totiviridae	Totivirus	Hangzhou totivirus 10
GCA_907269105.1	Arthropoda	Insecta	Diptera	Syrphidae	Volucella	Volucella inanis	UHK03000.1_RNA_Hangzhou_totivirus_10_OU026158.1_39390512_39390462	UHK03000.1	Totiviridae	Totivirus	Hangzhou totivirus 10
GCA_907269105.1	Arthropoda	Insecta	Diptera	Syrphidae	Volucella	Volucella inanis	YP_009336859.1_Hubei_toti-like_virus_15_OU026153.1_145208705_145208226	YP_009336859.1	unclassify	unclassify	Hubei toti-like virus 15
GCA_907269105.1	Arthropoda	Insecta	Diptera	Syrphidae	Volucella	Volucella inanis	QMU95571.1_Bactrocera_dorsalis_toti-like_virus_1_OU026153.1_37761498_37761833	QMU95571.1	Totiviridae	unclassify	Bactrocera dorsalis toti-like virus 1
GCA_907269105.1	Arthropoda	Insecta	Diptera	Syrphidae	Volucella	Volucella inanis	QMU95571.1_Bactrocera_dorsalis_toti-like_virus_1_OU026153.1_259745038_259744793	QMU95571.1	Totiviridae	unclassify	Bactrocera dorsalis toti-like virus 1
GCA_907269105.1	Arthropoda	Insecta	Diptera	Syrphidae	Volucella	Volucella inanis	QMU95571.1_Bactrocera_dorsalis_toti-like_virus_1_OU026153.1_260221696_260221424	QMU95571.1	Totiviridae	unclassify	Bactrocera dorsalis toti-like virus 1
GCA_907269105.1	Arthropoda	Insecta	Diptera	Syrphidae	Volucella	Volucella inanis	QMU95571.1_Bactrocera_dorsalis_toti-like_virus_1_OU026155.1_151927587_151927664	QMU95571.1	Totiviridae	unclassify	Bactrocera dorsalis toti-like virus 1
GCA_907269105.1	Arthropoda	Insecta	Diptera	Syrphidae	Volucella	Volucella inanis	QMU95571.1_Bactrocera_dorsalis_toti-like_virus_1_OU026155.1_151927688_151927819	QMU95571.1	Totiviridae	unclassify	Bactrocera dorsalis toti-like virus 1
GCA_907269105.1	Arthropoda	Insecta	Diptera	Syrphidae	Volucella	Volucella inanis	QMU95571.1_Bactrocera_dorsalis_toti-like_virus_1_OU026155.1_151927879_151927941	QMU95571.1	Totiviridae	unclassify	Bactrocera dorsalis toti-like virus 1
GCA_907269105.1	Arthropoda	Insecta	Diptera	Syrphidae	Volucella	Volucella inanis	APG76023.1_Hubei_toti-like_virus_14_OU026154.1_12506536_12506228	APG76023.1	unclassify	unclassify	Hubei toti-like virus 14
GCA_907269105.1	Arthropoda	Insecta	Diptera	Syrphidae	Volucella	Volucella inanis	YP_009336858.1_Hubei_toti-like_virus_15_OU026157.1_60413212_60412817	YP_009336858.1	unclassify	unclassify	Hubei toti-like virus 15
GCA_907269105.1	Arthropoda	Insecta	Diptera	Syrphidae	Volucella	Volucella inanis	YP_009336858.1_Hubei_toti-like_virus_15_OU026157.1_60413481_60413257	YP_009336858.1	unclassify	unclassify	Hubei toti-like virus 15
GCA_907269105.1	Arthropoda	Insecta	Diptera	Syrphidae	Volucella	Volucella inanis	YP_009336858.1_Hubei_toti-like_virus_15_OU026158.1_39362785_39362366	YP_009336858.1	unclassify	unclassify	Hubei toti-like virus 15
GCA_907269105.1	Arthropoda	Insecta	Diptera	Syrphidae	Volucella	Volucella inanis	UHK02999.1_Hangzhou_totivirus_10_OU026155.1_9876622_9875777	UHK02999.1	Totiviridae	Totivirus	Hangzhou totivirus 10
GCA_907269105.1	Arthropoda	Insecta	Diptera	Syrphidae	Volucella	Volucella inanis	UHK02999.1_Hangzhou_totivirus_10_OU026155.1_17989604_17990542	UHK02999.1	Totiviridae	Totivirus	Hangzhou totivirus 10
GCA_907269105.1	Arthropoda	Insecta	Diptera	Syrphidae	Volucella	Volucella inanis	UHK02999.1_Hangzhou_totivirus_10_OU026155.1_17990544_17990702	UHK02999.1	Totiviridae	Totivirus	Hangzhou totivirus 10
GCA_907269105.1	Arthropoda	Insecta	Diptera	Syrphidae	Volucella	Volucella inanis	UHK03224.1_RNA_Hangzhou_zicrona_caerulea_totivirus_1_OU026155.1_17991042_17991386	UHK03224.1	Totiviridae	Totivirus	Hangzhou zicrona caerulea totivirus 1
GCA_907269105.1	Arthropoda	Insecta	Diptera	Syrphidae	Volucella	Volucella inanis	UHM27563.1_Sanya_totivirus_10_OU026153.1_261020193_261019909	UHM27563.1	Totiviridae	Totivirus	Sanya totivirus 10
GCA_928272305.1	Arthropoda	Insecta	Diptera	Syrphidae	Volucella	Volucella inflata	UHM27564.1_Sanya_totivirus_10_OV743717.1_64304411_64304848	UHM27564.1	Totiviridae	Totivirus	Sanya totivirus 10
GCA_910595825.1	Arthropoda	Insecta	Diptera	Syrphidae	Xanthogramma	Xanthogramma pedissequum	QMU95572.1_Bactrocera_dorsalis_toti-like_virus_1_OU343161.1_31747608_31747369	QMU95572.1	Totiviridae	unclassify	Bactrocera dorsalis toti-like virus 1
GCA_910595825.1	Arthropoda	Insecta	Diptera	Syrphidae	Xanthogramma	Xanthogramma pedissequum	UHK03144.1_Sanya_orius_sauteri_totivirus_1_OU343161.1_188032792_188033718	UHK03144.1	Totiviridae	Totivirus	Sanya orius sauteri totivirus 1
GCA_910595825.1	Arthropoda	Insecta	Diptera	Syrphidae	Xanthogramma	Xanthogramma pedissequum	QMU95571.1_Bactrocera_dorsalis_toti-like_virus_1_OU343160.1_12417993_12417640	QMU95571.1	Totiviridae	unclassify	Bactrocera dorsalis toti-like virus 1
GCA_910595825.1	Arthropoda	Insecta	Diptera	Syrphidae	Xanthogramma	Xanthogramma pedissequum	QMU95571.1_Bactrocera_dorsalis_toti-like_virus_1_OU343161.1_31748363_31747821	QMU95571.1	Totiviridae	unclassify	Bactrocera dorsalis toti-like virus 1
GCA_910595825.1	Arthropoda	Insecta	Diptera	Syrphidae	Xanthogramma	Xanthogramma pedissequum	YP_009336858.1_Hubei_toti-like_virus_15_OU343161.1_30545756_30545238	YP_009336858.1	unclassify	unclassify	Hubei toti-like virus 15
GCA_910595825.1	Arthropoda	Insecta	Diptera	Syrphidae	Xanthogramma	Xanthogramma pedissequum	UHM27564.1_Sanya_totivirus_10_OU343161.1_30534770_30534276	UHM27564.1	Totiviridae	Totivirus	Sanya totivirus 10
GCA_910595825.1	Arthropoda	Insecta	Diptera	Syrphidae	Xanthogramma	Xanthogramma pedissequum	UHK03240.1_Hangzhou_totivirus_8_OU343160.1_12422549_12422061	UHK03240.1	Totiviridae	Totivirus	Hangzhou totivirus 8
GCA_910595825.1	Arthropoda	Insecta	Diptera	Syrphidae	Xanthogramma	Xanthogramma pedissequum	UHK03240.1_Hangzhou_totivirus_8_OU343160.1_12423625_12422717	UHK03240.1	Totiviridae	Totivirus	Hangzhou totivirus 8
GCA_910595825.1	Arthropoda	Insecta	Diptera	Syrphidae	Xanthogramma	Xanthogramma pedissequum	UHK03240.1_Hangzhou_totivirus_8_OU343160.1_12428763_12428071	UHK03240.1	Totiviridae	Totivirus	Hangzhou totivirus 8
GCA_910595825.1	Arthropoda	Insecta	Diptera	Syrphidae	Xanthogramma	Xanthogramma pedissequum	UHK03240.1_Hangzhou_totivirus_8_OU343160.1_12430608_12429490	UHK03240.1	Totiviridae	Totivirus	Hangzhou totivirus 8
GCA_910595825.1	Arthropoda	Insecta	Diptera	Syrphidae	Xanthogramma	Xanthogramma pedissequum	UHK03240.1_Hangzhou_totivirus_8_OU343162.1_151038898_151038614	UHK03240.1	Totiviridae	Totivirus	Hangzhou totivirus 8
GCA_910595825.1	Arthropoda	Insecta	Diptera	Syrphidae	Xanthogramma	Xanthogramma pedissequum	UHK03240.1_Hangzhou_totivirus_8_OU343162.1_151042829_151042239	UHK03240.1	Totiviridae	Totivirus	Hangzhou totivirus 8
GCA_910595825.1	Arthropoda	Insecta	Diptera	Syrphidae	Xanthogramma	Xanthogramma pedissequum	YP_003934933.1_Armigeres_subalbatus_virus_SaX06-AK20_OU343160.1_12425391_12425062	YP_003934933.1	Totiviridae	unclassify	Armigeres subalbatus virus SaX06-AK20
GCA_910595825.1	Arthropoda	Insecta	Diptera	Syrphidae	Xanthogramma	Xanthogramma pedissequum	QHJ91802.1_Shanghai_totivirus_OU343160.1_12419379_12418390	QHJ91802.1	Totiviridae	unclassify	Shanghai totivirus
GCA_905220385.1	Arthropoda	Insecta	Diptera	Syrphidae	Xylota	Xylota sylvarum	UHM27563.1_Sanya_totivirus_10_LR999958.1_104588814_104588371	UHM27563.1	Totiviridae	Totivirus	Sanya totivirus 10
GCA_937654795.1	Arthropoda	Insecta	Diptera	Tachinidae	Cistogaster	Cistogaster globosa	QMU95572.1_Bactrocera_dorsalis_toti-like_virus_1_OW569404.1_117856160_117856011	QMU95572.1	Totiviridae	unclassify	Bactrocera dorsalis toti-like virus 1
GCA_937654795.1	Arthropoda	Insecta	Diptera	Tachinidae	Cistogaster	Cistogaster globosa	QMU95572.1_Bactrocera_dorsalis_toti-like_virus_1_OW569404.1_135862116_135862322	QMU95572.1	Totiviridae	unclassify	Bactrocera dorsalis toti-like virus 1
GCA_937654795.1	Arthropoda	Insecta	Diptera	Tachinidae	Cistogaster	Cistogaster globosa	QMU95572.1_Bactrocera_dorsalis_toti-like_virus_1_OW569406.1_69593173_69592964	QMU95572.1	Totiviridae	unclassify	Bactrocera dorsalis toti-like virus 1
GCA_937654795.1	Arthropoda	Insecta	Diptera	Tachinidae	Cistogaster	Cistogaster globosa	QJD26157.1_Schistocephalus_solidus_toti-like_virus_2_OW569403.1_135497735_135498376	QJD26157.1	Totiviridae	unclassify	Schistocephalus solidus toti-like virus 2
GCA_937654795.1	Arthropoda	Insecta	Diptera	Tachinidae	Cistogaster	Cistogaster globosa	QJD26157.1_Schistocephalus_solidus_toti-like_virus_2_OW569405.1_21560549_21560803	QJD26157.1	Totiviridae	unclassify	Schistocephalus solidus toti-like virus 2
GCA_937654795.1	Arthropoda	Insecta	Diptera	Tachinidae	Cistogaster	Cistogaster globosa	YP_009333169.1_Hubei_toti-like_virus_19_OW569406.1_117985479_117984910	YP_009333169.1	unclassify	unclassify	Hubei toti-like virus 19
GCA_937654795.1	Arthropoda	Insecta	Diptera	Tachinidae	Cistogaster	Cistogaster globosa	UHK03216.1_RNA_Sanya_totivirus_12_OW569403.1_147655550_147655831	UHK03216.1	Totiviridae	Totivirus	Sanya totivirus 12
GCA_937654795.1	Arthropoda	Insecta	Diptera	Tachinidae	Cistogaster	Cistogaster globosa	UHK03240.1_Hangzhou_totivirus_8_OW569403.1_135510489_135511562	UHK03240.1	Totiviridae	Totivirus	Hangzhou totivirus 8
GCA_937654795.1	Arthropoda	Insecta	Diptera	Tachinidae	Cistogaster	Cistogaster globosa	UHK03240.1_Hangzhou_totivirus_8_OW569403.1_135514050_135515123	UHK03240.1	Totiviridae	Totivirus	Hangzhou totivirus 8
GCA_937654795.1	Arthropoda	Insecta	Diptera	Tachinidae	Cistogaster	Cistogaster globosa	UHK03240.1_Hangzhou_totivirus_8_OW569405.1_63422657_63423199	UHK03240.1	Totiviridae	Totivirus	Hangzhou totivirus 8
GCA_937654795.1	Arthropoda	Insecta	Diptera	Tachinidae	Cistogaster	Cistogaster globosa	UHK03240.1_Hangzhou_totivirus_8_OW569405.1_63427358_63427837	UHK03240.1	Totiviridae	Totivirus	Hangzhou totivirus 8
GCA_937654795.1	Arthropoda	Insecta	Diptera	Tachinidae	Cistogaster	Cistogaster globosa	UHK03240.1_Hangzhou_totivirus_8_OW569405.1_63431995_63432474	UHK03240.1	Totiviridae	Totivirus	Hangzhou totivirus 8
GCA_937654795.1	Arthropoda	Insecta	Diptera	Tachinidae	Cistogaster	Cistogaster globosa	UHK03240.1_Hangzhou_totivirus_8_OW569405.1_63436629_63437108	UHK03240.1	Totiviridae	Totivirus	Hangzhou totivirus 8
GCA_937654795.1	Arthropoda	Insecta	Diptera	Tachinidae	Cistogaster	Cistogaster globosa	UHK03240.1_Hangzhou_totivirus_8_OW569405.1_63441262_63441741	UHK03240.1	Totiviridae	Totivirus	Hangzhou totivirus 8
GCA_937654795.1	Arthropoda	Insecta	Diptera	Tachinidae	Cistogaster	Cistogaster globosa	UHK03240.1_Hangzhou_totivirus_8_OW569405.1_63445891_63446370	UHK03240.1	Totiviridae	Totivirus	Hangzhou totivirus 8
GCA_937654795.1	Arthropoda	Insecta	Diptera	Tachinidae	Cistogaster	Cistogaster globosa	UHK03240.1_Hangzhou_totivirus_8_OW569405.1_63450531_63451010	UHK03240.1	Totiviridae	Totivirus	Hangzhou totivirus 8
GCA_937654795.1	Arthropoda	Insecta	Diptera	Tachinidae	Cistogaster	Cistogaster globosa	UHK03240.1_Hangzhou_totivirus_8_OW569405.1_63455154_63455633	UHK03240.1	Totiviridae	Totivirus	Hangzhou totivirus 8
GCA_937654795.1	Arthropoda	Insecta	Diptera	Tachinidae	Cistogaster	Cistogaster globosa	YP_009552821.1_Culex_tritaeniorhynchus_totivirus_OW569403.1_135522844_135523209	YP_009552821.1	Totiviridae	unclassify	Culex tritaeniorhynchus totivirus
GCA_937654795.1	Arthropoda	Insecta	Diptera	Tachinidae	Cistogaster	Cistogaster globosa	YP_009552821.1_Culex_tritaeniorhynchus_totivirus_OW569403.1_135540344_135541876	YP_009552821.1	Totiviridae	unclassify	Culex tritaeniorhynchus totivirus
GCA_937654795.1	Arthropoda	Insecta	Diptera	Tachinidae	Cistogaster	Cistogaster globosa	YP_009256208.1_Golden_shiner_totivirus_OW569403.1_135503615_135504208	YP_009256208.1	Totiviridae	unclassify	Golden shiner totivirus
GCA_937654795.1	Arthropoda	Insecta	Diptera	Tachinidae	Cistogaster	Cistogaster globosa	QQP18683.1_Soybean_thrips-associated_totivirus_2_OW569403.1_135505957_135506784	QQP18683.1	Totiviridae	unclassify	Soybean thrips-associated totivirus 2
GCA_937654795.1	Arthropoda	Insecta	Diptera	Tachinidae	Cistogaster	Cistogaster globosa	QQP18683.1_Soybean_thrips-associated_totivirus_2_OW569403.1_135507144_135507971	QQP18683.1	Totiviridae	unclassify	Soybean thrips-associated totivirus 2
GCA_937654795.1	Arthropoda	Insecta	Diptera	Tachinidae	Cistogaster	Cistogaster globosa	QQP18683.1_Soybean_thrips-associated_totivirus_2_OW569403.1_135509305_135510345	QQP18683.1	Totiviridae	unclassify	Soybean thrips-associated totivirus 2
GCA_937654795.1	Arthropoda	Insecta	Diptera	Tachinidae	Cistogaster	Cistogaster globosa	QQP18683.1_Soybean_thrips-associated_totivirus_2_OW569403.1_135523214_135524380	QQP18683.1	Totiviridae	unclassify	Soybean thrips-associated totivirus 2
GCA_937654795.1	Arthropoda	Insecta	Diptera	Tachinidae	Cistogaster	Cistogaster globosa	YP_003934933.1_Armigeres_subalbatus_virus_SaX06-AK20_OW569403.1_135508337_135509149	YP_003934933.1	Totiviridae	unclassify	Armigeres subalbatus virus SaX06-AK20
GCA_937654795.1	Arthropoda	Insecta	Diptera	Tachinidae	Cistogaster	Cistogaster globosa	QHA94945.1_Culex_tritaeniorhynchus_totivirus_OW569403.1_135504776_135505621	QHA94945.1	Totiviridae	unclassify	Culex tritaeniorhynchus totivirus
GCA_937654795.1	Arthropoda	Insecta	Diptera	Tachinidae	Cistogaster	Cistogaster globosa	QHA94945.1_Culex_tritaeniorhynchus_totivirus_OW569403.1_135511898_135512743	QHA94945.1	Totiviridae	unclassify	Culex tritaeniorhynchus totivirus
GCA_937654795.1	Arthropoda	Insecta	Diptera	Tachinidae	Cistogaster	Cistogaster globosa	QHA94945.1_Culex_tritaeniorhynchus_totivirus_OW569403.1_135513085_135513930	QHA94945.1	Totiviridae	unclassify	Culex tritaeniorhynchus totivirus
GCA_937654795.1	Arthropoda	Insecta	Diptera	Tachinidae	Cistogaster	Cistogaster globosa	QHA94945.1_Culex_tritaeniorhynchus_totivirus_OW569403.1_135515459_135516304	QHA94945.1	Totiviridae	unclassify	Culex tritaeniorhynchus totivirus
GCA_937654795.1	Arthropoda	Insecta	Diptera	Tachinidae	Cistogaster	Cistogaster globosa	QHA94945.1_Culex_tritaeniorhynchus_totivirus_OW569403.1_135537111_135538100	QHA94945.1	Totiviridae	unclassify	Culex tritaeniorhynchus totivirus
GCA_932526305.1	Arthropoda	Insecta	Diptera	Tachinidae	Epicampocera	Epicampocera succincta	UHK03241.1_RNA_Hangzhou_totivirus_8_OW052034.1_5830341_5830243	UHK03241.1	Totiviridae	Totivirus	Hangzhou totivirus 8
GCA_932526305.1	Arthropoda	Insecta	Diptera	Tachinidae	Epicampocera	Epicampocera succincta	UHK03241.1_RNA_Hangzhou_totivirus_8_OW052034.1_5830432_5830355	UHK03241.1	Totiviridae	Totivirus	Hangzhou totivirus 8
GCA_932526305.1	Arthropoda	Insecta	Diptera	Tachinidae	Epicampocera	Epicampocera succincta	UHK02999.1_Hangzhou_totivirus_10_OW052036.1_54735573_54735782	UHK02999.1	Totiviridae	Totivirus	Hangzhou totivirus 10
GCA_932526305.1	Arthropoda	Insecta	Diptera	Tachinidae	Epicampocera	Epicampocera succincta	UHK02999.1_Hangzhou_totivirus_10_OW052036.1_54757928_54758137	UHK02999.1	Totiviridae	Totivirus	Hangzhou totivirus 10
GCA_932526305.1	Arthropoda	Insecta	Diptera	Tachinidae	Epicampocera	Epicampocera succincta	UHK02999.1_Hangzhou_totivirus_10_OW052036.1_54778508_54778717	UHK02999.1	Totiviridae	Totivirus	Hangzhou totivirus 10
GCA_932526305.1	Arthropoda	Insecta	Diptera	Tachinidae	Epicampocera	Epicampocera succincta	UHK03240.1_Hangzhou_totivirus_8_OW052034.1_5830464_5830883	UHK03240.1	Totiviridae	Totivirus	Hangzhou totivirus 8
GCA_916610165.2	Arthropoda	Insecta	Diptera	Tachinidae	Gymnosoma	Gymnosoma rotundatum	QMU95572.1_Bactrocera_dorsalis_toti-like_virus_1_OU744337.1_38898619_38898807	QMU95572.1	Totiviridae	unclassify	Bactrocera dorsalis toti-like virus 1
GCA_916610165.2	Arthropoda	Insecta	Diptera	Tachinidae	Gymnosoma	Gymnosoma rotundatum	QMU95572.1_Bactrocera_dorsalis_toti-like_virus_1_OU744338.1_122107231_122107067	QMU95572.1	Totiviridae	unclassify	Bactrocera dorsalis toti-like virus 1
GCA_916610165.2	Arthropoda	Insecta	Diptera	Tachinidae	Gymnosoma	Gymnosoma rotundatum	QMU95572.1_Bactrocera_dorsalis_toti-like_virus_1_OU744339.1_98329536_98329772	QMU95572.1	Totiviridae	unclassify	Bactrocera dorsalis toti-like virus 1
GCA_916610165.2	Arthropoda	Insecta	Diptera	Tachinidae	Gymnosoma	Gymnosoma rotundatum	QMU95572.1_Bactrocera_dorsalis_toti-like_virus_1_OU744340.1_106981250_106981543	QMU95572.1	Totiviridae	unclassify	Bactrocera dorsalis toti-like virus 1
GCA_916610165.2	Arthropoda	Insecta	Diptera	Tachinidae	Gymnosoma	Gymnosoma rotundatum	YP_009333169.1_Hubei_toti-like_virus_19_OU744337.1_108437000_108437062	YP_009333169.1	unclassify	unclassify	Hubei toti-like virus 19
GCA_916610165.2	Arthropoda	Insecta	Diptera	Tachinidae	Gymnosoma	Gymnosoma rotundatum	YP_009333169.1_Hubei_toti-like_virus_19_OU744337.1_108437101_108437709	YP_009333169.1	unclassify	unclassify	Hubei toti-like virus 19
GCA_916610165.2	Arthropoda	Insecta	Diptera	Tachinidae	Gymnosoma	Gymnosoma rotundatum	YP_009333169.1_Hubei_toti-like_virus_19_OU744337.1_108438448_108439119	YP_009333169.1	unclassify	unclassify	Hubei toti-like virus 19
GCA_916610165.2	Arthropoda	Insecta	Diptera	Tachinidae	Gymnosoma	Gymnosoma rotundatum	YP_009333169.1_Hubei_toti-like_virus_19_OU744338.1_102474194_102474057	YP_009333169.1	unclassify	unclassify	Hubei toti-like virus 19
GCA_916610165.2	Arthropoda	Insecta	Diptera	Tachinidae	Gymnosoma	Gymnosoma rotundatum	YP_009333169.1_Hubei_toti-like_virus_19_OU744339.1_34110022_34109396	YP_009333169.1	unclassify	unclassify	Hubei toti-like virus 19
GCA_916610165.2	Arthropoda	Insecta	Diptera	Tachinidae	Gymnosoma	Gymnosoma rotundatum	YP_009333169.1_Hubei_toti-like_virus_19_OU744339.1_34112958_34112794	YP_009333169.1	unclassify	unclassify	Hubei toti-like virus 19
GCA_916610165.2	Arthropoda	Insecta	Diptera	Tachinidae	Gymnosoma	Gymnosoma rotundatum	YP_009333169.1_Hubei_toti-like_virus_19_OU744339.1_34113188_34112976	YP_009333169.1	unclassify	unclassify	Hubei toti-like virus 19
GCA_916610165.2	Arthropoda	Insecta	Diptera	Tachinidae	Gymnosoma	Gymnosoma rotundatum	YP_009333169.1_Hubei_toti-like_virus_19_OU744339.1_34113355_34113245	YP_009333169.1	unclassify	unclassify	Hubei toti-like virus 19
GCA_916610165.2	Arthropoda	Insecta	Diptera	Tachinidae	Gymnosoma	Gymnosoma rotundatum	YP_009333169.1_Hubei_toti-like_virus_19_OU744339.1_34123563_34123117	YP_009333169.1	unclassify	unclassify	Hubei toti-like virus 19
GCA_916610165.2	Arthropoda	Insecta	Diptera	Tachinidae	Gymnosoma	Gymnosoma rotundatum	UHK03215.1_Sanya_totivirus_12_OU744338.1_113114738_113114217	UHK03215.1	Totiviridae	Totivirus	Sanya totivirus 12
GCA_916610165.2	Arthropoda	Insecta	Diptera	Tachinidae	Gymnosoma	Gymnosoma rotundatum	QMU95571.1_Bactrocera_dorsalis_toti-like_virus_1_OU744339.1_96045818_96046042	QMU95571.1	Totiviridae	unclassify	Bactrocera dorsalis toti-like virus 1
GCA_936439885.1	Arthropoda	Insecta	Diptera	Tachinidae	Nowickia	Nowickia ferox	YP_009333169.1_Hubei_toti-like_virus_19_OW387026.1_23568220_23568993	YP_009333169.1	unclassify	unclassify	Hubei toti-like virus 19
GCA_936439885.1	Arthropoda	Insecta	Diptera	Tachinidae	Nowickia	Nowickia ferox	YP_009333169.1_Hubei_toti-like_virus_19_OW387026.1_23570623_23571393	YP_009333169.1	unclassify	unclassify	Hubei toti-like virus 19
GCA_936439885.1	Arthropoda	Insecta	Diptera	Tachinidae	Nowickia	Nowickia ferox	YP_009333169.1_Hubei_toti-like_virus_19_OW387026.1_23573024_23573797	YP_009333169.1	unclassify	unclassify	Hubei toti-like virus 19
GCA_936439885.1	Arthropoda	Insecta	Diptera	Tachinidae	Nowickia	Nowickia ferox	YP_009072448.1_Leptopilina_boulardi_Toti-like_virus_OW387026.1_23569440_23569853	YP_009072448.1	Totiviridae	unclassify	Leptopilina boulardi Toti-like virus
GCA_936439885.1	Arthropoda	Insecta	Diptera	Tachinidae	Nowickia	Nowickia ferox	CAF0513900.1_Bactrocera_tryoni_toti-like_virus_1_OW387026.1_23571717_23572256	CAF0513900.1	Totiviridae	unclassify	Bactrocera tryoni toti-like virus 1
GCA_936439885.1	Arthropoda	Insecta	Diptera	Tachinidae	Nowickia	Nowickia ferox	AXA52555.1_Linepithema_toti-like_virus_1_OW387026.1_23574169_23574660	AXA52555.1	Totiviridae	unclassify	Linepithema humile toti-like virus 1
GCA_936439885.1	Arthropoda	Insecta	Diptera	Tachinidae	Nowickia	Nowickia ferox	UHK03240.1_Hangzhou_totivirus_8_OW387024.1_75847490_75847852	UHK03240.1	Totiviridae	Totivirus	Hangzhou totivirus 8
GCA_936439885.1	Arthropoda	Insecta	Diptera	Tachinidae	Nowickia	Nowickia ferox	UHK03240.1_Hangzhou_totivirus_8_OW387024.1_75868245_75868607	UHK03240.1	Totiviridae	Totivirus	Hangzhou totivirus 8
GCA_936439885.1	Arthropoda	Insecta	Diptera	Tachinidae	Nowickia	Nowickia ferox	UHK03240.1_Hangzhou_totivirus_8_OW387024.1_75888460_75888822	UHK03240.1	Totiviridae	Totivirus	Hangzhou totivirus 8
GCA_936439885.1	Arthropoda	Insecta	Diptera	Tachinidae	Nowickia	Nowickia ferox	UHK03240.1_Hangzhou_totivirus_8_OW387024.1_75906165_75906527	UHK03240.1	Totiviridae	Totivirus	Hangzhou totivirus 8
GCA_936439885.1	Arthropoda	Insecta	Diptera	Tachinidae	Nowickia	Nowickia ferox	YP_009333269.1_Wenzhou_toti-like_virus_1_OW387023.1_103349024_103349386	YP_009333269.1	unclassify	unclassify	Wenzhou toti-like virus 1
GCA_936439885.1	Arthropoda	Insecta	Diptera	Tachinidae	Nowickia	Nowickia ferox	YP_009333269.1_Wenzhou_toti-like_virus_1_OW387023.1_103349457_103349633	YP_009333269.1	unclassify	unclassify	Wenzhou toti-like virus 1
GCA_905220375.1	Arthropoda	Insecta	Diptera	Tachinidae	Tachina	Tachina fera	YP_009333169.1_Hubei_toti-like_virus_19_LR999965.1_50138184_50138909	YP_009333169.1	unclassify	unclassify	Hubei toti-like virus 19
GCA_905220375.1	Arthropoda	Insecta	Diptera	Tachinidae	Tachina	Tachina fera	AXA52554.1_Linepithema_toti-like_virus_1_LR999965.1_50139032_50139115	AXA52554.1	Totiviridae	unclassify	Linepithema humile toti-like virus 1
GCA_905220375.1	Arthropoda	Insecta	Diptera	Tachinidae	Tachina	Tachina fera	UHM27657.1_Fushun_totivirus_3_LR999965.1_50131973_50132314	UHM27657.1	Totiviridae	Totivirus	Fushun totivirus 3
GCA_905220375.1	Arthropoda	Insecta	Diptera	Tachinidae	Tachina	Tachina fera	QMU95571.1_Bactrocera_dorsalis_toti-like_virus_1_LR999964.1_17275923_17275720	QMU95571.1	Totiviridae	unclassify	Bactrocera dorsalis toti-like virus 1
GCA_944452675.1	Arthropoda	Insecta	Diptera	Tachinidae	Tachina	Tachina lurida	YP_009333169.1_Hubei_toti-like_virus_19_OX101754.1_148196784_148196969	YP_009333169.1	unclassify	unclassify	Hubei toti-like virus 19
GCA_944452675.1	Arthropoda	Insecta	Diptera	Tachinidae	Tachina	Tachina lurida	YP_009333169.1_Hubei_toti-like_virus_19_OX101754.1_148198944_148199477	YP_009333169.1	unclassify	unclassify	Hubei toti-like virus 19
GCA_944452675.1	Arthropoda	Insecta	Diptera	Tachinidae	Tachina	Tachina lurida	QMU95571.1_Bactrocera_dorsalis_toti-like_virus_1_OX101755.1_139140260_139139901	QMU95571.1	Totiviridae	unclassify	Bactrocera dorsalis toti-like virus 1
GCA_914767995.1	Arthropoda	Insecta	Diptera	Tachinidae	Thecocarcelia	Thecocarcelia acutangulata	QMU95571.1_Bactrocera_dorsalis_toti-like_virus_1_OU612095.1_60733673_60734668	QMU95571.1	Totiviridae	unclassify	Bactrocera dorsalis toti-like virus 1
GCA_914767995.1	Arthropoda	Insecta	Diptera	Tachinidae	Thecocarcelia	Thecocarcelia acutangulata	YP_009336779.1_Hubei_toti-like_virus_13_OU612097.1_51728799_51727414	YP_009336779.1	unclassify	unclassify	Hubei toti-like virus 13
GCA_914767995.1	Arthropoda	Insecta	Diptera	Tachinidae	Thecocarcelia	Thecocarcelia acutangulata	UHK02999.1_Hangzhou_totivirus_10_OU612094.1_61642176_61642553	UHK02999.1	Totiviridae	Totivirus	Hangzhou totivirus 10
GCA_914767995.1	Arthropoda	Insecta	Diptera	Tachinidae	Thecocarcelia	Thecocarcelia acutangulata	UHK02999.1_Hangzhou_totivirus_10_OU612099.1_1613798_1613382	UHK02999.1	Totiviridae	Totivirus	Hangzhou totivirus 10
GCA_914767995.1	Arthropoda	Insecta	Diptera	Tachinidae	Thecocarcelia	Thecocarcelia acutangulata	YP_003289292.1_Drosophila_melanogaster_totivirus_SW-2009a_OU612096.1_27906718_27906566	YP_003289292.1	Totiviridae	unclassify	Drosophila melanogaster totivirus SW-2009a
GCA_914767995.1	Arthropoda	Insecta	Diptera	Tachinidae	Thecocarcelia	Thecocarcelia acutangulata	UHK03240.1_Hangzhou_totivirus_8_OU612096.1_27906518_27906186	UHK03240.1	Totiviridae	Totivirus	Hangzhou totivirus 8
GCA_914767995.1	Arthropoda	Insecta	Diptera	Tachinidae	Thecocarcelia	Thecocarcelia acutangulata	UHK03240.1_Hangzhou_totivirus_8_OU612099.1_6150835_6151476	UHK03240.1	Totiviridae	Totivirus	Hangzhou totivirus 8
GCA_914767995.1	Arthropoda	Insecta	Diptera	Tachinidae	Thecocarcelia	Thecocarcelia acutangulata	UHM27563.1_Sanya_totivirus_10_OU612098.1_68865458_68865796	UHM27563.1	Totiviridae	Totivirus	Sanya totivirus 10
GCA_023373825.1	Arthropoda	Insecta	Diptera	Tephritidae	Bactrocera	Bactrocera dorsalis	UHK02997.1_Hangzhou_totivirus_9_CM041773.1_42710311_42710733	UHK02997.1	Totiviridae	Totivirus	Hangzhou totivirus 9
GCA_001853355.1	Arthropoda	Insecta	Diptera	Tephritidae	Bactrocera	Bactrocera latifrons	UHK03000.1_RNA_Hangzhou_totivirus_10_MIMC01001199.1_40622_40738	UHK03000.1	Totiviridae	Totivirus	Hangzhou totivirus 10
GCA_001853355.1	Arthropoda	Insecta	Diptera	Tephritidae	Bactrocera	Bactrocera latifrons	CAF0513900.1_Bactrocera_tryoni_toti-like_virus_1_MIMC01000364.1_20327_20803	CAF0513900.1	Totiviridae	unclassify	Bactrocera tryoni toti-like virus 1
GCA_001853355.1	Arthropoda	Insecta	Diptera	Tephritidae	Bactrocera	Bactrocera latifrons	QMU95573.1_Bactrocera_dorsalis_toti-like_virus_2_MIMC01000113.1_815427_815672	QMU95573.1	Totiviridae	unclassify	Bactrocera dorsalis toti-like virus 2
GCF_024586455.1	Arthropoda	Insecta	Diptera	Tephritidae	Bactrocera	Bactrocera neohumeralis	QMU95573.1_Bactrocera_dorsalis_toti-like_virus_2_NC_065919.1_26808415_26808645	QMU95573.1	Totiviridae	unclassify	Bactrocera dorsalis toti-like virus 2
GCF_024586455.1	Arthropoda	Insecta	Diptera	Tephritidae	Bactrocera	Bactrocera neohumeralis	QMU95573.1_Bactrocera_dorsalis_toti-like_virus_2_NC_065920.1_53119862_53119996	QMU95573.1	Totiviridae	unclassify	Bactrocera dorsalis toti-like virus 2
GCF_024586455.1	Arthropoda	Insecta	Diptera	Tephritidae	Bactrocera	Bactrocera neohumeralis	QMU95573.1_Bactrocera_dorsalis_toti-like_virus_2_NC_065922.1_35797011_35796886	QMU95573.1	Totiviridae	unclassify	Bactrocera dorsalis toti-like virus 2
GCA_001188975.4	Arthropoda	Insecta	Diptera	Tephritidae	Bactrocera	Bactrocera oleae	QRW42127.1_Aedes_aegypti_totivirus_LGAM02018580.1_1281761_1279986	QRW42127.1	Totiviridae	unclassify	Aedes aegypti totivirus
GCA_016617805.2	Arthropoda	Insecta	Diptera	Tephritidae	Bactrocera	Bactrocera tryoni	QMU95573.1_Bactrocera_dorsalis_toti-like_virus_2_CM028320.1_26061399_26061274	QMU95573.1	Totiviridae	unclassify	Bactrocera dorsalis toti-like virus 2
GCA_016617805.2	Arthropoda	Insecta	Diptera	Tephritidae	Bactrocera	Bactrocera tryoni	QMU95573.1_Bactrocera_dorsalis_toti-like_virus_2_CM028323.1_36076798_36076670	QMU95573.1	Totiviridae	unclassify	Bactrocera dorsalis toti-like virus 2
GCA_016617805.2	Arthropoda	Insecta	Diptera	Tephritidae	Bactrocera	Bactrocera tryoni	QMU95573.1_Bactrocera_dorsalis_toti-like_virus_2_CM028323.1_36077060_36076896	QMU95573.1	Totiviridae	unclassify	Bactrocera dorsalis toti-like virus 2
GCA_016617805.2	Arthropoda	Insecta	Diptera	Tephritidae	Bactrocera	Bactrocera tryoni	UHR49805.1_RNA_Sanya_orius_sauteri_totivirus_2_VWMZ01005751.1_14280357_14280178	UHR49805.1	Totiviridae	Totivirus	Sanya orius sauteri totivirus 2
GCA_000347755.4	Arthropoda	Insecta	Diptera	Tephritidae	Ceratitis	Ceratitis capitata	YP_009417300.1_Australian_Anopheles_totivirus_KZ344975.1_589514_590056	YP_009417300.1	Totiviridae	unclassify	Australian Anopheles totivirus
GCA_000347755.4	Arthropoda	Insecta	Diptera	Tephritidae	Ceratitis	Ceratitis capitata	QRW41702.1_Totivirus-like_Culex_mosquito_virus_1_KZ344599.1_361631_362842	QRW41702.1	Totiviridae	unclassify	Totivirus-like Culex mosquito virus 1
GCA_000347755.4	Arthropoda	Insecta	Diptera	Tephritidae	Ceratitis	Ceratitis capitata	UHK02999.1_Hangzhou_totivirus_10_KZ344977.1_1072471_1072785	UHK02999.1	Totiviridae	Totivirus	Hangzhou totivirus 10
GCA_024741315.1	Arthropoda	Insecta	Diptera	Tephritidae	Eurosta	Eurosta solidaginis	UHR49804.1_Sanya_orius_sauteri_totivirus_2_JANTFC010280357.1_1048_1851	UHR49804.1	Totiviridae	Totivirus	Sanya orius sauteri totivirus 2
GCA_024741315.1	Arthropoda	Insecta	Diptera	Tephritidae	Eurosta	Eurosta solidaginis	YP_009230207.1_Camponotus_nipponicus_virus_JANTFC010326787.1_1537_959	YP_009230207.1	Totiviridae	unclassify	Camponotus nipponicus virus
GCA_024741315.1	Arthropoda	Insecta	Diptera	Tephritidae	Eurosta	Eurosta solidaginis	QMU95575.1_Bactrocera_dorsalis_toti-like_virus_2_JANTFC010038318.1_281_391	QMU95575.1	Totiviridae	unclassify	Bactrocera dorsalis toti-like virus 2
GCA_024741315.1	Arthropoda	Insecta	Diptera	Tephritidae	Eurosta	Eurosta solidaginis	QMU95573.1_Bactrocera_dorsalis_toti-like_virus_2_JANTFC010001801.1_1958_2458	QMU95573.1	Totiviridae	unclassify	Bactrocera dorsalis toti-like virus 2
GCA_024741315.1	Arthropoda	Insecta	Diptera	Tephritidae	Eurosta	Eurosta solidaginis	QMU95573.1_Bactrocera_dorsalis_toti-like_virus_2_JANTFC010001801.1_2478_2531	QMU95573.1	Totiviridae	unclassify	Bactrocera dorsalis toti-like virus 2
GCA_024741315.1	Arthropoda	Insecta	Diptera	Tephritidae	Eurosta	Eurosta solidaginis	QMU95573.1_Bactrocera_dorsalis_toti-like_virus_2_JANTFC010054785.1_571_984	QMU95573.1	Totiviridae	unclassify	Bactrocera dorsalis toti-like virus 2
GCA_024741315.1	Arthropoda	Insecta	Diptera	Tephritidae	Eurosta	Eurosta solidaginis	QMU95573.1_Bactrocera_dorsalis_toti-like_virus_2_JANTFC010074909.1_838_909	QMU95573.1	Totiviridae	unclassify	Bactrocera dorsalis toti-like virus 2
GCA_024741315.1	Arthropoda	Insecta	Diptera	Tephritidae	Eurosta	Eurosta solidaginis	QMU95573.1_Bactrocera_dorsalis_toti-like_virus_2_JANTFC010074909.1_917_970	QMU95573.1	Totiviridae	unclassify	Bactrocera dorsalis toti-like virus 2
GCA_024741315.1	Arthropoda	Insecta	Diptera	Tephritidae	Eurosta	Eurosta solidaginis	QMU95573.1_Bactrocera_dorsalis_toti-like_virus_2_JANTFC010194415.1_924_583	QMU95573.1	Totiviridae	unclassify	Bactrocera dorsalis toti-like virus 2
GCA_024741315.1	Arthropoda	Insecta	Diptera	Tephritidae	Eurosta	Eurosta solidaginis	QMU95573.1_Bactrocera_dorsalis_toti-like_virus_2_JANTFC010255135.1_9277_8882	QMU95573.1	Totiviridae	unclassify	Bactrocera dorsalis toti-like virus 2
GCA_024741315.1	Arthropoda	Insecta	Diptera	Tephritidae	Eurosta	Eurosta solidaginis	QMU95573.1_Bactrocera_dorsalis_toti-like_virus_2_JANTFC010257844.1_4139_4309	QMU95573.1	Totiviridae	unclassify	Bactrocera dorsalis toti-like virus 2
GCA_024741315.1	Arthropoda	Insecta	Diptera	Tephritidae	Eurosta	Eurosta solidaginis	QMU95573.1_Bactrocera_dorsalis_toti-like_virus_2_JANTFC010257844.1_4392_4424	QMU95573.1	Totiviridae	unclassify	Bactrocera dorsalis toti-like virus 2
GCA_024741315.1	Arthropoda	Insecta	Diptera	Tephritidae	Eurosta	Eurosta solidaginis	QMU95573.1_Bactrocera_dorsalis_toti-like_virus_2_JANTFC010263549.1_4206_3808	QMU95573.1	Totiviridae	unclassify	Bactrocera dorsalis toti-like virus 2
GCA_024741315.1	Arthropoda	Insecta	Diptera	Tephritidae	Eurosta	Eurosta solidaginis	QMU95573.1_Bactrocera_dorsalis_toti-like_virus_2_JANTFC010265890.1_1575_1631	QMU95573.1	Totiviridae	unclassify	Bactrocera dorsalis toti-like virus 2
GCA_024741315.1	Arthropoda	Insecta	Diptera	Tephritidae	Eurosta	Eurosta solidaginis	QMU95573.1_Bactrocera_dorsalis_toti-like_virus_2_JANTFC010277371.1_3493_3452	QMU95573.1	Totiviridae	unclassify	Bactrocera dorsalis toti-like virus 2
GCA_024741315.1	Arthropoda	Insecta	Diptera	Tephritidae	Eurosta	Eurosta solidaginis	QMU95573.1_Bactrocera_dorsalis_toti-like_virus_2_JANTFC010282122.1_1981_1859	QMU95573.1	Totiviridae	unclassify	Bactrocera dorsalis toti-like virus 2
GCA_024741315.1	Arthropoda	Insecta	Diptera	Tephritidae	Eurosta	Eurosta solidaginis	QMU95573.1_Bactrocera_dorsalis_toti-like_virus_2_JANTFC010282122.1_2244_2020	QMU95573.1	Totiviridae	unclassify	Bactrocera dorsalis toti-like virus 2
GCA_024741315.1	Arthropoda	Insecta	Diptera	Tephritidae	Eurosta	Eurosta solidaginis	QMU95573.1_Bactrocera_dorsalis_toti-like_virus_2_JANTFC010288158.1_637_485	QMU95573.1	Totiviridae	unclassify	Bactrocera dorsalis toti-like virus 2
GCA_024741315.1	Arthropoda	Insecta	Diptera	Tephritidae	Eurosta	Eurosta solidaginis	QMU95573.1_Bactrocera_dorsalis_toti-like_virus_2_JANTFC010292927.1_2791_2054	QMU95573.1	Totiviridae	unclassify	Bactrocera dorsalis toti-like virus 2
GCA_024741315.1	Arthropoda	Insecta	Diptera	Tephritidae	Eurosta	Eurosta solidaginis	QMU95573.1_Bactrocera_dorsalis_toti-like_virus_2_JANTFC010299749.1_459_67	QMU95573.1	Totiviridae	unclassify	Bactrocera dorsalis toti-like virus 2
GCA_024741315.1	Arthropoda	Insecta	Diptera	Tephritidae	Eurosta	Eurosta solidaginis	QMU95573.1_Bactrocera_dorsalis_toti-like_virus_2_JANTFC010315657.1_5733_5545	QMU95573.1	Totiviridae	unclassify	Bactrocera dorsalis toti-like virus 2
GCA_024741315.1	Arthropoda	Insecta	Diptera	Tephritidae	Eurosta	Eurosta solidaginis	UHK03215.1_Sanya_totivirus_12_JANTFC010120414.1_470_547	UHK03215.1	Totiviridae	Totivirus	Sanya totivirus 12
GCA_024741315.1	Arthropoda	Insecta	Diptera	Tephritidae	Eurosta	Eurosta solidaginis	UHK02997.1_Hangzhou_totivirus_9_JANTFC010032675.1_1931_1713	UHK02997.1	Totiviridae	Totivirus	Hangzhou totivirus 9
GCA_024741315.1	Arthropoda	Insecta	Diptera	Tephritidae	Eurosta	Eurosta solidaginis	UHK02997.1_Hangzhou_totivirus_9_JANTFC010047815.1_1384_1473	UHK02997.1	Totiviridae	Totivirus	Hangzhou totivirus 9
GCA_024741315.1	Arthropoda	Insecta	Diptera	Tephritidae	Eurosta	Eurosta solidaginis	UHK02997.1_Hangzhou_totivirus_9_JANTFC010047815.1_1514_1627	UHK02997.1	Totiviridae	Totivirus	Hangzhou totivirus 9
GCA_024741315.1	Arthropoda	Insecta	Diptera	Tephritidae	Eurosta	Eurosta solidaginis	UHK02997.1_Hangzhou_totivirus_9_JANTFC010150704.1_706_840	UHK02997.1	Totiviridae	Totivirus	Hangzhou totivirus 9
GCA_024741315.1	Arthropoda	Insecta	Diptera	Tephritidae	Eurosta	Eurosta solidaginis	UHK02997.1_Hangzhou_totivirus_9_JANTFC010189533.1_5251_4826	UHK02997.1	Totiviridae	Totivirus	Hangzhou totivirus 9
GCA_024741315.1	Arthropoda	Insecta	Diptera	Tephritidae	Eurosta	Eurosta solidaginis	UHK02997.1_Hangzhou_totivirus_9_JANTFC010258520.1_996_532	UHK02997.1	Totiviridae	Totivirus	Hangzhou totivirus 9
GCA_024741315.1	Arthropoda	Insecta	Diptera	Tephritidae	Eurosta	Eurosta solidaginis	UHK02997.1_Hangzhou_totivirus_9_JANTFC010260521.1_4546_4304	UHK02997.1	Totiviridae	Totivirus	Hangzhou totivirus 9
GCA_024741315.1	Arthropoda	Insecta	Diptera	Tephritidae	Eurosta	Eurosta solidaginis	UHK02997.1_Hangzhou_totivirus_9_JANTFC010265890.1_1058_1561	UHK02997.1	Totiviridae	Totivirus	Hangzhou totivirus 9
GCA_024741315.1	Arthropoda	Insecta	Diptera	Tephritidae	Eurosta	Eurosta solidaginis	UHK02997.1_Hangzhou_totivirus_9_JANTFC010277371.1_3450_3046	UHK02997.1	Totiviridae	Totivirus	Hangzhou totivirus 9
GCA_024741315.1	Arthropoda	Insecta	Diptera	Tephritidae	Eurosta	Eurosta solidaginis	UHK02997.1_Hangzhou_totivirus_9_JANTFC010280486.1_7229_7453	UHK02997.1	Totiviridae	Totivirus	Hangzhou totivirus 9
GCA_024741315.1	Arthropoda	Insecta	Diptera	Tephritidae	Eurosta	Eurosta solidaginis	UHK02997.1_Hangzhou_totivirus_9_JANTFC010296875.1_407_703	UHK02997.1	Totiviridae	Totivirus	Hangzhou totivirus 9
GCA_024741315.1	Arthropoda	Insecta	Diptera	Tephritidae	Eurosta	Eurosta solidaginis	UHK02997.1_Hangzhou_totivirus_9_JANTFC010297577.1_1535_1861	UHK02997.1	Totiviridae	Totivirus	Hangzhou totivirus 9
GCA_024741315.1	Arthropoda	Insecta	Diptera	Tephritidae	Eurosta	Eurosta solidaginis	UHK02997.1_Hangzhou_totivirus_9_JANTFC010297577.1_1900_1986	UHK02997.1	Totiviridae	Totivirus	Hangzhou totivirus 9
GCA_024741315.1	Arthropoda	Insecta	Diptera	Tephritidae	Eurosta	Eurosta solidaginis	UHK02997.1_Hangzhou_totivirus_9_JANTFC010297577.1_2012_2167	UHK02997.1	Totiviridae	Totivirus	Hangzhou totivirus 9
GCA_024741315.1	Arthropoda	Insecta	Diptera	Tephritidae	Eurosta	Eurosta solidaginis	QMU95571.1_Bactrocera_dorsalis_toti-like_virus_1_JANTFC010192377.1_4640_2496	QMU95571.1	Totiviridae	unclassify	Bactrocera dorsalis toti-like virus 1
GCA_024741315.1	Arthropoda	Insecta	Diptera	Tephritidae	Eurosta	Eurosta solidaginis	YZX1.2_Nilaparvata_lugens_toti-like_virus_1_RdRP_aa_JANTFC010218076.1_2246_2470	YZX1.2	unclassify	unclassify	Nilaparvata lugens toti-like virus 1
GCA_024741315.1	Arthropoda	Insecta	Diptera	Tephritidae	Eurosta	Eurosta solidaginis	YP_003934933.1_Armigeres_subalbatus_virus_SaX06-AK20_JANTFC010262015.1_1926_3053	YP_003934933.1	Totiviridae	unclassify	Armigeres subalbatus virus SaX06-AK20
GCA_024741315.1	Arthropoda	Insecta	Diptera	Tephritidae	Eurosta	Eurosta solidaginis	QHJ91802.1_Shanghai_totivirus_JANTFC010262015.1_3289_3495	QHJ91802.1	Totiviridae	unclassify	Shanghai totivirus
GCA_024741315.1	Arthropoda	Insecta	Diptera	Tephritidae	Eurosta	Eurosta solidaginis	QHJ91802.1_Shanghai_totivirus_JANTFC010262015.1_3501_4481	QHJ91802.1	Totiviridae	unclassify	Shanghai totivirus
GCA_001015115.1	Arthropoda	Insecta	Diptera	Tephritidae	Eutreta	Eutreta diana	QZB49257.1_RNA_Lonestar_tick_totivirus_JXPB01131968.1_570_97	QZB49257.1	Totiviridae	unclassify	Lonestar tick totivirus
GCA_001015115.1	Arthropoda	Insecta	Diptera	Tephritidae	Eutreta	Eutreta diana	UHR49761.1_Fushun_totivirus_5_JXPB01081550.1_4328_4612	UHR49761.1	Totiviridae	Totivirus	Fushun totivirus 5
GCA_001015115.1	Arthropoda	Insecta	Diptera	Tephritidae	Eutreta	Eutreta diana	YP_003289292.1_Drosophila_melanogaster_totivirus_SW-2009a_JXPB01131968.1_2442_1870	YP_003289292.1	Totiviridae	unclassify	Drosophila melanogaster totivirus SW-2009a
GCA_001015115.1	Arthropoda	Insecta	Diptera	Tephritidae	Eutreta	Eutreta diana	UHK03240.1_Hangzhou_totivirus_8_JXPB01131968.1_4909_2873	UHK03240.1	Totiviridae	Totivirus	Hangzhou totivirus 8
GCA_013731165.1	Arthropoda	Insecta	Diptera	Tephritidae	Rhagoletis	Rhagoletis pomonella	QMU95572.1_Bactrocera_dorsalis_toti-like_virus_1_JABWGP010086775.1_6089_6235	QMU95572.1	Totiviridae	unclassify	Bactrocera dorsalis toti-like virus 1
GCA_013731165.1	Arthropoda	Insecta	Diptera	Tephritidae	Rhagoletis	Rhagoletis pomonella	UHK03000.1_RNA_Hangzhou_totivirus_10_JABWGP010086775.1_6351_6497	UHK03000.1	Totiviridae	Totivirus	Hangzhou totivirus 10
GCA_013731165.1	Arthropoda	Insecta	Diptera	Tephritidae	Rhagoletis	Rhagoletis pomonella	UHK03000.1_RNA_Hangzhou_totivirus_10_JABWGP010086775.1_6511_6606	UHK03000.1	Totiviridae	Totivirus	Hangzhou totivirus 10
GCA_013731165.1	Arthropoda	Insecta	Diptera	Tephritidae	Rhagoletis	Rhagoletis pomonella	UHK03000.1_RNA_Hangzhou_totivirus_10_JABWGP010112128.1_189_4	UHK03000.1	Totiviridae	Totivirus	Hangzhou totivirus 10
GCA_013731165.1	Arthropoda	Insecta	Diptera	Tephritidae	Rhagoletis	Rhagoletis pomonella	UHK03145.1_RNA_Sanya_orius_sauteri_totivirus_1_JABWGP010086763.1_6362_6625	UHK03145.1	Totiviridae	Totivirus	Sanya orius sauteri totivirus 1
GCA_013731165.1	Arthropoda	Insecta	Diptera	Tephritidae	Rhagoletis	Rhagoletis pomonella	UHK03216.1_RNA_Sanya_totivirus_12_JABWGP010112128.1_520_323	UHK03216.1	Totiviridae	Totivirus	Sanya totivirus 12
GCA_001687245.2	Arthropoda	Insecta	Diptera	Tephritidae	Rhagoletis	Rhagoletis zephyria	UHM27565.1_RNA_Sanya_totivirus_10_LYWK01099709.1_139_408	UHM27565.1	Totiviridae	Totivirus	Sanya totivirus 10
GCA_001017515.1	Arthropoda	Insecta	Diptera	Tephritidae	Tephritis	Tephritis californica	QMU95573.1_Bactrocera_dorsalis_toti-like_virus_2_JXPN01165595.1_35_145	QMU95573.1	Totiviridae	unclassify	Bactrocera dorsalis toti-like virus 2
GCA_001017515.1	Arthropoda	Insecta	Diptera	Tephritidae	Tephritis	Tephritis californica	QMU95573.1_Bactrocera_dorsalis_toti-like_virus_2_JXPN01165595.1_148_219	QMU95573.1	Totiviridae	unclassify	Bactrocera dorsalis toti-like virus 2
GCA_001017515.1	Arthropoda	Insecta	Diptera	Tephritidae	Tephritis	Tephritis californica	QRW41702.1_Totivirus-like_Culex_mosquito_virus_1_JXPN01165595.1_900_1280	QRW41702.1	Totiviridae	unclassify	Totivirus-like Culex mosquito virus 1
GCA_001014665.1	Arthropoda	Insecta	Diptera	Tephritidae	Trupanea	Trupanea jonesi	UHK03112.1_RNA_Sanya_totivirus_1_JXQA01063785.1_3_1163	UHK03112.1	Totiviridae	Totivirus	Sanya totivirus 1
GCA_001014665.1	Arthropoda	Insecta	Diptera	Tephritidae	Trupanea	Trupanea jonesi	UHK02997.1_Hangzhou_totivirus_9_JXQA01027912.1_1387_410	UHK02997.1	Totiviridae	Totivirus	Hangzhou totivirus 9
GCA_001014665.1	Arthropoda	Insecta	Diptera	Tephritidae	Trupanea	Trupanea jonesi	UHK02997.1_Hangzhou_totivirus_9_JXQA01027912.1_2110_1919	UHK02997.1	Totiviridae	Totivirus	Hangzhou totivirus 9
GCA_001014665.1	Arthropoda	Insecta	Diptera	Tephritidae	Trupanea	Trupanea jonesi	QMU95571.1_Bactrocera_dorsalis_toti-like_virus_1_JXQA01001198.1_986_1240	QMU95571.1	Totiviridae	unclassify	Bactrocera dorsalis toti-like virus 1
GCA_001014665.1	Arthropoda	Insecta	Diptera	Tephritidae	Trupanea	Trupanea jonesi	QMU95571.1_Bactrocera_dorsalis_toti-like_virus_1_JXQA01001198.1_1321_1509	QMU95571.1	Totiviridae	unclassify	Bactrocera dorsalis toti-like virus 1
GCA_932526605.1	Arthropoda	Insecta	Diptera	Tipulidae	Nephrotoma	Nephrotoma flavescens	YP_009336493.1_Hubei_toti-like_virus_10_OW052221.1_241844148_241843864	YP_009336493.1	unclassify	unclassify	Hubei toti-like virus 10
GCA_932526605.1	Arthropoda	Insecta	Diptera	Tipulidae	Nephrotoma	Nephrotoma flavescens	UHK03177.1_Hangzhou_totivirus_7_OW052221.1_185829558_185830010	UHK03177.1	Totiviridae	Totivirus	Hangzhou totivirus 7
GCA_932526605.1	Arthropoda	Insecta	Diptera	Tipulidae	Nephrotoma	Nephrotoma flavescens	QGA70934.1_RNA_Osta_virus_OW052221.1_61081418_61080876	QGA70934.1	Totiviridae	Totivirus	Osta virus
GCA_932526605.1	Arthropoda	Insecta	Diptera	Tipulidae	Nephrotoma	Nephrotoma flavescens	UHK03176.1_RNA_Hangzhou_totivirus_6_OW052221.1_61245166_61244948	UHK03176.1	Totiviridae	Totivirus	Hangzhou totivirus 6
GCA_932526605.1	Arthropoda	Insecta	Diptera	Tipulidae	Nephrotoma	Nephrotoma flavescens	UHK03176.1_RNA_Hangzhou_totivirus_6_OW052221.1_61245440_61245195	UHK03176.1	Totiviridae	Totivirus	Hangzhou totivirus 6
GCA_932526605.1	Arthropoda	Insecta	Diptera	Tipulidae	Nephrotoma	Nephrotoma flavescens	UHK03175.1_Hangzhou_totivirus_6_OW052221.1_61315746_61314610	UHK03175.1	Totiviridae	Totivirus	Hangzhou totivirus 6
GCA_932526605.1	Arthropoda	Insecta	Diptera	Tipulidae	Nephrotoma	Nephrotoma flavescens	UHK03175.1_Hangzhou_totivirus_6_OW052221.1_185828007_185829128	UHK03175.1	Totiviridae	Totivirus	Hangzhou totivirus 6
GCA_932526605.1	Arthropoda	Insecta	Diptera	Tipulidae	Nephrotoma	Nephrotoma flavescens	YP_009336492.1_Hubei_toti-like_virus_10_OW052222.1_28223838_28225577	YP_009336492.1	unclassify	unclassify	Hubei toti-like virus 10
GCA_001017535.1	Arthropoda	Insecta	Diptera	Tipulidae	Tipula	Tipula oleracea	UHK03176.1_RNA_Hangzhou_totivirus_6_JXPP01165003.1_731_898	UHK03176.1	Totiviridae	Totivirus	Hangzhou totivirus 6
GCA_023614345.1	Arthropoda	Insecta	Hemiptera	Adelgidae	Adelges	Adelges cooleyi	UHR49804.1_Sanya_orius_sauteri_totivirus_2_JALSES010000757.1_178663_178926	UHR49804.1	Totiviridae	Totivirus	Sanya orius sauteri totivirus 2
GCA_023614345.1	Arthropoda	Insecta	Hemiptera	Adelgidae	Adelges	Adelges cooleyi	UHR49689.1_RNA_Sanya_totivirus_13_JALSES010000229.1_3242870_3242460	UHR49689.1	Totiviridae	Totivirus	Sanya totivirus 13
GCA_023614345.1	Arthropoda	Insecta	Hemiptera	Adelgidae	Adelges	Adelges cooleyi	UHK03215.1_Sanya_totivirus_12_JALSES010000757.1_179247_179285	UHK03215.1	Totiviridae	Totivirus	Sanya totivirus 12
GCA_023614345.1	Arthropoda	Insecta	Hemiptera	Adelgidae	Adelges	Adelges cooleyi	AOR51364.1_RdRp_Anopheles_totivirus_JALSES010000670.1_86766_85885	AOR51364.1	Totiviridae	unclassify	Anopheles totivirus
GCA_023614345.1	Arthropoda	Insecta	Hemiptera	Adelgidae	Adelges	Adelges cooleyi	AOR51364.1_RdRp_Anopheles_totivirus_JALSES010000670.1_94431_93550	AOR51364.1	Totiviridae	unclassify	Anopheles totivirus
GCA_023614345.1	Arthropoda	Insecta	Hemiptera	Adelgidae	Adelges	Adelges cooleyi	AOR51364.1_RdRp_Anopheles_totivirus_JALSES010000670.1_102094_101213	AOR51364.1	Totiviridae	unclassify	Anopheles totivirus
GCA_023614345.1	Arthropoda	Insecta	Hemiptera	Adelgidae	Adelges	Adelges cooleyi	UHK02997.1_Hangzhou_totivirus_9_JALSES010000670.1_89302_87038	UHK02997.1	Totiviridae	Totivirus	Hangzhou totivirus 9
GCA_023614345.1	Arthropoda	Insecta	Hemiptera	Adelgidae	Adelges	Adelges cooleyi	QGA70946.1_Lindangsbacken_virus_JALSES010000670.1_95932_94709	QGA70946.1	Totiviridae	Totivirus	Lindangsbacken virus
GCA_023614345.1	Arthropoda	Insecta	Hemiptera	Adelgidae	Adelges	Adelges cooleyi	QGA70946.1_Lindangsbacken_virus_JALSES010000670.1_103595_102372	QGA70946.1	Totiviridae	Totivirus	Lindangsbacken virus
GCA_023614345.1	Arthropoda	Insecta	Hemiptera	Adelgidae	Adelges	Adelges cooleyi	QLJ83494.1_Fitzroy_Crossing_toti-like_virus_1_JALSES010000747.1_1716780_1717112	QLJ83494.1	Totiviridae	unclassify	Fitzroy Crossing toti-like virus 1
GCA_023614345.1	Arthropoda	Insecta	Hemiptera	Adelgidae	Adelges	Adelges cooleyi	YP_009336859.1_Hubei_toti-like_virus_15_JALSES010000757.1_179555_180133	YP_009336859.1	unclassify	unclassify	Hubei toti-like virus 15
GCA_023614345.1	Arthropoda	Insecta	Hemiptera	Adelgidae	Adelges	Adelges cooleyi	AOR51365.1_Anopheles_totivirus_JALSES010000757.1_195713_196474	AOR51365.1	Totiviridae	unclassify	Anopheles totivirus
GCA_023614345.1	Arthropoda	Insecta	Hemiptera	Adelgidae	Adelges	Adelges cooleyi	YP_009552726.1_RNA_Sogatella_furcifera_totivirus_1_JALSES010000757.1_197742_199202	YP_009552726.1	Totiviridae	unclassify	Sogatella furcifera totivirus 1
GCA_001854935.1	Arthropoda	Insecta	Hemiptera	Aleyrodidae	Bemisia	Bemisia tabaci	UHK03335.1_RNA_Hangzhou_totivirus_12_MAMS01000074.1_6037866_6038234	UHK03335.1	Totiviridae	Totivirus	Hangzhou totivirus 12
GCA_001854935.1	Arthropoda	Insecta	Hemiptera	Aleyrodidae	Bemisia	Bemisia tabaci	QIJ56903.1_Scaphoideus_titanus_toti-like_virus_1_MAMS01001833.1_825864_825544	QIJ56903.1	Totiviridae	unclassify	Scaphoideus titanus toti-like virus 1
GCA_001854935.1	Arthropoda	Insecta	Hemiptera	Aleyrodidae	Bemisia	Bemisia tabaci	QVT76734.1_Bemisia_tabaci_toti-like_virus_2_MAMS01000087.1_4040366_4040602	QVT76734.1	Totiviridae	unclassify	Bemisia tabaci toti-like virus 2
GCA_001854935.1	Arthropoda	Insecta	Hemiptera	Aleyrodidae	Bemisia	Bemisia tabaci	QVT76734.1_Bemisia_tabaci_toti-like_virus_2_MAMS01000087.1_4040605_4041189	QVT76734.1	Totiviridae	unclassify	Bemisia tabaci toti-like virus 2
GCA_001854935.1	Arthropoda	Insecta	Hemiptera	Aleyrodidae	Bemisia	Bemisia tabaci	QVT76734.1_Bemisia_tabaci_toti-like_virus_2_MAMS01000087.1_4041258_4041956	QVT76734.1	Totiviridae	unclassify	Bemisia tabaci toti-like virus 2
GCA_001854935.1	Arthropoda	Insecta	Hemiptera	Aleyrodidae	Bemisia	Bemisia tabaci	YP_009336493.1_Hubei_toti-like_virus_10_MAMS01001833.1_824892_824755	YP_009336493.1	unclassify	unclassify	Hubei toti-like virus 10
GCA_001854935.1	Arthropoda	Insecta	Hemiptera	Aleyrodidae	Bemisia	Bemisia tabaci	UHK03282.1_RNA_Hangzhou_nephotettix_cincticeps_totivirus_1_MAMS01000025.1_805311_805844	UHK03282.1	Totiviridae	Totivirus	Hangzhou nephotettix cincticeps totivirus 1
GCA_001854935.1	Arthropoda	Insecta	Hemiptera	Aleyrodidae	Bemisia	Bemisia tabaci	UHK03282.1_RNA_Hangzhou_nephotettix_cincticeps_totivirus_1_MAMS01000096.1_5064395_5064114	UHK03282.1	Totiviridae	Totivirus	Hangzhou nephotettix cincticeps totivirus 1
GCA_001854935.1	Arthropoda	Insecta	Hemiptera	Aleyrodidae	Bemisia	Bemisia tabaci	UHK03282.1_RNA_Hangzhou_nephotettix_cincticeps_totivirus_1_MAMS01011643.1_995_1318	UHK03282.1	Totiviridae	Totivirus	Hangzhou nephotettix cincticeps totivirus 1
GCA_001854935.1	Arthropoda	Insecta	Hemiptera	Aleyrodidae	Bemisia	Bemisia tabaci	QGA70954.1_RNA_Salja_virus_MAMS01001833.1_771119_770943	QGA70954.1	Totiviridae	Totivirus	Salja virus
GCA_001854935.1	Arthropoda	Insecta	Hemiptera	Aleyrodidae	Bemisia	Bemisia tabaci	UHK03178.1_RNA_Hangzhou_totivirus_7_MAMS01000170.1_1634487_1633786	UHK03178.1	Totiviridae	Totivirus	Hangzhou totivirus 7
GCA_001854935.1	Arthropoda	Insecta	Hemiptera	Aleyrodidae	Bemisia	Bemisia tabaci	UHK03178.1_RNA_Hangzhou_totivirus_7_MAMS01000170.1_1634981_1634562	UHK03178.1	Totiviridae	Totivirus	Hangzhou totivirus 7
GCA_001854935.1	Arthropoda	Insecta	Hemiptera	Aleyrodidae	Bemisia	Bemisia tabaci	QEM39131.1_Aedes_aegypti_toti-like_virus_MAMS01015067.1_556_278	QEM39131.1	Totiviridae	unclassify	Aedes aegypti toti-like virus
GCA_001854935.1	Arthropoda	Insecta	Hemiptera	Aleyrodidae	Bemisia	Bemisia tabaci	YP_009388609.1_Aedes_alboannulatus_toti-like_virus_1_MAMS01000092.1_1059714_1060757	YP_009388609.1	unclassify	unclassify	Aedes alboannulatus toti-like virus 1
GCA_001854935.1	Arthropoda	Insecta	Hemiptera	Aleyrodidae	Bemisia	Bemisia tabaci	YZX2.2_Sogatella_furcifera_toti-like_virus_2_RdRP_aa_MAMS01000025.1_782064_782483	YZX2.2	unclassify	unclassify	Sogatella furcifera toti-like virus 1
GCA_001854935.1	Arthropoda	Insecta	Hemiptera	Aleyrodidae	Bemisia	Bemisia tabaci	YZX2.2_Sogatella_furcifera_toti-like_virus_2_RdRP_aa_MAMS01000096.1_5061480_5061274	YZX2.2	unclassify	unclassify	Sogatella furcifera toti-like virus 1
GCA_001854935.1	Arthropoda	Insecta	Hemiptera	Aleyrodidae	Bemisia	Bemisia tabaci	UHK03281.1_Hangzhou_nephotettix_cincticeps_totivirus_1_MAMS01000074.1_2764627_2765232	UHK03281.1	Totiviridae	Totivirus	Hangzhou nephotettix cincticeps totivirus 1
GCA_001854935.1	Arthropoda	Insecta	Hemiptera	Aleyrodidae	Bemisia	Bemisia tabaci	UHK03281.1_Hangzhou_nephotettix_cincticeps_totivirus_1_MAMS01000074.1_2765838_2766299	UHK03281.1	Totiviridae	Totivirus	Hangzhou nephotettix cincticeps totivirus 1
GCA_001854935.1	Arthropoda	Insecta	Hemiptera	Aleyrodidae	Bemisia	Bemisia tabaci	UHK03281.1_Hangzhou_nephotettix_cincticeps_totivirus_1_MAMS01019449.1_1747917_1746343	UHK03281.1	Totiviridae	Totivirus	Hangzhou nephotettix cincticeps totivirus 1
GCA_001854935.1	Arthropoda	Insecta	Hemiptera	Aleyrodidae	Bemisia	Bemisia tabaci	QIJ56902.1_Scaphoideus_titanus_toti-like_virus_1_MAMS01000011.1_4974196_4975110	QIJ56902.1	Totiviridae	unclassify	Scaphoideus titanus toti-like virus 1
GCA_001854935.1	Arthropoda	Insecta	Hemiptera	Aleyrodidae	Bemisia	Bemisia tabaci	QIJ56902.1_Scaphoideus_titanus_toti-like_virus_1_MAMS01000087.1_4027428_4028147	QIJ56902.1	Totiviridae	unclassify	Scaphoideus titanus toti-like virus 1
GCA_001854935.1	Arthropoda	Insecta	Hemiptera	Aleyrodidae	Bemisia	Bemisia tabaci	QIJ56902.1_Scaphoideus_titanus_toti-like_virus_1_MAMS01010534.1_2609382_2610296	QIJ56902.1	Totiviridae	unclassify	Scaphoideus titanus toti-like virus 1
GCA_001854935.1	Arthropoda	Insecta	Hemiptera	Aleyrodidae	Bemisia	Bemisia tabaci	QVT76733.1_Bemisia_tabaci_toti-like_virus_2_MAMS01000029.1_19292_19519	QVT76733.1	Totiviridae	unclassify	Bemisia tabaci toti-like virus 2
GCA_001854935.1	Arthropoda	Insecta	Hemiptera	Aleyrodidae	Bemisia	Bemisia tabaci	QVT76733.1_Bemisia_tabaci_toti-like_virus_2_MAMS01000087.1_4037849_4038001	QVT76733.1	Totiviridae	unclassify	Bemisia tabaci toti-like virus 2
GCA_001854935.1	Arthropoda	Insecta	Hemiptera	Aleyrodidae	Bemisia	Bemisia tabaci	QVT76733.1_Bemisia_tabaci_toti-like_virus_2_MAMS01002403.1_1042720_1042577	QVT76733.1	Totiviridae	unclassify	Bemisia tabaci toti-like virus 2
GCA_001854935.1	Arthropoda	Insecta	Hemiptera	Aleyrodidae	Bemisia	Bemisia tabaci	QVT76733.1_Bemisia_tabaci_toti-like_virus_2_MAMS01003211.1_506714_506854	QVT76733.1	Totiviridae	unclassify	Bemisia tabaci toti-like virus 2
GCA_001854935.1	Arthropoda	Insecta	Hemiptera	Aleyrodidae	Bemisia	Bemisia tabaci	QVT76733.1_Bemisia_tabaci_toti-like_virus_2_MAMS01003211.1_506893_506955	QVT76733.1	Totiviridae	unclassify	Bemisia tabaci toti-like virus 2
GCA_001854935.1	Arthropoda	Insecta	Hemiptera	Aleyrodidae	Bemisia	Bemisia tabaci	QVT76733.1_Bemisia_tabaci_toti-like_virus_2_MAMS01003211.1_507133_507498	QVT76733.1	Totiviridae	unclassify	Bemisia tabaci toti-like virus 2
GCA_001854935.1	Arthropoda	Insecta	Hemiptera	Aleyrodidae	Bemisia	Bemisia tabaci	QVT76733.1_Bemisia_tabaci_toti-like_virus_2_MAMS01003211.1_510509_510865	QVT76733.1	Totiviridae	unclassify	Bemisia tabaci toti-like virus 2
GCA_001854935.1	Arthropoda	Insecta	Hemiptera	Aleyrodidae	Bemisia	Bemisia tabaci	QVT76733.1_Bemisia_tabaci_toti-like_virus_2_MAMS01003211.1_511143_511262	QVT76733.1	Totiviridae	unclassify	Bemisia tabaci toti-like virus 2
GCA_001854935.1	Arthropoda	Insecta	Hemiptera	Aleyrodidae	Bemisia	Bemisia tabaci	QVT76733.1_Bemisia_tabaci_toti-like_virus_2_MAMS01004090.1_1750850_1750617	QVT76733.1	Totiviridae	unclassify	Bemisia tabaci toti-like virus 2
GCA_001854935.1	Arthropoda	Insecta	Hemiptera	Aleyrodidae	Bemisia	Bemisia tabaci	UHK03213.1_Sanya_nephotettix_cincticeps_totivirus_1_MAMS01000212.1_20931_20206	UHK03213.1	Totiviridae	Totivirus	Sanya nephotettix cincticeps totivirus 1
GCA_001854935.1	Arthropoda	Insecta	Hemiptera	Aleyrodidae	Bemisia	Bemisia tabaci	QEM39130.1_Aedes_aegypti_toti-like_virus_MAMS01000020.1_3488659_3488003	QEM39130.1	Totiviridae	unclassify	Aedes aegypti toti-like virus
GCA_001854935.1	Arthropoda	Insecta	Hemiptera	Aleyrodidae	Bemisia	Bemisia tabaci	QVT76732.1_Bemisia_tabaci_toti-like_virus_1_MAMS01000011.1_4975653_4976234	QVT76732.1	Totiviridae	unclassify	Bemisia tabaci toti-like virus 1
GCA_001854935.1	Arthropoda	Insecta	Hemiptera	Aleyrodidae	Bemisia	Bemisia tabaci	QVT76732.1_Bemisia_tabaci_toti-like_virus_1_MAMS01000096.1_4792677_4792546	QVT76732.1	Totiviridae	unclassify	Bemisia tabaci toti-like virus 1
GCA_001854935.1	Arthropoda	Insecta	Hemiptera	Aleyrodidae	Bemisia	Bemisia tabaci	QVT76732.1_Bemisia_tabaci_toti-like_virus_1_MAMS01000096.1_5056328_5056197	QVT76732.1	Totiviridae	unclassify	Bemisia tabaci toti-like virus 1
GCA_001854935.1	Arthropoda	Insecta	Hemiptera	Aleyrodidae	Bemisia	Bemisia tabaci	QVT76732.1_Bemisia_tabaci_toti-like_virus_1_MAMS01000096.1_5056473_5056342	QVT76732.1	Totiviridae	unclassify	Bemisia tabaci toti-like virus 1
GCA_001854935.1	Arthropoda	Insecta	Hemiptera	Aleyrodidae	Bemisia	Bemisia tabaci	QVT76732.1_Bemisia_tabaci_toti-like_virus_1_MAMS01000096.1_5061253_5061149	QVT76732.1	Totiviridae	unclassify	Bemisia tabaci toti-like virus 1
GCA_001854935.1	Arthropoda	Insecta	Hemiptera	Aleyrodidae	Bemisia	Bemisia tabaci	QVT76732.1_Bemisia_tabaci_toti-like_virus_1_MAMS01003477.1_197983_197501	QVT76732.1	Totiviridae	unclassify	Bemisia tabaci toti-like virus 1
GCA_001854935.1	Arthropoda	Insecta	Hemiptera	Aleyrodidae	Bemisia	Bemisia tabaci	QVT76732.1_Bemisia_tabaci_toti-like_virus_1_MAMS01010534.1_2610839_2611201	QVT76732.1	Totiviridae	unclassify	Bemisia tabaci toti-like virus 1
GCA_001854935.1	Arthropoda	Insecta	Hemiptera	Aleyrodidae	Bemisia	Bemisia tabaci	QVT76732.1_Bemisia_tabaci_toti-like_virus_1_MAMS01011643.1_456_602	QVT76732.1	Totiviridae	unclassify	Bemisia tabaci toti-like virus 1
GCA_001854935.1	Arthropoda	Insecta	Hemiptera	Aleyrodidae	Bemisia	Bemisia tabaci	APG76025.1_Hubei_toti-like_virus_7_MAMS01000055.1_4231507_4230533	APG76025.1	unclassify	unclassify	Hubei toti-like virus 7
GCA_001854935.1	Arthropoda	Insecta	Hemiptera	Aleyrodidae	Bemisia	Bemisia tabaci	APG76025.1_Hubei_toti-like_virus_7_MAMS01000055.1_4302024_4301785	APG76025.1	unclassify	unclassify	Hubei toti-like virus 7
GCA_001854935.1	Arthropoda	Insecta	Hemiptera	Aleyrodidae	Bemisia	Bemisia tabaci	QVT76731.1_Bemisia_tabaci_toti-like_virus_1_MAMS01000025.1_804466_804783	QVT76731.1	Totiviridae	unclassify	Bemisia tabaci toti-like virus 1
GCA_001854935.1	Arthropoda	Insecta	Hemiptera	Aleyrodidae	Bemisia	Bemisia tabaci	QVT76731.1_Bemisia_tabaci_toti-like_virus_1_MAMS01000025.1_9322425_9322189	QVT76731.1	Totiviridae	unclassify	Bemisia tabaci toti-like virus 1
GCA_001854935.1	Arthropoda	Insecta	Hemiptera	Aleyrodidae	Bemisia	Bemisia tabaci	QVT76731.1_Bemisia_tabaci_toti-like_virus_1_MAMS01000055.1_4355467_4355051	QVT76731.1	Totiviridae	unclassify	Bemisia tabaci toti-like virus 1
GCA_001854935.1	Arthropoda	Insecta	Hemiptera	Aleyrodidae	Bemisia	Bemisia tabaci	QVT76731.1_Bemisia_tabaci_toti-like_virus_1_MAMS01000055.1_4364164_4363520	QVT76731.1	Totiviridae	unclassify	Bemisia tabaci toti-like virus 1
GCA_001854935.1	Arthropoda	Insecta	Hemiptera	Aleyrodidae	Bemisia	Bemisia tabaci	QVT76731.1_Bemisia_tabaci_toti-like_virus_1_MAMS01000096.1_4818520_4818059	QVT76731.1	Totiviridae	unclassify	Bemisia tabaci toti-like virus 1
GCA_001854935.1	Arthropoda	Insecta	Hemiptera	Aleyrodidae	Bemisia	Bemisia tabaci	QVT76731.1_Bemisia_tabaci_toti-like_virus_1_MAMS01000096.1_4997344_4996886	QVT76731.1	Totiviridae	unclassify	Bemisia tabaci toti-like virus 1
GCA_001854935.1	Arthropoda	Insecta	Hemiptera	Aleyrodidae	Bemisia	Bemisia tabaci	QVT76731.1_Bemisia_tabaci_toti-like_virus_1_MAMS01000096.1_4997483_4997409	QVT76731.1	Totiviridae	unclassify	Bemisia tabaci toti-like virus 1
GCA_001854935.1	Arthropoda	Insecta	Hemiptera	Aleyrodidae	Bemisia	Bemisia tabaci	QVT76731.1_Bemisia_tabaci_toti-like_virus_1_MAMS01000144.1_1335798_1335439	QVT76731.1	Totiviridae	unclassify	Bemisia tabaci toti-like virus 1
GCA_001854935.1	Arthropoda	Insecta	Hemiptera	Aleyrodidae	Bemisia	Bemisia tabaci	QVT76731.1_Bemisia_tabaci_toti-like_virus_1_MAMS01000170.1_1914362_1913889	QVT76731.1	Totiviridae	unclassify	Bemisia tabaci toti-like virus 1
GCA_001854935.1	Arthropoda	Insecta	Hemiptera	Aleyrodidae	Bemisia	Bemisia tabaci	QVT76731.1_Bemisia_tabaci_toti-like_virus_1_MAMS01000614.1_141_701	QVT76731.1	Totiviridae	unclassify	Bemisia tabaci toti-like virus 1
GCA_001854935.1	Arthropoda	Insecta	Hemiptera	Aleyrodidae	Bemisia	Bemisia tabaci	QVT76731.1_Bemisia_tabaci_toti-like_virus_1_MAMS01001206.1_302998_302075	QVT76731.1	Totiviridae	unclassify	Bemisia tabaci toti-like virus 1
GCA_001854935.1	Arthropoda	Insecta	Hemiptera	Aleyrodidae	Bemisia	Bemisia tabaci	QVT76731.1_Bemisia_tabaci_toti-like_virus_1_MAMS01002522.1_1961895_1961500	QVT76731.1	Totiviridae	unclassify	Bemisia tabaci toti-like virus 1
GCA_001854935.1	Arthropoda	Insecta	Hemiptera	Aleyrodidae	Bemisia	Bemisia tabaci	QVT76731.1_Bemisia_tabaci_toti-like_virus_1_MAMS01002522.1_1962593_1962120	QVT76731.1	Totiviridae	unclassify	Bemisia tabaci toti-like virus 1
GCA_001854935.1	Arthropoda	Insecta	Hemiptera	Aleyrodidae	Bemisia	Bemisia tabaci	QVT76731.1_Bemisia_tabaci_toti-like_virus_1_MAMS01002522.1_2543905_2543756	QVT76731.1	Totiviridae	unclassify	Bemisia tabaci toti-like virus 1
GCA_001854935.1	Arthropoda	Insecta	Hemiptera	Aleyrodidae	Bemisia	Bemisia tabaci	QVT76731.1_Bemisia_tabaci_toti-like_virus_1_MAMS01002522.1_2544817_2544476	QVT76731.1	Totiviridae	unclassify	Bemisia tabaci toti-like virus 1
GCA_001854935.1	Arthropoda	Insecta	Hemiptera	Aleyrodidae	Bemisia	Bemisia tabaci	QVT76731.1_Bemisia_tabaci_toti-like_virus_1_MAMS01003477.1_171031_170657	QVT76731.1	Totiviridae	unclassify	Bemisia tabaci toti-like virus 1
GCA_001854935.1	Arthropoda	Insecta	Hemiptera	Aleyrodidae	Bemisia	Bemisia tabaci	QVT76731.1_Bemisia_tabaci_toti-like_virus_1_MAMS01003477.1_261487_261335	QVT76731.1	Totiviridae	unclassify	Bemisia tabaci toti-like virus 1
GCA_001854935.1	Arthropoda	Insecta	Hemiptera	Aleyrodidae	Bemisia	Bemisia tabaci	QVT76731.1_Bemisia_tabaci_toti-like_virus_1_MAMS01003477.1_261973_261791	QVT76731.1	Totiviridae	unclassify	Bemisia tabaci toti-like virus 1
[truncated: 3,861 more rows]
