# Supplementary material for: Co-option of a non-retroviral endogenous viral element in planthoppers
Source: Nat Commun. 2023 Nov 9;14:7264. doi: 10.1038/s41467-023-43186-2 (PMC10636211; doi:10.1038/s41467-023-43186-2)
Supplement: Supplementary file 7 — Source Data [file 41467_2023_43186_MOESM7_ESM.xlsx]

## Sheet: Fig.1
Fig. 1A Sequences of the identified ToEVEs in Nilaparvata lugens
>NlToEVE1_length_4100_Chr1_28368434_28372534
TAAAAATAAACTTTCCACAGAAAAAAACTCAGACTGGGACATAACTTGCAAGTGGAAAGGTTTCGTGTTCAGGAGCATATACAGTAAACACTGCAATTTGGATTTCATAGATGCGCCGTACCTCGCGGCTACGTTCTCAGTGGCTGGAGTAGGTACAGATATCTCTTCAAGTAAGTACATACGATATACACCCTGGCTCACTCTCCACTTGTACTCCATTACCCAACCTCTCATCTCTGGGACAATGTACTCAAGTTCTTTGCCGTCTTCTATGAGCTGTTTTCAGAAGAAGGGACTAACTTGTATTGGGACAAAAGAGTCTTATTATAAAGTGGATGGCGGAGGAACGCTGCCACGGTGGTGGAATATGTTTAGTTCATCATTGACAACAACCTCTTC…
>NlToEVE2_length_1287_Chr2_96094459_96095745_v1
CACCTGGCCTAAAAGGTAGCGCCTGTAGACTGCCCTGCTGACTCTCTTTTTGTAGCTTTTCAGCCAGTCGACAAACTCAGGGTGGATGTACTTCGCCTCCGATTGGTCTTCGATGATTTGCTGTTTGATGAAAGGAAGTGCTTGAACAGCTACCCCCTGGATGTTCCATAACGTATCGGGGTCCGGGACCGGGTCACATTCGTGGAATACCTGTAGTTGTGCGCGCACGTCTACCTCCTCCCAGTCTAGCTGGACTTCTTTTGTCAAAAGTTGCGGAGTATAGCCCCATGTTTGGAGCAGATTTTGTTCGAATGCCGTCCTAATGCTGCCCTTGAGCTCAATCTCATAGCGGGCGAGCCTGCTGCTCCACTTACCAAGGCGGATGTTTGTCTTGTTTGG…
>NlToEVE3_length_1050_Chr2_98167308_98168357
GACACCCCTGATATGTCTGGTTATGGTAGAGAAAGATGCGTCAATGCTATTGATCAAGTATACCCAACCAGGGAGATGGCTGACAAGCACCCCAGCATATTGATAGGTGAATGGGCCACTATTGTGGAGTTGGCCGTTGTCTTAGGGATCTGTTCATACAATGTGTGCAATAGTGGGTCCACTGGGGAGATCAATGTAAGATGTCATAACAATATGCTCGACCAGCTAAATAGGATGGCATATGTCAGGAGGGGCTTCAAAGAAAGCAAAACCAACATGGACATTGAAGATGGTGTGGTTCAGCCTACAATTGGAGACATTGACGACCAGAATGCTGCACTTATCCCCTTATGGAACAATTGGGTGTACAGTGATGACAGTAATAATGGTTTGGACTAC…
>NlToEVE4_length_605_Chr2_98175873_98176477
TTGGGAAAGAGTATTGGAGTAGGAAACTATACCACCCGGATTTACGAGGAATGCTGTAAGCTGATTAGAACATACTACAAAACGCCAGACACCATCTTATCTCCCAAAGAGTGGATTTCCAAAGGTCTTTGGATGTGCGGAAAGGCCAGCATGGGGAGAAGTGGGGTTGCCATTATAGACGGAAAAATCTAACAGAGTAAGAGAATGAAAGCAGTGGAGGGGGTCCATCTTAGTGATGAAGATGCTGTCAGCAATCTATTGACTCCCGACTCCGAGGAGATGTTCATAATGGAAAAATTGGAAGCTGGAAAATCCCGACCGGTCATTAAGTGCGGGAATAGTGTGAACCGGCTTATGGCGTTCCTCTCTCAATGTCGTGAGCAGGGTTTAAAAGGTTGT…
>NlToEVE5_length_755_Chr2_98181087_98181841
ACCACCTTCAATAGCTCAAAACATGCCCAACTGATCGATGAAAATTGGACCTGGAACACCTTCCTCAAAGCTGAGGAGAAGGTTATCGCCGAAGTTAGAGAAAAAGACTGTATCTGCAATAGTACGCGGACATACGCATCACCACATCCTGCTTTCCTGCAGCACATTCGCCGCTTTAATTCCATCAACGTGCCCAGAGTGATTAAAGAAGACGGCTGCTTTTTATTCAGGATGCTTTTAACATGTATCACCACACTGCTGCGAGAACACACCAACCTGCTCTGGTTTACGAGTGGGGGAGAAGGAAACAGATTGCTACACAGAACAACTTCTGCTGCTGTAAGTTAAAATCCTACTTTAAAAAATTGACTGGTCAACTGAAGAGAGGAGGCACGTTCA…
>NlToEVE6_length_3969_Chr3_26570508_26574476_v1
GGGCATAATCTAAACAACCCTGAGGACTACTTGTTCCTCGTCTCACATGTTGTCAATGGGATTGGCACTGAGGCCCCTCCAGCTTGCATCAACTCCGAGCTTTGGTATGGTATCAGTTGGTGGTAACATGTTGAACATGGTCATCTACAATTGACGCTGGTTGGTAAGCAGTACTATGATGAGTTGCTCAACCCAGATCAGAGGATGGCACTAATCAATGATAGGAGGCCCTTCAACGTGCAAAACTATTTGAGCGGTTGTCCTCAGTTAGTACTGATGCTGGTGCATGGTTGGCCTGCCTCTAAGTGTAACTGGCGTGCCTTAGGCTTTAAGGCTGCGCTCTATGATGATATGCGTTTGTGTGTAATTAGTCAGCCAACAGGGGTTGACTATGCTCTG…
>NlToEVE7_length_10814_Chr3_67078426_67089239
GTTAAGCAATGTATCCAGTAAGGCGGTCCAAGACCAACCGCTCGGCACGCCATTAGCCCATGCAGAACTATACGATCCGCAATAGATCTGGGTGTTTTTTCAAAGAGAACTATTTCAAGTGCTAGGAAGTGCCGAAGAAAATTGTCGTCCTTGGAAAGTGAGTATATAGTGTCTCTCATTGCCATGAATACAGCTCTTATCATAGCTTTGCTCTGTCGATTATCGAAACTTCCCTGGTCAAGTGGAACCTTATACACGTTCTTGTCATTCATCAGATGCAACATCTTCACATCATAAGCTTCTACCGCATTAGACCCCATAAACAACGAAGACAAATCACAATGTCTCAAGCCTTGTTCACACCATTGTGAGAGGAAGGCCATTAGCCTGTTGATGCTA…
>NlToEVE8_length_5166_Chr5_59245440_59250605
TTTATACATTGCGAGCCATCCCTGCATCTGTGGAACAATGTAGTCCATTTCTTTACCGTCTTCTATCAGTTGTTTCCTAAAGAATGGTCACACTTGGATGGGGATATAAGTATCCTTCCATAGAGTAGAAAACAACCTCTATATGCACAATAGCGCGGGAAAACAAACTCTTTGATGGTACTCATTAAACTTGTCTTTTACCTGCACTTCTTCCCATCTGATAGTAATTTGTTCAGTAAGCAAGTGGTTCGAATACCCCCAGCTATGCATTAGGTTTTCAGTAAAAGCATCTTTGATTCTGCCCTCCAAGTGGACTCCAAGCTTCGTGAGTCGGTCATTCCATTTTCCCATTTTGGGCTCAATCTGATGCAGTACTTTCTCCCAAGACAGGCGGTAGAA…
>NlToEVE9_length_916_Chr6_48494136_48495051
TTTTCCCCCATCACAGAATGATTTTACAAAATAGTCGAGTCCTTTATCATCACCATCGCTATACATGCAGTTGTGCCACAGTGGTATTAATCATGCAGCCTGATCACCAATGACAGGCTAAACAACACTGTCTTCTATATCCATGGCAGCCTTACTTTCCTCAAATCCTCGTTGTACAAACACCATCCTATTATTCTATCCAACATGTTATTTTGCTGTCTAGACCTGATTTCCTCAGCCAACTCACTGTTGTACACGTTGTAGGTGCAAATTCCCATCACTACAGCTAGCTCAGCGGTCGTCCCCCATACACCCACAACAAGGTACGAGCAGCGAAGATCTGGTCTACCGCATTGACGCATCGCGCACGGCCATATCCCGACATATCTCAAGCGTCAG…
>NlToEVE10_length_625_Chr7_16055909_16056533
CTCAACGAGATCATTGGTTTCTCCTACATCTAGATATACATCAGCCTGGTCTCTAGCAGGCAAAAAATAGTCCGTGCACAACACTCTAACTGCCACGGAGGTCAATGAGTCCACCAGAGATTTGCTCCCCGGGCTAACCCCCAGCTCACTATCGAATGACGGACGCTTCAGAGGTCCCCCGAACTTTGCTTTGTCTATCAAACACGACGACGTGCAGAAAAGATCACGGAATTTGGCCGTCACAGCCCGACACCACGACAGGTTGGTGTAAGACGCTTCAATGATAATCTCCCTTCATTGCACGGGCTATGCTGGCCGCACGTCTTGAGAGAGACGAAGGTGATGAAGTTTCGGCTGGTTTTGTACCTTTATCCCCCTTGTCAAGCTGCTTCTTGTTTT…
>NlToEVE11_length_2767_Chr7_51752846_51755628
TAATAAGTCCTTAAATGAAATATCGCATTGCTTGAGATAGTAAAGCTCGAGGGCGTAGAGCCCTGATTCGAGTGTTGCCAAGGTTAAGTTCTTCGTATTCAACAGCCTTCTGCACCAATGTTGGCACACCTTCTTAACTTGGGCTCCAAACCTGGCTGAGCGGAGATCCGTCGCTGGAGCTGGTATGTTCACCTGGCCTAAAAGGTACCGCCTGTAGACTGCCTTACTGACTCTCTTCTTGTAGTGTTTTAGCCACTCGACGAACTCAGGATGAATGTACTTTGCTTCTGTTTGGTCCTCGATGATTTGCTGCTTGATGAAGGGAAGTGCCTGGACAGCCACACCTTGGATGTTCCACAAAATGTCGGGGTCTGGGACTGGATCACACTCGTGGAAAAC…
>NlToEVE12_length_504_Chr7_59852292_59852795
TAGTACAGAACGGTACACTCCCTGACTGACTCGCTTCTTATAAGTCATCAACCATCCCTGCATCTCAGGCACAATGTACTCCATTTCCTCACCATCCTCTATCAACTGCTTCCTGTAGAACAGCCTTACTTGGATAGGAACATATGAATCTTTCCACAATGTGGAAGGTGGTGGTATCAAGCCTTTCTGGTGATGAACATTAAATTCCTCCTTTACCTGAATCTCTTCCCACTTTATGGTAACCTGCTCCATCAATATGCGGTTTGAGTAACCCCAACTGTGCATTAAGTTGTCTGTGAACGCGTCCTTTATCCTACCTTCCAGGCGTACCTCGTGATTTGCCAGCCTGCCATTCCATTTCCCGAGCTTGGGCTCAATCCGGCGTAACATCTTCTCCCA…
>NlToEVE13_length_2059_Chr7_43665305_43667363_v1
GTGAAATTTGGAGACAATTCGATTATAACCAGCCATGTGGCTCCAATCCTGGCTTCTAAATTACCGGAATTGTCTCCTGACGAACCTGATTTTATGAGAAAGTTACATGAAGTGATTAGTAATTTCGACGAATGTACGAGAGTGGTGGACAACAATGTTCAGGTTTTTTCGAATATTATACCTTGTAAATTTGGTGGGAAAGGTCATCCTGTGGAGAAGGTTGGTACGGTATTCCCAGTGCTTGATGCGCCCCTTGAAACCGACAATACTGATTTCTTTGAAGTGAAATTCTTAGATCAACGACTCTTGGGTAAAGTTGATGAAGCCATCCGCAAGCCATTTCTTAACAAAGAGGGGGATGTGAATAAAGAAGCGTTTATTGAAAAGTTCAGTTACTTG…
>NlToEVE14_length_2034_Chr7_55455324_55457357
CCAATCACAGAGAAATTTGTGAAATTTGGAGACAATTCGATTATTACCAGCCATGTGGCTCCAATATTGGCTTCTAAATTACCGACATTGTCTTCTGACGAGCCTGACTTTTTGAGAAAGTTACTTGAAGTGTGTGATATTACAGAGCACGGTTGTGTTAGAGTGGTGGATAACAATATTCAGGTTCTTTCGAGAGTAACACCTTGTAAATTTGGTGGGCCAGGAGGTCCTGTGGATAAGGCAGGTACTGTGTTTCCAGTGCTTGATGCGCCTCTTGAATCCGCCAATACGGACTTCCTTGAAGTGAAGTTCAGTGGCCATCGGCATAGGGGCAAAGTTGAAGAAGCCGTCATCAAGCCATACCTTTTCAAAGAGGGTGTTGTCAATGGTGAAGTTTTT…
>NlToEVE15_length_2289_ChrX_6414726_6417014_v1
TGGGGCAAGGATTAAATCCTTAAAGATAATATCGCACTGTTTCAGGTAGTACAGTTCCAGAGCGTATAGCCCGGACTCCAGGCTTGACAAAGTCAAGTTCTTTGTGTTCAGTAGTCTATGGCACCAATGCTGGCATACCTTCTTTATCTTAGCGCCGAATCTCGCCGAACGCAGGTCCGTGGCTGGAGCGGGTATGTTGATTTGCCCCAAGAGGTAGCGCCTATATACTGCTTTGCTCACCCTCTTCTTGTAGCTACGCAACCAATCGACAAACTGGGGATGAATGTATTTTGATTCGAGTTGATCCTCGATAATCTGCTGCTTTACGAACGGGAGCGCTTGAACAGCCACACCGTCGATGTTCCATAGCGTGTCAGGGTCGGGAACTGGTTCACATTC…
>NlToEVE16_length_645_ChrX_6905676_6906320
ATCCGGTTCGTACGATTTTCGCGGGAATTCAGCACGGGTTCGGGATATATAAGTTTATTCCGGGTGGACGTAATACCCAATGTAGCCATACCGATCGATTATCCTCACTGCGTCATCGAAGCTCCTGGTTGTGAAAAGGATATCGTCGCCTTGTGCCAGAAGGTTGCAAACTGGACACTGGATCCCTTGTCGCGCGAGGCCAGATCGACAATCACTTAAAAGCTGCATAAATTGAGCATCGTGTCAAGGAGTGCAGTTCAGCGGCAACCACTTGGTACCCCATTTTCCCAAGTTGTCTCCCTGCAACCGAAGACAACTATGGGAGGTTGGTCGAAAATGCTGCACATTAAGACTTGGTAGTAATGGTCAAATTGAGGACTTTTTGCTTAAGCTGAGACC…
>NlToEVE17_length_621_ChrX_14408818_14409438
TTCTTGGAGCATAGCGGCAGCTATCCCCGTTGGGATGCCGAGTTGTCGGAGCAACTCACTTTTGAGCAGACAATTTACAGCAGTTCAATCTATCGGCTTCAAGCAAATATAGCGCATGCTGTGTTTGATATTCCTTTGTCTGTGAGGAACAATTGGAGCCACGATCCCCTTATCAGCGATCTCTACAACACGTGTCCCCTGAAGAATCCGAAGATAGTAAAGAATAAAAAGCAACTTGACAAAGGAGACAAAGGAACAAAACCCGCTGAACCTTCTTCTCGCGTATCTCTATCCCGCCGTGCCACCAACATCGCGCGCTCTATGAAGGGAGATTACCATAGACTCAGGTGTTTCATAGAAGCGTCGTATACGAATCTGCCTTGGTGTAGGGCCGTCATG…
>NlToEVE18_length_4875_ChrX_9940515_9945389
AGGGCTGGGCTCAACGGTTCCGTGATGGGCACGAACCATTCCTACTTCGGCTATCTACCCCAGTTTTTAGGCTCTGCAGGTTATCAAGCCTGGTTGGAGGGCAATGCTCCGAATTGTCCGCTTAATGACGTAATCGGACGTGCATTGGTCGATCGCGTGGGTAGAGAGTACGTCATAGCGCAGGCACTACTCCACCAAGAGAACGCAGATGCAGACGGCATATTTGCCCAGCGATGGTTTGCTGTGGGGACACGTCACGGAGTAGCACATGGCAAACTCACAAAAACCGCAGGCCATTAATGTGTTAGTAAACATGAATGACAGTGCACAGTCGGGAGTGCTTATCAACGACCAAAGAGCGTACAATGTCCTGCACTATCTCAGTGGAGAAGTACAAAC…
>NlToEVE19_length_762_WOVF01001719.1_15358_16119
CTAATAGACGAAAACTGGTCATGGAACACGTTTCTTGAGGCGGAAGGAAAGGTCATTGCTGAGGTTAGAGAGAAAAACTGTATATGTAACAACACGCAAACATACGCCTCCCCGCACCATGCCTTCCTTCAACACATATAACGTTTTAACTCAATCAACGTACCGCGTGTCGTCAAAGCTGATGGTTATATCGAAGACGCATTTAATGTATTTCACTATACGGCTACAAAGGCACGCCAGTCAGCACTACTCTGTGAGTGGGATAGACGGAAGCACATTGCCAGCCAGTACAACTTTTGTTGTTGCAAACTAAGATCTTACTTTAAGAAAATTACCGGGCAGCTGAAGAGAGGTGGCACATTTATACATCCATCATGGAGAGAGTATTGTTGCTGGGAG…
>NlToEVE20_length_763_WOVF01002097.1_2_764
GAACAGGGCAAATCAAGGCCCGTCGTGAAATGTGGCGACCACTCTAACAGAATAATGAATTTCCTATCACAGTGGGTCGAGAAAGGGTTCAAGGGCTGCCCAGTTTCTTCGCTGTTCATGACGGCTCAGCAAAAAGAAGAGTATGACATCAGCATGGTCAATTTGATGGAGTCAACCTCGGTATACAAAGTTCCCTTGGACCAGGGTTCTTTCGATAACATGCAGAGCAAAGGTACTATCAAGGCGATCTTCTGTGCGCTGCAAGACGGAATCTATCAACATACATCAAATGCTGAGTTCAAACACTACTTTGAAGTGCTCTTCGATAGTATATTTGGCAACCCCCTGTCGTCAAGGTAGGAGCGAGAGAAACCACGTGGGAGAATGGCGTCCCGAGCG…
>NlToEVE21_length_1440_WOVF01006636.1_3_1442
GACGAGAACTGGAATAGTGCAGTCTTCAGCGAATTCGAATCTGCGCTACTCACCGAAATAGAGAAAAACCATGTATTGTGACATCCTAGAGCTTACAATAGTGACCAGCCCAAATTTGTACAATATTTAGGAGATTCAACACCCGCTACATCCAGCGGATAATACCCGAGAAAGGATTCCTGGAAGACAATTTCATGTATACCTGTTCACTGCTAATCCCAGCGAGATAGCCACACTTGTTGATGAGTGGTATAGGAGAAAGGATCTCAGTCATGATTTTTGTTTATGTAGATTATGATCTTACTACAAGAAAGTCACCGGTCTCTACAAAAAGGCGGTACCTACCTAACTGCACATTGGTGACTGTTTTGCTATTGGGAGAGTATGCTTGGTTACCAC…
>NlToEVE22_length_2232_WOVF01006191.1_1925_4156_v1
GCTTTGGTAGTGTAATACGTTATAGGCTCTTTGATCGTTGATGAGAACGCCAGACTGTGCACTGTCGTTAAGGTTTACGAGTACATTGATGGCTTGAGTTGTCTTCGTTAACTTTCCATGCGCCACCCCATGCTTGGTCCCTACCGCAAACCAGCGTTGAGCGTGGATACCCGCTTCTTCAGCATTTTCTTGATTTATCAGAGCTCTCGTAATTACGTACTCTCTATCCTCGCGATCGTGTAATGTGCGACCCACTATTTCGTTGGAAGGGCATTCCGGTACATTACCCTCAAGCCAGGCCATGTAGCCTGGAGAGCCTAAATATCGGGGTAGGTTTCCGAAAAGCGAGTGGTTCGTGCCCATTATAGTGCCATTTAGCCCCATTCTGGTCAAATCCAA…
Fig. 1B Sequences of the identified ToEVEs in Laodelphax striatellus
>LsToEVE1_Chr1_length_4019_21210320_21214338
AACCCAATTTTGGCCTTGCAGCGTTCACAACTCGTGGGCTTCTTTCCCGTTCCTACCTCTTTGTCCAATTCTTGGTCAGTCGACGCGACGTCCGTTCAGGACTACAAGAATGAGGATAAGCTGCCCAGCAACAGGATCATCACATTGAAGAGTCCAGGGAGACGGGGGGACAAAGGAACAGCACCAGATGAGACCCGCCCTAAAAGAGTGGTTCCAATGGAGGTCAGGGCCCGGCATTTTGCGGCAGCTCTGGAAGGTGATGGTAAGTGTTTGCGCTTATTCATGGAGGCTTCTCACCTTCAGCCGGCGTGGGCCGCTGCTGTTGCAAGGCAGTACAAAAAGTTGTTCATGGCCCCAGGGGGAGGAGGTCTGAAGCCGAAGGTCAAGGGGTGGGATAAG…
>LsToEVE2_Chr2_length_806_26126628_26127433
TGCTCCATCTCAACCCTGTTCATGGACTCAGCTGCGAGCGAGGAGTACGACAGAAGGATGATTAGGAACATGGAGAATATGAACCTATACAAGGTCCCTCTCGACCAGGGTAGCTTCAACAACAGACAGAGTAAGAGGACTATACATGCCGTGTTTCTGGCTCTCAGAGACGGCATCTACAGTGTGACGTGTGACAACGTGTTCTTAGAGTACTATAAAACATACTTCTAGACGCATTATTTGGACGGACGCCTACAGACCACTGTGGAAGTGAAATTTTCCCCTGGGTCAACGGGGTGCCTAGTGGATGGAGGTGGACCGCCTTGCTTGACACCCTATTGAACGTGGCTAGCTTCAAAGCCATCGTAAAAATATGCGAACATCGTTCCCACCGTGATT…
>LsToEVE3_ChrX_length_1468_13024286_13025753
ATCACCACCGATAATTGAGGGTTGAGCTAAACCATCTTGGATGTCCAATCCTCTCTTCATTTCTTCTAGTGCTCTCCGGACGTAGTGACCCCGTTCTAACCTGTCTAAGGGGCAGTTGCGCCTCCTATCCTTAACTTCTCCGCATTCTCGGAGTCTCTTGGATTATACACGCACACCCCGAGGGTGATGGCTAACTCTGCCATGTTGGACACTCCCCTATGATAAGGTGCGGCTGGGCGTCCACCTGGTCCCTGGAGCCAAACACTTGATCCAAGCAGTTAACGCTGACACTCCTGCCGTAACCCTCCATCTCTATTGGGTGATCGTCGACCTCCAGTCCCATGGCTGCAGCCGCTTCAGCAGACACACCTTGGTGCACCTTGGTACAACCCGGAGCGT…
>LsToEVE4_ChrX_length_446_13524157_13524602
CTGGCACCACTGTGAGAGAAATGACACTCGAATTTTCACTTCATTGCTCCACTTCACGACGGCTTGTTATTTGCCAGGTTTAGATTTTCTCATTACTTACATATCCTTGTTAAAGGGTGTCTCTCACCACTTGTTTGTCGCTCAGATAGGTCCACAGTCTTTATCCGTTTGATCTTTTGTTAGTTACTGCCAATCTCTGCAGTGATTTACTTCCCCGTGCCGGCTTTACCACAAAGCCAGAATCCTTTTTCTGCCATTTCCGTTGGCTTAGGATTTCTTTGTGATAAATCCAGTACTTATTGAGCAGGTCCCATGGAAGCGTGGTATTCTTCGCCTATAGTGAGCCCGAGTACAATGGGTGCTGCTAATCATGATTCTACCTCCTCCTCCATGTCAGCA…
>LsToEVE5_ChrX_length_636_19024965_19025600
GACGAGGATGGGATTCCTATACATAATATTCAATATGCTTCTACCTCTATAGCCTGAAAGTCGGTCCCTTTCGTAGGATTTGCGAAGAAATTCGGCTCGCGTGCGAGATACGTAAGTCTTTTCCGGATGGACGTTGTAACTGATCTTGCCATAGGTCTTGATTATCTGTACGGCGTCATTGAATTTGCGGGTACAGAATAGTATGTCATCACCCTGTGCAACAAGTCTTTCTACACTGTAGACTCTCTTGTCTTGTTGCTCACACAGACGTAGAATCGCTTTGAAGCTTCCTATGTTCAACAGTGTGTCCAGAAGTGCTGTCCATCTCCAACCGCTAGGAATACCGTTGTTCCACGGGAAACTTTTTCCCCCGCATGTGACTGTTGGGGATTTGTTAAA…
>LsToEVE6_ChrX_length_1140_23171627_23172766
AGGTCGTTAGGTCTGAGAATAGCACTCTACGAGGACTTGAGAACAAAGGCTTTTTCGCAACCAACCGTCGTCGATTACGCATGGGCAGCTGAGTCATGCCAGAGAAAACAGTGGTGATGTGGCCAGACGTGGGTCTATGGAATTTCGAGGCAATATTCATCAGCGCAGATTACCTAGAAAGCTGTGTGAGAGCCGGGGGCAACATCCGAGTCAATGTGCTGTGGCGGCGGGTGCAGCACCGGTGGTAGAAAATTGGAGTGTAACTGATGGGGAGTGTGTCGTCGTGGGTATCGATGTAAATACTATAGCAGCAGTGCACCAGGCGATGTGGACATTATCACACCTTGACATATCCCCTGGCAGCTTTTTTTGAGGCGTTTGAAGTAAGGAACATACCGC…
>LsToEVE7_WOVE01008883.1_length_1728_8495_10222
CGACTTCGGGTCTTCATTGAGAATAGCCACAGGAATACCCTTTGGTGCAAGGCTGTAGTGAGAGAGTATAACAAGCTATACATGACCACGAAGATGAGGATCAATGAGCGCAGCCTACCTGCACGTTTCGGCCCTGATTCCCTGACGGGCAATGGCAACACCAACCAGAGAAAGGGTTCTCTGATGAAAAGGAAGGTCAAACAGACGCTAGATATCATTGACCTGTGTAATGCCCCAGTACAAAAGGAGGTGGGGGTGATCCCAGATGACGAGGACGAGATAAAAAGGGATATACCAACCTCAAAATCTTACATTGATGCAGTGTCTACCAATACCCCTCTCCTCCGTGCAGTGATGAAGAGCAGGAGCTGTGTATTCTGCAGGGTGTCGGAGAGGATC…
>LsToEVE8_WOVE01012678.1_length_3527_134_3660
ACTGACATCAATTGGTGTCACGCAGTGTCAAGAGAGTACAAACGTATGTACTTTGGGCACCGAGGCCACTTGGATAACACGAAGCTGCCTGCCCAATTGCAAGTAGACACATTTTTACCCTCTAACGAGGACAATGTAGTGGCCCTTTCTGTTAAGGGAAAGATAGAGGAGACGGTGGCGCTCCTGAACATTAAGGAACCAGAATCGTATGGAGAGGAGGAAGGAAATTCCGTACCTTCCGAGGATCCTACAATGGACGCGGCCGATGTGAAATACATCATCAAGTGTGCTGAGCGTAATCATCTGCTCGTGAAGGCCTGCGCCACATCATTTCACTGTATTTATTGCGTAGTCGGTGATAACTTAAGCCACGACAGTGAATCTGATGCCTTGGAGGAG…
>LsToEVE9_WOVE01029400.1_length_672_1_672
AGGAACTCCAGCTACGTTAGCATGCGCAACCCTAGAAGACGGATCATCTTCATAGTGAGTAGTGACGCAATAAGACAATTTGTTTACGGAAATCACCGGATTGATGTAGATATGCCGGGAGCGGCAGAACCAGCGCTACCCAATGCTCATGAGTTTGATGCTGACCCGATGATCAAAGACATGATTAAGGATATTTTGTTTCACAAATTTTCATTACGCCGACTCTTCGACAACGCTTTTTCTCGGAAGTTTACTGGAGGAGGCAACTGGTGTGAAGTAGATAACATCATAGGTATGGCCACTATTCGTTTTCCTCCTTGCATGGAAGGCATCAAATGCCGGCCAGCCAACGCAGCTGATAAGGGAGTGATTGAATGTGACAGGAATGATATGAGAGTT…
Fig. 1C Sequences of the identified ToEVEs in Sogatella furcifera
>SfToEVE1_Chr7_length_2944_32054052_32056995
GTGCACGATCCAGTTGATTCCCTCACGTACTCGCTGGCTTGAAGAGGTGTCTTGGAGCACGATTGTGCCGTATAGTAGCTCCCAATTCACTTTCAGAAGGTGTTGCTCCAGTATAATATCATCGTGTGCCGTGTCGACGGGCTGGTGGTATTGGCCGTATCTCCAATTGCCATCTTCCCCTACTCTTATTAGGCTACAGTTCTGCAAAAAACCTGGTGAATAGCCAGTCACGCTCTTGTTGAGCCACATGTTCTCTGATGTACGCACGCCGGTCCAAGTGCCTCTGATGCGTCTCTTACGGTTTACTTCCCACAAGTATGTTAGTTTGGCCCCGCCGCAAAAAGATTCACAGAAGTATCTCAACCCCTGGTTGGTTGAGGAACCTTCGGTCCATGTCTC…
>SfToEVE2_Chr8_length_1020_17350607_17351626
GCGCCCCCGGGAAAGAGACAGTTCCTTATCAAAGAGTGGTACAGACGGAAAAAAATTGCGGAGAGGAACAAGTTATGTGAATGTGGGGTGCGCTCCTACTTCAAGAAAATCACGGGAGAAGCTAAACGTGGCGGGCAATTCATTAGTATGCATTGGCGTGAGTTATGCTATTGGGACCACTTGATGGGTTTCCACGCACCCAGAGGTTTGTCCAACATGGTAAACGAGGCACGAGTATGGCTAGGAGAAAAGATAGACCTGGGCAAAAGCGTTGGCGTAAACAAGTACACGGATATGATATATACAGAATGTTATGGATTTATAATGGAATGGTATAAAGAACCCAAGGATGTATTAAGCGTAGAGGATTGGGTAGAGAAAGGAATATGGCTAAGCGGA…
>SfToEVE3a_Chr8_length_822_21854812_21855633
ATCTCCGTTTGGAATTTATTGATACTTCGGGGTGGAGACGCCAACTCAGTGTCAAATATGCTTGTTGATGACGCAGAGCAAGCAGGCGTCAAAACTAAACATACAACTGGCTTCTGTCTGTGCCCAAGTGCATATGGTGGCGCAGGGATCCCAATAGATTTGTGCTTAGGCTGGGCCTTATACAAATGGTTCAACAGCAACTATTATAAACCAAGATGGACAGTGACAAGGAAATCAATTGTACCCAAGATTGGAAGGTGGAATGACAGATTGGCTAAGCATGAGATTCAGTTGGTTGGGAGTAACTCGCTTGGATTTAGGGATAACCTCCTACGAAGCTGGGGCTATACAAACAAGGTATTGACCGAAGGGGTAGAGATTGACTGGGACATTGTGAGA…
>SfToEVE3b_Chr11_length_709_16941783_16942491
ATCTCCGTTTGGAATTTATTGATACTTCGGGGTGGAGACGCCAACTCAGTGTCAAATATGCTTGTTGATGACGCAGAGCAAGCAGGCGTCAAAACTAAACATACAACTGGCTTCTGTCTGTGCCCAAGTGCATATGGTGGCGCAGGGATCCCAATAGATTTGTGCTTAGGCTGGGCCTTATACAAATGGTTCGACAGCAACTATTATAAACCAAGATGGACAGTGACAAGGAAATCAATTGTACCCAAGATTGGAAGGTGGAATGACAGATTGGCTAAGCATGAGATTCAGTTGGTTGGGAGTAACTCGCTTGGATTTAGGGATAACCTCCTACGAAGCTGGGGCTATACAAACAAGGTATTGACCGAAGGGGTAGAGATTGACTGGGACATTGTGAGA…
Fig. 1D Accession of RdRp used for constructing phylogenetic tree
NP_620070.1	Giardia lamblia virus
ON402805	Sogatella furcifera toti-like virus 1
ON402806	Sogatella furcifera toti-like virus 2
YP_009552726.1	Sogatella furcifera totivirus 1
ON402804	Nilaparvata lugens toti-like virus 1
YP_009553182.1	Sogatella furcifera totivirus 2
AJT39581.1	dsRNA virus environmental sample
APG75999.1	Hubei toti-like virus 23
APG76000.1	Hubei toti-like virus 22
AXA52555.1	Linepithema humile toti-like virus 1
BAX04559.1	Rosellinia necatrix quadrivirus 1
DAZ89877.1	Hermetia illucens toti-like virus 1
MW227222.1	Bemisia tabaci toti-like virus 1
MW227223.1	Bemisia tabaci toti-like virus 2
NP_041191.1	Leishmania RNA virus 1 - 1
NP_042581.1	Saccharomyces cerevisiae virus L-BC
NP_043465.1	Leishmania RNA virus 2 - 1
NP_047558.1	Sphaeropsis sapinea RNA virus 1
NP_047560.1	Sphaeropsis sapinea RNA virus 2
NP_108651.1	Eimeria brunetti RNA virus 1
NP_620495.1	Saccharomyces cerevisiae virus L-A
NP_620728.1	Ustilago maydis virus H1
NP_898833.1	Helicobasidium mompa totivirus 1-17
QBL75907.1	Solenopsis midden virus
QED21514.1	Barrymore virus
QHA33714.1	Murri virus
QIJ56903.1	Scaphoideus titanus toti-like virus 1
QIJ56904.1	Scaphoideus titanus toti-like virus 1
QKN88741.1	Totiviridae sp.
QNS31034.1	Thrips tabaci associated dsRNA virus 1
QQP18723.1	Soybean thrips-associated dsRNA virus-1
QVG74808.1	Totiviridae sp.
QVU40016.1	Kamu toti-like virus 1
UHK03286.1	Sanya nephotettix cincticeps totivirus 1
UPT53678.1	Bactrocera minax totivirus
UPT53705.1	Zeugodacus cucurbitae toti-like virus
UQS94389.1	Corcyphos virus 1
UQS94391.1	Corcyphos virus 2
UQS95361.1	Giez virus
YP_001109580.1	Botryotinia fuckeliana totivirus 1
YP_001497151.1	Black raspberry virus F
YP_001649206.1	Magnaporthe oryzae virus 2
YP_003800001.1	Spissistilus festinus virus 1
YP_003800001.1	Spissistilus festinus virus 1
YP_003800003.1	Circulifer tenellus virus 1
YP_004089630.1	Tolypocladium cylindrosporum virus 1
YP_005097975.1	Rosellinia necatrix quadrivirus 1
YP_007697651.1	Xanthophyllomyces dendrorhous virus L1A
YP_007761589.1	Ustilaginoidea virens RNA virus 1
YP_008130308.1	Rosellinia necatrix victorivirus 1
YP_009004156.1	Ustilaginoidea virens RNA virus 3
YP_009030005.1	Leishmania aethiopica RNA virus
YP_009032633.1	Beauveria bassiana victorivirus
YP_009072433.1	Botryosphaeria dothidea victorivirus 1
YP_009072448.1	Leptopilina boulardi Toti-like virus
YP_009094185.1	Ustilaginoidea virens RNA virus L
YP_009115492.1	Phomopsis vexans RNA virus
YP_009115500.1	Eimeria tenella RNA virus 1
YP_009143307.1	Magnaporthe oryzae virus 3
YP_009162330.1	Trichomonas vaginalis virus 1
YP_009170670.1	ORF1-ORF2 Maize-associated totivirus 1
YP_009179230.1	Papaya meleira virus
YP_009182167.1	Ustilaginoidea virens RNA virus 5
YP_009182174.1	Red clover powdery mildew-associated totivirus 1
YP_009182176.1	Red clover powdery mildew-associated totivirus 2
YP_009182181.1	Red clover powdery mildew-associated totivirus 3
YP_009182188.1	Red clover powdery mildew-associated totivirus 5
YP_009182190.1	Red clover powdery mildew-associated totivirus 6
YP_009182195.1	Red clover powdery mildew-associated totivirus 7
YP_009182198.1	Red clover powdery mildew-associated totivirus 9
YP_009212848.1	Penicillium aurantiogriseum totivirus 1
YP_009225665.1	Panax notoginseng virus A
YP_009249475.1	Penicillium digitatum virus 1
YP_009254736.1	Nigrospora oryzae victorivirus 1
YP_009259368.1	Sclerotinia nivalis victorivirus 1
YP_009259486.1	Maize-associated totivirus 2
YP_009272905.1	Fusarium poae victorivirus 1
YP_009328931.1	Saccharomyces kudriavzevii virus L-A1
YP_009333170.1	Hubei toti-like virus 19
YP_009336642.1	Hubei toti-like virus 20
YP_009336670.1	Hubei toti-like virus 21
YP_009336732.1	Shuangao toti-like virus
YP_009448194.1	Maize-associated totivirus 3
YP_009507829.1	Scheffersomyces segobiensis virus L
YP_009507833.1	Tuber aestivum virus 1
YP_009507836.1	Trichomonas vaginalis virus 4
YP_009508249.1	Aspergillus foetidus slow virus 1
YP_009508251.1	Beauveria bassiana victorivirus 1
YP_009508253.1	Epichloe festucae virus 1
YP_009551557.1	Diatom colony associated dsRNA virus 4
YP_009551561.1	Diatom colony associated dsRNA virus 13
YP_009551611.1	Diatom colony associated dsRNA virus 9
YP_009551937.1	Panax notoginseng virus B
YP_009552778.1	Fusarium asiaticum victorivirus 1
YP_009552789.1	Diatom colony associated dsRNA virus 5
YP_009552791.1	Diatom colony associated dsRNA virus 6
YP_009552793.1	Diatom colony associated dsRNA virus 10
YP_009552795.1	Diatom colony associated dsRNA virus 11
YP_009553336.1	Diatom colony associated dsRNA virus 3
YP_009553338.1	Diatom colony associated dsRNA virus 7
YP_009553340.1	Diatom colony associated dsRNA virus 12
YP_009553478.1	Alternaria arborescens victorivirus 1
YP_024728.1	Chalara elegans RNA Virus 1
YP_044807.1	Gremmeniella abietina RNA virus L2
YP_122352.1	Magnaporthe oryzae virus 1
YP_392467.1	Coniothyrium minitans RNA virus
YP_392482.1	Penicillium chrysogenum virus
Fig. 1E Accession of CP used for constructing phylogenetic tree
ON402804	Nilaparvata lugens toti-like virus 1
AJT39582.1	dsRNA_virus_environmental_sample
ON402805	Sogatella furcifera toti-like virus 1
ON402806	Sogatella furcifera toti-like virus 2
YP_009552727.1	Sogatella furcifera totivirus 1
YP_009553183.1	Sogatella furcifera totivirus 2
YP_024727.1	Chalara elegans RNA Virus 1
YP_044806.1	Gremmeniella abietina RNA virus L2
YP_122351.1	Magnaporthe oryzae virus 1
YP_392466.1	Coniothyrium minitans RNA virus
AXA52554.1	Linepithema humile toti-like
BAM93352.1	Rosellinia necatrix quadrivirus 1
DAZ89876.1	Hermetia illucens toti-like virus 1
UHK03285.1	Sanya nephotettix cincticeps totivirus 1
UPT53677.1	Bactrocera minax totivirus
UPT53690.1	Zeugodacus tau toti-like 1
UPT53704.1	Zeugodacus cucurbitae toti-like virus
UQS94388.1	Corcyphos virus 1
UQS94390.1	Corcyphos virus 2
QKN88740.1	Totiviridae sp.
QNS31037.1	Thrips tabaci associated dsRNA virus 2
QPZ88457.1	Soybean thrips-associated dsRNA virus 4
QVG74813.1	Totiviridae sp.
QVT76731.1	Bemisia tabaci toti-like virus 1
QVT76733.1	Bemisia tabaci toti-like virus 2
NP_041190.1	Leishmania RNA virus 1 - 1
NP_042580.1	Saccharomyces cerevisiae virus L-BC
NP_043464.1	Leishmania RNA virus 2 - 1
NP_047557.1	Sphaeropsis sapinea RNA virus 1
NP_047559.1	Sphaeropsis sapinea RNA virus 2
NP_108650.1	Eimeria brunetti RNA virus 1
NP_619551.1	Giardia lamblia virus
NP_620494.1	Saccharomyces cerevisiae virus L-A
NP_898832.1	Helicobasidium mompa totivirus 1-17
QAY29251.1	Dumyat virus
QBL75906.1	Solenopsis midden virus
QHA33713.1	Murri virus
QIJ56902.1	Scaphoideus titanus toti-like virus 1
YP_001109579.1	Botryotinia fuckeliana totivirus 1
YP_001497150.1	Black raspberry virus F
YP_001649205.1	Magnaporthe oryzae virus 2
YP_003800000.1	Spissistilus festinus virus 1
YP_003800002.1	Circulifer tenellus virus 1
YP_004089629.1	Tolypocladium cylindrosporum virus 1
YP_007697650.1	Xanthophyllomyces dendrorhous virus L1A
YP_007761588.1	Ustilaginoidea virens RNA virus 1
YP_008130307.1	Rosellinia necatrix victorivirus 1
YP_009004155.1	Ustilaginoidea virens RNA virus 3
YP_009025165.1	Persimmon latent virus
YP_009030004.1	Leishmania aethiopica RNA virus
YP_009032632.1	Beauveria bassiana victorivirus NZL/1980
YP_009072432.1	Botryosphaeria dothidea victorivirus 1
YP_009072447.2	Leptopilina boulardi Toti-like virus
YP_009094184.1	Ustilaginoidea virens RNA virus L
YP_009115491.1	Phomopsis vexans RNA virus
YP_009115499.1	Eimeria tenella RNA virus 1
YP_009143306.1	Magnaporthe oryzae virus 3
YP_009162331.1	Trichomonas vaginalis virus 1
YP_009170671.1	Maize-associated totivirus 1
YP_009179229.1	Papaya meleira virus
YP_009182166.1	Ustilaginoidea virens RNA virus 5
YP_009182173.1	Red clover powdery mildew-associated totivirus 1
YP_009182175.1	Red clover powdery mildew-associated totivirus 2
YP_009182180.1	Red clover powdery mildew-associated totivirus 3
YP_009182187.1	Red clover powdery mildew-associated totivirus 5
YP_009182189.1	Red clover powdery mildew-associated totivirus 6
YP_009182194.1	Red clover powdery mildew-associated totivirus 7
YP_009212847.1	Penicillium aurantiogriseum totivirus 1
YP_009225664.1	Panax notoginseng virus A
YP_009229914.1	Piscine myocarditis-like virus
YP_009249474.1	Penicillium digitatum virus 1
YP_009254735.1	Nigrospora oryzae victorivirus 1
YP_009259367.1	Sclerotinia nivalis victorivirus 1
YP_009259485.2	Maize-associated totivirus 2
YP_009272904.1	Fusarium poae victorivirus 1
YP_009328932.1	Saccharomyces kudriavzevii virus L-A1
YP_009336641.1	Hubei toti-like virus 20
YP_009336669.1	Hubei toti-like virus 21
YP_009336731.1	Shuangao toti-like virus
YP_009336892.1	Sanxia water strider virus 20
YP_009448195.1	Maize-associated totivirus 3
YP_009507830.1	Scheffersomyces segobiensis virus L
YP_009507832.1	Tuber aestivum virus 1
YP_009507837.1	Trichomonas vaginalis virus 4
YP_009508248.1	Aspergillus foetidus slow virus 1
YP_009508250.1	Beauveria bassiana victorivirus 1
YP_009508252.1	Epichloe festucae virus 1
YP_009551556.1	Diatom colony associated dsRNA virus 4
YP_009551560.1	Diatom colony associated dsRNA virus 13
YP_009551610.1	Diatom colony associated dsRNA virus 9
YP_009551936.1	Panax notoginseng virus B
YP_009552777.1	Fusarium asiaticum victorivirus 1
YP_009552788.1	Diatom colony associated dsRNA virus 5
YP_009552790.1	Diatom colony associated dsRNA virus 6
YP_009552792.1	Diatom colony associated dsRNA virus 10
YP_009552794.1	Diatom colony associated dsRNA virus 11
YP_009553335.1	Diatom colony associated dsRNA virus 3
YP_009553337.1	Diatom colony associated dsRNA virus 7
YP_009553339.1	Diatom colony associated dsRNA virus 12
YP_009553477.1	Alternaria arborescens victorivirus 1

## Sheet: Fig.2A-Nl
Fig. 2A NlToEVEs cover percentage in individual Nilaparvata lugens genome
Populations	Individual genome	Mean depth (mosdepth)	NlToEVE1	NlToEVE2	NlToEVE3	NlToEVE4	NlToEVE5	NlToEVE6	NlToEVE7	NlToEVE8	NlToEVE9	NlToEVE10	NlToEVE11	NlToEVE12	NlToEVE13	NlToEVE14	NlToEVE15	NlToEVE16	NlToEVE17	NlToEVE18	NlToEVE19	NlToEVE20	NlToEVE21	NlToEVE22
AUS	Aus1	13.12	0	0.770008	1	1	1	0.874024	0.894951	0.999806	0.281659	1	1	1	1	1	0.715159	1	1	1	1	0	0.824306	0.0206093
	Aus2	12.83	0	0.453768	1	0.981818	1	0.856135	0.855743	0.999613	0	1	1	0	1	1	0.853211	1	1	1	1	0.456094	0.586111	0
	Aus3	11.19	0	0	1	1	1	0.802721	0.904846	0.812815	0.995633	1	1	1	1	1	0.614242	1	1	1	0	0	1	0
	Aus4	11.85	0.220678	0.601399	1	1	1	0.962963	0.844091	0.973868	0	1	1	1	1	1	0.900393	1	1	1	1	0.174312	0.563194	0.0291219
	Aus5	10.16	0.00463302	0	1	0.996694	1	0.831948	0.865915	0.96535	0.995633	0.9984	1	1	1	1	0.605941	1	1	1	1	0.460026	0.997917	0.228495
	Aus6	10.35	0	0.515152	1	1	1	0.806752	0.88108	0.793264	0.975983	1	1	0	1	1	0.578855	1	1	1	1	1	1	0.0206093
BGD	BGD1	9.77	0.878566	0.608392	1	1	1	0.879819	0.791012	1	1	0.64	1	1	1	1	0	0	1	1	1	0.152031	0	0
	BGD2	12.09	0.931968	0.483294	1	1	1	0.973545	0.80664	0.0387147	1	1	1	1	1	1	0.157274	1	1	1	1	0.610747	0.997917	0
	BGD3	11.39	1	0.480186	1	1	0.368212	0.939531	0.797392	0.0911731	1	1	1	1	1	1	0	1	1	1	1	0	0	0
	BGD4	12.04	1	0.686869	1	1	1	0.909801	0.781394	0.0387147	1	1	1	1	1	1	0.34775	1	1	1	1	0.892529	1	0.0206093
	BGD5	11.56	0.967081	0.456099	1	1	1	1	0.787128	0.998451	1	1	0.989939	1	1	1	0.122324	1	1	1	1	0.618611	0	0
	BGD6	10.3	0.878566	0.647242	1	0.899174	1	1	0.798872	0.0874952	1	1	0	1	1	1	0	0	1	1	1	0	0	0
	BGD7	12.64	1	0.4662	1	1	1	0.984127	0.809229	1	1	1	0	1	1	1	0.330275	0	1	1	1	0.401048	0	0
	BGD8	14.12	0.878566	0.868687	1	1	1	1	0.926022	1	1	1	1	1	1	1	0.147226	1	1	1	1	0.614679	0	0.353943
	BGD9	13.19	1	0.449106	1	1	1	0.946586	0.842149	0.999613	0.158297	1	1	1	1	1	0.374399	1	1	1	1	0.612058	0.0486111	0
	BGD10	13.33	1	0.5338	1	1	1	0.88511	0.823377	0.0305846	1	0	0.0176069	1	1	1	0.13412	1	1	1	1	0.567497	0	0
	BGD11	11.43	1	0.693085	1	1	1	0.965482	0.791659	1	1	0.8672	1	1	1	1	0.15509	0	1	1	1	0.473132	0.0131944	0.216846
	BGD12	9.28	1	0.790987	1	1	1	0.985135	0.7973	0.0464576	1	1	1	1	1	1	0.00917431	0	1	1	1	0	1	0
	BGD13	11.72	1	0.625486	1	1	0.368212	0.993701	0.819031	0.0425861	1	1	0.297521	1	1	1	0.114897	0	1	1	1	0.533421	0	0
	BGD14	10.14	0.879542	0.574204	1	1	1	0.996473	0.945441	0.127952	0.31441	1	1	1	1	1	0.965487	1	1	1	1	0.587156	1	0
	BGD15	10.71	1	0	1	1	1	0.909045	0.819123	0.0387147	1	0.8384	1	1	1	1	0	0.84031	1	1	1	0	0.0138889	0.332885
	BGD16	9.75	0.878566	0.386169	1	1	1	0.962711	0.93083	0.246419	0.939956	1	1	1	1	1	0.79467	0	1	1	1	0	0	0
	BGD17	10.69	1	0.473193	1	1	1	0.904006	0.824487	0.0294232	1	0	0.107797	1	1	1	0.0882481	0	1	0.975795	1	0.587156	0	0
	BGD18	9.48	0.931968	0.501943	1	1	1	1	0.797577	0.994967	1	0	1	1	1	1	0	0	1	1	1	0	0.989583	0
	BGD19	9.47	0.878566	0.446775	1	1	1	0.936004	0.803126	0.0301974	1	1	0	1	1	1	0	0	1	1	1	0.152031	0.0131944	0
	BGD20	9.05	0.878566	0.781663	1	1	1	0.958176	0.792214	0.0882695	1	1	1	1	1	1	1	0.778295	1	1	1	0.431193	0	0.0291219
	BGD21	10.64	0.878566	0.896659	1	1	1	0.992945	0.834011	1	1	1	1	1	1	1	0.889908	0.92093	1	1	1	0.305374	1	0
	BGD22	10.46	0.878566	0.425019	1	1	1	0.913328	0.791474	0.979481	1	1	1	1	1	1	0	0.990698	1	1	1	0.589777	0	0.357975
	BGD23	10.34	1	0.674437	1	1	1	0.97682	0.803773	1	0.969432	1	0.975207	1	0.977659	1	0	0	1	1	1	0	1	0
	BGD24	9.49	0.943672	0.680653	1	1	1	0.920383	0.796652	0.0300039	0.925764	1	0.0301833	1	1	1	0.331149	0.353488	1	1	1	0.929227	0	0.584677
	BGD25	10.53	1	0.55711	1	1	1	0.959436	0.802756	0.973868	1	1	1	1	1	1	0.0554827	0	1	1	1	0.00131062	0	0.405914
EA	EA1	11.12	0.879054	0.575758	1	0	1	1	0.790827	0.0501355	1	1	0	1	1	1	0.146789	1	1	1	1	0.427261	1	0
	EA2	12.68	0.996342	0.866356	1	1	1	1	0.826151	0.978901	1	1	0.25548	1	1	1	0	1	1	1	1	0	0.165278	0
	EA3	11.85	0.879298	0.52603	1	1	1	0.517259	0.968097	0.994386	1	1	1	1	1	1	1	0.944186	1	1	1	0.436435	0.943056	0
	EA4	11.08	1	0	0	0	0	0.896196	0.955058	1	1	1	0.014373	1	1	1	0.00917431	1	1	1	1	0	0	0
	EA5	10.69	1	0	0.0190476	0	0	1	0.811263	1	1	1	1	1	1	1	0.926606	1	1	1	1	0.305374	1	0.0210573
	EA6	12.07	0.878566	0.978244	1	1	1	0.895188	0.754855	0.992451	1	1	0.00682716	1	1	1	0.230232	1	1	1	1	0.326343	0	0.0206093
	EA7	10.62	0.878566	0	0.0190476	0.0595041	0	1	0.921491	0.156214	1	0.9808	1	1	1	1	0.134557	1	1	1	1	0.353866	0	0.0291219
	EA8	11.2	1	1	1	1	1	0.822373	0.734788	0.0598142	1	1	0.996766	1	1	1	0.22761	1	1	1	1	0.480996	0	0.0206093
	EA9	10.45	0.878566	0	0	0	0	1	0.996301	0.999806	1	0	0.0147323	1	1	1	0.165574	1	1	1	1	0.369594	0.999306	0
	EA10	13.3	0.997074	0.219891	1	0.995041	1	1	0.827816	1	1	0	0	1	1	1	0	0.446512	1	1	1	0	1	0
	EA11	10.55	1	0.693862	1	1	1	0.963467	0.676068	0.0927216	1	0.9712	0.245419	1	1	1	1	1	1	1	1	0	0.916667	0
	EA12	11	0.87881	0.376068	1	1	1	0.91232	0.777788	0.0367789	1	1	1	1	1	1	0.288772	0.96124	1	1	1	0.462647	0.974306	0.982079
	EA13	18.21	0.878566	0	0	0	0.38543	1	0.944424	0.219125	1	1	0	1	1	1	0.0768895	1	1	1	1	0.141547	1	0
	EA14	12.22	0.443063	0.2331	1	1	1	0.875283	0.815979	0.0363918	1	0	1	1	1	1	0.230232	1	1	1	1	0.326343	0	0
	EA15	10.25	1	0	0	0	0	0.900227	0.946366	0.998064	1	1	1	1	1	1	0.923984	1	1	1	1	0.612058	1	0
	EA16	11.24	1	0.881119	1	1	1	0.900731	0.959774	0.145954	1	0.9984	1	1	1	1	0	1	1	1	1	0.00131062	1	0
	EA17	11.86	1	0.410256	1	0.912397	1	1	0.82162	1	1	1	1	0.97619	1	1	0	1	1	1	1	0	1	0
	EA18	10.67	1	0	0	0	0	0.718821	0.94877	0.13705	1	1	0	1	1	1	0	0.781395	1	1	1	0	0	0
	EA19	10.48	1	0.620824	1	0.945455	1	0.898211	0.907712	0.133178	1	1	0.015451	1	1	1	0.115771	0.902326	1	1	1	0.369594	0.0152778	0.0264337
	EA20	11.36	0.931968	0	1	1	1	0.999496	0.800721	0.931281	1	0.9984	1	1	0.990772	1	0.986457	1	1	1	1	0	0	0
	EA21	12.5	0.878566	0.600622	1	1	1	1	0.972166	0.999806	1	0	1	1	1	1	0	1	1	1	1	0.0262123	0	0
	EA22	13.06	1	0	1	0.927273	1	1	0.821713	0.0433604	1	0	0.184333	1	1	1	0.219747	1	1	1	1	0.618611	0	0
	EA23	11.57	0.931724	0	0	0	0	1	0.941835	0.136082	1	0	0	1	1	1	0	1	1	1	1	0	0	0
	EA24	12.36	0.878566	0	0	0	0	1	0.819031	0.812815	1	0	0.453108	1	1	1	0.0782001	1	1	1	1	0.365662	0	0
	EA25	13.1	0.879298	0.573427	1	1	1	0.991182	0.793786	1	1	1	0.107797	1	1	1	0.19135	1	1	1	1	0.21363	1	0.0291219
	EA26	14.73	0.878566	1	1	1	1	1	0.757721	1	1	1	0	1	1	1	0.935343	0	1	1	1	0.152031	0.0131944	0.0206093
	EA27	10.81	1	0.034188	1	1	1	0.900227	0.793971	0.995935	1	0.0336	1	1	0.995629	1	0.245085	1	1	1	1	1	1	0
	EA28	12.02	1	0	0	0	0	1	0.958942	0.131823	1	1	1	1	1	1	0.228047	1	1	1	1	0.349934	0.0131944	0.0237455
	EA29	10.63	0.991953	0.610723	1	1	1	0.498866	0.80627	1	1	1	0	1	1	1	0.129314	1	1	1	1	0	0	0
	EA30	11.72	0.878566	0.90676	1	1	1	0.900479	0.793508	0.96535	1	1	0	1	1	1	0.0279598	1	1	1	1	0	0	0
	EA31	13.1	0.878566	0	0	0	0	0.344671	0.812558	1	1	1	1	1	1	1	0	0	1	1	1	0	1	0
	EA32	10.93	0.87881	0	0	0	0	1	0.819031	0.952187	1	0.1888	0.122889	1	1	1	0.899083	1	1	1	1	0.365662	0	0
	EA33	16.16	1	0	1	1	1	0.912824	0.83734	0.0301974	1	1	1	0.996032	1	1	0.201398	1	1	1	1	0.551769	1	0.0291219
	EA34	15.9	1	0	1	1	1	1	0.937951	1	1	1	0.0147323	1	1	1	0.104412	1	1	1	1	0.473132	0.985417	0
	EA35	14.19	1	0.641803	1	0.887603	0.78543	1	0.961624	0.998645	1	1	0	1	1	1	0.123635	1	1	1	1	0.348624	0	0
	EA36	12.9	1	1	1	1	1	0.914336	0.960422	1	1	1	0.0600072	1	1	1	1	1	1	1	1	0.363041	0	0.00851254
	EA37	11.79	0.931968	0.334887	1	1	1	0.94457	0.821528	1	1	0.8992	1	1	1	1	0.984273	0	1	1	1	0.346003	1	0
	EA38	13.06	0.931724	0	1	1	1	1	0.83133	1	1	1	1	1	1	1	0.914373	1	1	1	1	0	1	0
	EA39	11.21	0.878566	0.630148	1	1	1	1	0.937026	1	1	1	1	1	1	1	1	1	1	1	1	0	0.974306	0
	EA40	11.27	0.878566	0.522145	1	1	1	0.91232	0.77261	0.0301974	1	1	1	1	1	1	0.973351	1	1	1	1	0	0.0131944	0
	EA41	11.33	1	0.763015	1	1	1	1	0.825781	0.0387147	1	1	0.978081	1	1	1	0.134993	1	1	1	1	1	1	0.512993
	EA42	12.43	1	0.546232	1	1	1	1	0.796745	1	1	1	0.00431189	1	1	1	1	1	1	1	1	0.353866	0.763194	0
	EA43	11.18	0.986589	0.125097	0	0	0	0.94583	0.983817	0.124855	1	1	1	1	1	1	0	1	1	1	1	0	0	0
	EA44	11.46	0.878566	0	0	0	0	1	0.970686	0.745838	1	0.992	0.0168883	1	1	1	0	1	1	1	1	0	0	0
	EA45	11	0.931968	0	0	0	0	0.426808	0.95811	0.140147	1	1	0	1	1	1	0.932722	0	1	1	1	0.152031	1	0
	EA46	12.08	0.928066	0.644134	1	1	1	1	0.845016	0.0387147	1	1	0	1	1	1	0.919616	0.911628	1	1	1	0.59502	0	0
	EA47	12.37	0.931968	0.551671	1	1	1	0.0511464	0.863695	1	1	1	0	0.97619	1	1	0.924421	1	1	1	1	0.152031	0	0
	EA48	12.13	1	0.793318	1	1	1	0.826657	0.95811	0.996322	1	1	1	1	1	1	0.159021	1	1	1	1	0.346003	0	0.0206093
	EA49	11.3	0.878566	0.699301	1	0.919008	1	0.912824	0.95885	0.119048	1	1	1	1	1	1	0	1	1	1	1	0	0	0
	EA50	13.72	0.878566	0.649573	1	1	1	1	0.810523	0.0385211	1	0	0.186489	1	1	1	0.228484	1	1	1	1	0	0.997917	0.93638
	EA51	12.43	1	0.893551	1	1	1	1	0.799797	0.0319396	1	0.9984	1	1	1	1	0.00917431	1	1	1	1	0	1	0
	EA52	12.67	1	0.406371	1	1	1	1	0.624931	0.0338753	1	0	1	1	1	1	0	1	1	1	1	0	0.0131944	0
	EA53	13.04	0.879054	0.600622	1	1	1	1	0.807102	1	1	1	1	1	1	1	0.690258	1	1	1	1	0	0	0
	EA54	11.01	0.931968	0	0	0	0	1	0.933605	0.0934959	1	0	1	0.839286	1	1	0	1	1	1	1	0	0	0
	EA55	11.43	1	0.470085	1	1	1	0.319224	0.779638	0.0392954	1	1	0	1	1	1	0.280909	1	1	1	1	1	0	0
	EA56	12.59	0.931968	0.584305	1	1	1	1	0.803218	0.98916	1	1	1	1	1	1	0.169069	1	1	1	1	1	0	0
	EA57	12.2	0.988296	0.675214	0.997143	1	1	1	0.961254	0.989934	0.978166	1	1	1	1	1	1	1	1	1	1	0.351245	0	0
	EA58	11.26	1	0.49728	1	1	1	0.913328	0.821528	0.989547	1	0.9424	1	1	1	1	0.21232	1	1	1	1	0.305374	0.463889	0
	EA59	14.57	1	0.01554	0	0	0	0.901235	0.800166	0.0867209	1	1	0	1	1	1	0.0279598	1	1	1	1	0	0.7625	0
	EA60	11.6	1	0	0	0	0	1	0.942759	0.147503	1	1	1	1	1	1	0.215378	1	1	1	1	0.369594	0.7625	0
	EA61	11.88	0.931968	0.529138	1	1	1	0.978584	0.815702	0.0385211	1	1	0.0158103	1	1	1	0	1	1	1	1	0.608126	0.951389	0.522401
	EA62	10.73	1	0.765346	1	1	1	1	0.608748	0.0307782	1	1	1	1	1	1	0.0698995	1	1	1	1	0.352556	0.0131944	0
	EA63	15.27	1	0.338772	1	1	1	0.912824	0.971333	0.132404	1	1	1	1	1	1	0	0	1	1	1	0	0	0
	EA64	14.02	0.878566	0	1	1	0.339073	1	0.819771	0.0654278	1	1	1	1	1	1	0.159895	1	1	1	1	0.606815	0	0
	EA65	14.51	0.879298	0	0	0	0	1	0.727945	0.027681	1	1	0.830758	1	1	1	0.962429	1	1	1	1	0.218873	0	0
	EA66	13.11	1	0	0	0	0	1	0.901609	0.170925	1	1	0.0147323	1	1	1	0.12844	1	1	0.967795	1	0.389253	0	0
	EA67	10.5	1	0	1	0.952066	1	1	0.987146	0.105497	1	1	0.985986	1	1	1	0.221494	0	1	0.96841	1	0.480996	1	0
	EA68	14.13	0.998537	0.475524	1	1	1	1	0.944054	1	1	1	0	1	1	1	0.425513	1	1	1	1	0.338139	0	0.575269
	EA69	11.21	1	0.599068	1	1	1	1	0.954688	0.122919	1	1	1	1	1	1	0.215815	1	1	1	1	0.180865	0.0131944	0.0210573
	EA70	11.19	1	0.55711	1	1	1	1	0.922878	0.804104	1	1	0.0326985	1	1	1	0.983836	1	1	1	1	0.369594	0	0
	EA71	10.21	0.999756	0	0.154286	0.0330579	0	1	0.805807	0.0389082	1	1	1	1	1	1	0.0939275	0.964341	1	1	1	0.305374	0	0.00851254
	EA72	10.67	0.931968	0.819736	1	1	1	0.912824	0.820973	0.994386	1	1	1	1	1	1	0.0685889	1	1	1	1	0.355177	0	0
	EA73	11.31	0.915874	0.315462	1	1	1	1	0.95025	0.767712	1	1	1	1	1	1	0	1	1	1	1	0	0	0
	EA74	9.1	1	0.250971	0.892381	0.86281	1	0.881078	0.803865	0.996709	1	0	0.990658	1	1	1	0.200961	0.930233	1	1	1	0.347313	1	0
CN_FJ	CN_FJ1	10.72	0.931968	0.599845	1	1	1	1	0.943037	0.999032	1	1	0.265541	1	1	1	0.159458	0	1	1	1	0.159895	0.0131944	0
	CN_FJ2	9.71	0.931968	0.590521	1	1	1	0.897707	0.810893	0.971932	1	1	1	1	1	1	0.283967	0	1	1	1	0.677588	0.0131944	0
	CN_FJ3	9.78	0.931968	0.292152	1	1	1	1	0.943407	0.109756	1	0.9248	0.979159	1	1	1	0.639144	1	1	1	1	0.512451	0.0131944	0.00851254
	CN_FJ4	12.42	0.878566	0.921523	1	1	1	0.998992	0.968744	0.13976	1	1	1	1	1	1	0.211009	1	1	1	1	0.292267	0.0131944	0.134409
	CN_FJ5	11.4	0.931968	0.778555	1	1	1	0.922147	0.792491	1	1	1	1	1	1	1	0.600699	1	1	1	1	0.353866	0.0131944	0
	CN_FJ6	12.22	0.872714	0.700855	1	1	1	1	0.90762	1	1	1	1	1	1	1	0.749235	1	1	1	1	0.521625	0.0131944	0
	CN_FJ7	12.07	0.931968	0.682984	1	1	1	0.998992	0.959312	1	1	0.9248	1	1	1	1	0.21232	0	1	1	1	0.305374	0	0
	CN_FJ8	13.67	1	0.337995	1	1	1	1	0.954041	1	1	1	1	1	1	1	0.242027	0	1	1	1	0.317169	0.0138889	0
	CN_FJ9	10.79	0.879298	0.787102	1	1	1	1	0.960514	0.136663	1	1	0.317643	1	1	1	0.123635	1	1	1	1	0.152031	0.0131944	0
SA	SA1	10.37	0.878566	0.735043	1	1	1	1	0.970316	0.138211	1	1	0.0887531	1	1	1	0.131062	1	1	1	1	0.363041	0.995139	0
	SA2	10.86	1	0.362859	1	1	1	1	0.821435	0.951413	1	0	1	1	1	1	0.0537353	0	1	1	1	0.273919	0	0
	SA3	11.8	1	0.684538	1	1	1	1	0.788607	1	1	1	1	1	1	1	1	1	1	1	1	0	1	0
	SA4	10.84	0.977566	0	1	1	1	0.995213	0.961346	0.0896245	1	1	1	1	1	1	1	1	1	1	1	0	1	0
	SA5	10.99	0.878566	0	0	0	0.256954	0.697909	0.767524	0.968254	1	1	1	1	1	1	0.930537	1	1	1	1	0.614679	0	0
	SA6	10.9	0.878566	0	1	0.67438	1	0.343159	0.799797	0.992451	1	0	1	1	1	1	0.276103	1	1	1	1	1	1	0.0291219
	SA7	10.64	0.977566	0.339549	1	1	1	0.999244	0.852136	0.999613	1	1	1	1	1	1	0	0.934884	1	1	1	0	1	0.965054
	SA8	11.89	1	0.991453	1	1	1	0.857143	0.833364	0.999613	1	0	0.00359324	1	1	1	0.948449	1	1	1	1	0.305374	0.463889	0
	SA9	10.24	0.869788	0.753691	1	1	0.988079	1	0.792121	0.0917538	1	1	1	1	1	1	0	1	1	1	1	0	0.998611	0
	SA10	7.51	0.995611	0.438228	1	1	1	0.986143	0.971888	0.168409	1	1	0.0147323	0.968254	1	0.992134	0.0703364	1	1	1	1	0.359109	0	0.00896057
	SA11	11.35	0.927579	1	1	1	1	0.90577	0.758184	1	1	1	0.00718649	1	1	1	0	1	1	1	1	0	1	0
	SA12	10.91	0.931968	0.48951	1	1	1	0.996725	0.783059	0.999806	1	1	1	1	1	1	0.980778	1	1	0.997333	1	0.353866	1	0.0215054
	SA13	14.09	1	0.554002	1	1	1	0.920887	0.793323	1	1	1	0	1	1	1	0	1	1	1	1	0	1	0
	SA14	13.08	1	0.323232	1	1	1	1	0.963473	0.999613	1	1	1	1	1	1	0.984709	1	1	1	1	0	0.463889	0.0259857
	SA15	11.49	0.894172	0.42735	1	0.190083	1	1	0.976142	1	0.995633	1	1	1	1	1	0.959808	1	1	1	1	0.347313	0	0
	SA16	10.15	0.931724	0.736597	1	1	1	0.898967	0.982708	1	1	1	1	1	1	1	0	0.922481	1	1	1	0	0.0152778	0
	SA17	10.65	0.878566	0.73582	1	1	1	0.912824	0.77039	0.993999	1	1	1	0	1	1	0.088685	1	1	1	1	0.152031	0	0
	SA18	11.92	0.930992	0	0.261905	1	1	0.511716	0.813945	0.973674	1	0	0	1	1	1	0.201398	1	1	1	1	0.246396	0	0
	SA19	10.38	1	0	0.919048	0.933884	1	1	0.929073	0.124855	1	0.9824	1	1	1	1	0.958934	1	1	1	1	0.305374	0	0
	SA20	10.95	0.931968	0	0	0	0	0.975561	0.789255	0.0387147	1	1	0	1	1	1	0.101791	1	1	1	1	0.346003	0.0131944	0.03181
	SA21	10.62	0.893928	0	0	0	0	0.988662	0.946643	0.174603	1	1	0.993891	1	1	1	0.0869375	1	1	1	1	0.882045	0.691667	0
	SA22	9.85	0.87881	0.731935	1	1	1	1	0.801369	0.0300039	1	0.9712	1	1	1	1	0.189166	1	1	1	1	0.437746	0	0
	SA23	10.32	1	0.834499	1	1	1	0.0483749	0.817829	1	1	1	1	1	1	1	0.79467	0.96124	1	1	1	0	1	0
	SA24	9.99	1	0.686869	1	0.981818	0.997351	1	0.943129	0.984514	1	1	1	1	1	1	0	1	1	1	1	0	0.995833	0
	SA25	10.09	0.922702	0.236985	0	0	0	0.836483	0.938691	0.146922	1	1	1	1	1	1	0.966361	1	1	1	1	1	1	0
	SA26	10.73	1	0.68143	1	1	1	0.984631	0.947013	0.994967	0.974891	1	0.0743802	1	1	1	0.553954	1	1	1	1	0.588467	1	0
	SA27	10.63	0.87881	0.3885	1	1	1	1	0.966987	0.187573	1	1	1	1	1	1	0	1	1	1	1	0	0	0
	SA28	10.74	0.848817	0	0	0	0	0.986898	0.990568	0.95993	1	1	1	1	1	1	0	1	1	1	1	0	0.9875	0.0201613
	SA29	11.75	0.878566	0	1	1	1	1	0.861198	0.111498	1	1	1	1	1	1	0.215815	1	1	1	1	0.460026	1	0
	SA30	10.64	0.931968	0	0	0	0	0.758377	0.809969	0.0387147	1	1	0.0161696	1	1	1	0.128877	1	1	1	1	0.363041	0	0.0295699
	SA31	10.04	1	0	0.0361905	0	0	0.530612	0.973275	0.991096	1	1	1	1	1	1	0.778943	0.934884	1	1	1	0	0.0138889	0.00851254
	SA32	10.83	1	0.515929	1	1	1	0.783573	0.907435	0.999613	1	1	1	1	1	1	0	1	1	1	1	0	0	0
	SA33	10.99	1	0.607615	1	0.960331	1	0.872764	0.800074	0.0762679	1	0.9712	0.34028	1	1	1	0.42464	1	1	1	1	0.571429	1	0
	SA34	11.34	1	0	0.210476	0	0	0.143109	0.953856	0.995161	1	0.8896	1	1	1	1	0.0895588	1	1	1	1	0.100917	1	0
	SA35	10.17	1	0.460761	1	0.978512	1	0.995969	0.832254	0.982966	1	1	0.00754581	1	1	1	0.00917431	1	1	1	1	0.0262123	0	0
	SA36	10.55	1	0.667444	1	1	1	0.605442	0.956538	0.980449	0.388646	0.9984	0	1	0.98883	1	0.201398	0.955039	1	1	1	0.217562	1	0
	SA37	9.71	1	0.003885	1	0.647934	1	1	0.816442	0.0571041	1	1	0	1	1	1	0	1	1	1	1	0	0.7625	0
	SA38	10.57	0.917093	0.257964	1	1	1	1	0.818384	1	1	1	1	1	1	1	0.0323285	1	1	1	1	0.289646	0.102083	0.0215054
	SA39	9.67	1	0	1	0.41157	1	0.684807	0.977714	0.913473	1	1	1	0.632937	1	1	0.0655308	1	1	1	1	0.492792	0.0131944	0
	SA40	9.72	0.878566	0.491841	1	1	1	1	0.963566	0.154278	1	0.8864	0.00682716	1	1	1	0	1	1	1	1	0	1	0.00851254
	SA41	9.31	0.878566	0	0.0180952	0	0	1	0.777511	0.966705	1	1	1	1	1	1	0	1	1	1	1	0.131062	0	0
	SA42	12.41	0.949281	0.521368	1	0.998347	1	0.943311	0.7887	0.0869144	1	1	1	1	1	1	0.814329	1	1	1	1	0.36173	1	0
	SA43	9.62	0.970007	0	1	1	1	0.833963	0.959959	0.999419	1	1	0.015451	1	1	1	0.890345	1	1	1	1	0.432503	1	0.0291219
	SA44	12.19	1	0	1	0.646281	0.977483	0.955908	0.808304	1	1	1	0.0150916	1	1	1	0.916557	1	1	1	1	0.505898	1	0
	SA45	10.37	0.878322	0.553225	1	1	1	1	0.963103	0.10453	1	1	0	1	1	1	1	1	1	1	1	1	0	0
	SA46	12.62	0.878566	0.734266	1	0.71405	1	1	0.827168	0.999613	1	1	1	1	1	1	0.951507	1	1	1	1	0.231979	0	0
	SA47	11.95	0.872714	0.574981	1	0.995041	1	0.960191	0.938876	0.122919	1	1	0	1	1	1	0.231542	1	1	1	1	0.137615	0.690278	0
	SA48	12.55	0.996099	0	0.191429	0	0	0.924918	0.817829	0.993806	1	1	1	1	1	1	0	1	1	1	1	0	0	0
	SA49	9.5	1	0	0	0	0	0.9355	0.951267	0.971545	1	0.9824	0	1	0.993686	1	1	1	1	1	1	0.226737	0	0
	SA50	12.74	0.932212	0.504274	1	1	0.27947	0.875535	0.930923	0.999613	1	1	1	1	1	1	0.961555	1	1	1	1	0.600262	0.7625	0
	SA51	14.19	1	0.0901321	1	1	1	1	0.803218	0.0387147	1	0.1312	1	1	1	1	0.955002	1	1	1	1	0.152031	0.7625	0.530914
	SA52	14.97	1	0.624709	1	1	1	0.72134	0.809784	0.999032	1	1	1	1	1	1	1	1	1	1	1	0.154653	0.204167	0
	SA53	14.92	1	0.664336	1	1	1	1	0.831977	0.992063	1	1	1	1	1	1	0.920052	1	1	1	1	0	0	0
	SA54	16.42	1	0.521368	1	1	1	1	0.958572	0.136663	1	0	0	1	1	1	0.990389	1	1	1	1	1	0.0145833	0
	SA55	15.38	0.999756	0.480963	1	1	1	1	0.661365	0.0427797	1	0	0.0208408	1	1	0.999017	0.993447	1	1	1	1	1	0	0.0291219
	SA56	11.91	0.878566	0	0	0	0	0.982111	0.969484	0.145954	1	0	1	0.972222	1	1	0.0965487	1	1	1	1	0.560944	0.975694	0
	SA57	12.29	1	0.386169	1	0.923967	0.623841	0.908541	0.935177	0.165505	1	1	1	1	1	1	0.849279	1	1	1	1	0	1	0.418907
	SA58	11.91	0.893441	0.599845	1	0.150413	1	0.881078	0.837433	0.0282617	1	1	0.0927057	1	1	1	0.131062	1	1	1	1	0.500655	1	0
	SA59	8.48	0.879298	0.654235	1	1	1	1	0.931293	0.794425	1	0.9616	0.0765361	1	1	1	0.187855	1	1	0.929026	1	0.305374	1	0
	SA60	10.74	1	0	0.142857	0.0363636	0	1	0.783151	0.0301974	1	0	0.93101	1	1	1	0.189602	1	1	1	1	0	1	0
	SA61	10.83	0.873446	0.717949	0.986667	0.945455	0.286093	0.996473	0.803495	0.0272938	1	1	0.283866	1	1	1	0.0873744	1	1	1	1	0.171691	0	0
	SA62	11.09	1	0.69697	1	1	1	0.00705467	0.963011	0.142276	1	1	1	1	1	1	0.201835	1	1	1	1	0	0	0.0147849
	SA63	9.95	1	0.487956	1	0.71405	1	1	0.844553	0.999613	1	0	0	1	1	1	0.122324	1	1	1	1	0.162516	1	0.986559
	SA64	13.22	0.995123	0	0	0	0	0.94583	0.930738	0.999613	1	0.936	1	0.545635	1	1	0.882045	1	1	1	1	0	1	0
	SA65	10.58	0.877347	0.592075	1	1	1	1	0.830313	0.788618	0.983624	1	0.238232	1	1	1	0.215815	0.972093	1	1	1	0.305374	1	0
	SA66	9.77	0.87881	0	0.000952381	0	0	1	0.820141	0.973868	1	0	0.0176069	1	1	1	0.22761	1	1	1	1	0.263434	1	0
	SA67	9.29	0.878566	0.470862	1	1	1	0.990678	0.793323	0.975223	0	0	1	1	1	1	0	0.902326	1	1	1	0	1	0
	SA68	9.8	0.878566	0.79798	1	1	1	1	0.951544	0.06988	1	0	0.238232	1	1	1	0.00917431	0.951938	1	1	1	0	1	0
	SA69	10.36	0.879542	0.480186	1	1	1	0.900227	0.9742	0.163763	1	0	1	1	1	1	0.912189	1	1	1	1	0	0.861806	0.513441
	SA70	11.45	1	0.628594	1	1	1	0.924666	0.826799	0.999613	1	1	1	1	1	1	0.17038	1	1	1	1	0.287025	0.997917	0
	SA71	11.19	0.931968	0.551671	1	1	1	1	0.793139	1	1	0	0.00431189	1	1	1	0.992573	1	1	1	1	0	0.0138889	0
	SA72	10.28	0.878566	0.570319	1	1	1	0.833207	0.896431	1	1	1	0.0190442	1	1	1	0	0.92093	1	1	1	0	0	0.0206093
SEA	SEA1	10.41	1	0.700078	0.975238	1	0.337748	0.924918	0.950712	1	1	0.9984	1	1	1	1	1	1	1	1	1	0	0	0
	SEA2	10.91	0.928554	0.6115	0.837143	1	0.325828	1	0.933235	0.989741	1	1	0	1	1	1	0	1	1	1	1	0	0	0
	SEA3	9.17	0.821751	0.626263	0.886667	1	0.89404	0.790375	0.80664	0.0675571	1	0.9952	0.978081	0.712302	1	0.982301	0.207514	0.372093	1	0.995487	1	0.353866	0.968056	0
	SEA4	11.41	1	0	1	1	1	0.982615	0.805437	0.127758	1	0.9488	1	1	0.997086	1	0.222805	1	1	1	1	0.296199	0.971528	0
	SEA5	11.17	0.87881	0.41181	1	0.955372	1	0.946586	0.976327	1	1	1	1	0.702381	1	1	0.293141	1	1	1	1	0.415465	0	0.969534
	SEA6	11.97	1	0.114219	0	0	0	1	0.931663	0.140147	1	1	1	1	1	1	0	1	1	1	1	0	0.763194	0
	SEA7	10.65	1	0.581197	0.973333	1	1	0.978836	0.885981	1	1	1	1	1	1	1	0	1	1	0.99959	1	0	1	0
	SEA8	10.64	1	0.947164	1	0.963636	1	0.999748	0.716571	0.975223	1	0	0.0643191	0.978175	1	1	0	1	1	1	1	0	0	0
	SEA9	9.51	0.878566	0.437451	0.837143	1	1	1	0.978084	1	1	1	0.995688	1	1	1	0	1	1	1	1	0	0	0
	SEA10	10.71	0.999268	0.464646	1	0.917355	1	1	0.818384	1	1	1	0	1	1	1	0	1	1	1	1	0	0.0159722	0
	SEA11	10.26	0.878566	0.620824	1	1	1	1	0.807194	0.0609756	1	0	0.965864	1	1	1	0.00917431	0	1	1	1	0	0.98125	0
	SEA12	10.57	1	0.694639	1	1	1	0.937768	0.847512	0.0563298	1	0.0336	1	1	1	1	0.192661	1	1	1	1	0.305374	0.963194	0
	SEA13	11.03	0.931724	0.335664	1	1	0.949669	1	0.939245	0.169377	1	1	1	1	1	1	0.00917431	1	1	1	1	0	0	0.0291219
	SEA14	12	0.878566	0.433566	1	1	1	1	0.781487	0.999613	1	1	1	1	1	1	0.110529	0.927132	1	1	1	0.36173	0.952778	0
	SEA15	9.76	0.879542	0.440559	1	1	1	0.883598	0.963843	0.146341	1	0	1	1	1	1	0.183486	0.609302	1	1	1	0.498034	1	0
	SEA16	12.49	0.871982	0	0	0	0	1	0.979841	0.137631	1	1	1	1	1	1	0.916557	1	1	1	1	0.305374	0	0
	SEA17	11.42	0.878566	0.555556	1	1	1	1	0.772702	0.0327139	1	1	1	1	1	1	0.186981	1	1	1	1	0.938401	0	0
	SEA18	12	0.878566	0.590521	0.982857	1	1	1	0.945441	1	1	1	0.161696	1	0.998543	1	0	1	1	1	1	0	0	0.0300179
	SEA19	13.17	0.991465	0	0	0	0	0.993197	0.781764	1	1	1	0	1	1	1	0	1	1	1	1	0.42464	1	0
	SEA20	13.32	0.879542	0	0.142857	0	0	1	0.927686	0.186024	1	0	1	1	1	1	0.870686	1	1	1	1	0.437746	1	0.00851254
	SEA21	11.33	0.878566	0.413364	0.944762	0.857851	1	0.883094	0.969207	0.144793	1	1	1	1	1	1	0.258628	1	1	1	1	0.220183	0	0
	SEA22	12.27	0.878566	0.534577	1	1	0.949669	1	0.958387	0.123887	1	0.9248	0.00682716	1	1	1	0.228921	1	1	1	1	0	0	0
	SEA23	11.71	1	0	0.285714	0	0	1	0.628167	1	1	1	1	1	1	0.985742	1	1	1	1	1	0.610747	0	0.6931
	SEA24	13.32	1	0.0893551	0	0	0	1	0.98428	0.134921	1	1	0.266619	1	1	1	0	1	1	1	1	0	0.7625	0
	SEA25	12.5	1	0.819736	1	1	1	1	0.986869	0.957027	1	1	0.107797	1	1	1	0.218436	1	1	1	1	0.183486	1	0.00851254
	SEA26	12.62	0.87881	0.505828	1	1	1	1	0.820603	1	1	1	1	1	1	1	0	0	1	1	1	0	0	0
	SEA27	11.25	0.878566	0.2331	1	1	1	1	0.998058	0.124274	1	1	0	1	1	1	0	1	1	1	1	0	0	0
	SEA28	11.33	1	0	0.0180952	1	1	1	0.962918	0.998258	1	1	1	1	1	1	0.00917431	1	1	1	1	0	1	0
	SEA29	12.35	0.878566	0	0	0	0	1	0.947106	1	1	0	1	1	1	1	1	1	1	1	1	0.230668	1	0.979839
	SEA30	13.24	1	0.551671	1	1	1	1	0.997041	1	1	1	1	1	1	1	0.12713	1	1	1	1	1	0	0.0291219
	SEA31	11.35	1	0.551671	1	0.919008	1	1	0.975402	1	1	0	1	1	1	1	0.0467453	1	1	1	1	0.36173	0	0
	SEA32	12.51	0.878566	0	0	0	0	1	0.773812	0.0431669	1	1	0.240029	1	1	1	0.934469	0.92093	1	1	1	0	0	0
	SEA33	11.83	1	0.661228	1	1	1	1	0.994359	1	1	1	0	1	1	1	0	1	1	1	1	0	0	0
	SEA34	11.76	0.931968	0.459207	1	1	1	1	0.901054	0.998839	1	1	0	1	1	1	0.164264	1	1	1	1	0.284404	0	0
	SEA35	15	1	0	0	0	0	0.896699	0.968559	0.159504	1	1	1	1	1	1	1	1	1	1	1	0.263434	0.997917	0
	SEA36	12.44	0.879542	0	0	0	0	0.900227	0.803588	0.0965931	1	1	1	1	1	1	1	1	1	1	1	0.300131	0.7625	0
	SEA37	11.06	0.931968	0.0582751	0	0	0	0.900479	0.977714	0.16957	1	1	1	1	1	1	0.975098	1	1	1	1	1	0	1
	SEA38	10.89	0.879054	0.3885	0.991429	1	1	1	0.795265	0.0305846	1	1	0	1	1	1	1	1	1	1	1	0.159895	0	0
	SEA39	11.82	0.878566	0.50272	1	1	1	0.91358	0.945164	0.126597	1	1	0.0179662	1	1	1	0.186107	1	1	1	1	1	0.0131944	0
	SEA40	9.86	1	0.534577	1	0.943802	0.915232	0.770723	0.965045	0.127178	1	1	1	1	1	1	0.225426	1	1	1	1	0	1	0.00851254
	SEA41	11.76	0.878566	0.379176	1	1	1	0.998992	0.961069	1	1	1	1	0.978175	1	1	0.088685	1	1	1	1	0	0	0.00851254
	SEA42	11.55	1	0.507382	1	1	1	1	0.825781	0.0387147	1	0.9248	0.00682716	1	1	1	1	1	1	1	1	0	0	1
	SEA43	12.2	1	0	0	0	0.0264901	1	0.792214	0.0694928	1	0	0	1	1	1	0	1	1	1	1	0.326343	0.922222	0
	SEA44	11.22	1	0.393939	0.577143	1	1	1	0.815147	0.0423926	1	1	1	1	1	1	0.00917431	1	1	1	1	0	0.118056	0.0291219
	SEA45	10.32	1	0.514375	1	1	1	1	0.786573	0.0418118	1	1	0.0779734	1	1	1	0	0.815504	1	1	1	0	0.0131944	0
	SEA46	11.3	1	0	0	0	0	0.895944	0.95626	0.130662	1	1	1	0.996032	1	1	0.0991699	1	1	1	1	0.260813	0.0173611	0
	SEA47	12.21	0.893928	0.498057	1	0.839669	1	0.924666	0.991585	0.149051	0	1	1	1	1	1	0	1	1	1	1	0	1	0
	SEA48	12.82	1	0.555556	1	1	1	1	0.819863	1	1	1	0	1	1	1	0.201398	1	1	1	1	0.305374	0	0.0255376
	SEA49	11.56	1	0.598291	1	1	1	1	0.810616	0.0425861	1	1	1	1	1	1	0	1	1	1	1	0.124509	0	0
	SEA50	11.39	1	0.738151	1	0.947107	1	0.984379	0.969761	0.994774	1	0.3904	1	1	1	1	0.232853	1	1	1	1	0.373526	1	0
	SEA51	11.33	0.931968	0.616939	1	0.71405	1	0.900983	0.934437	1	1	0	0.992814	1	1	1	0	0.95814	1	1	1	0.346003	0	0
	SEA52	11.39	0.931968	0.605284	1	1	1	0.883346	0.837433	0.961866	1	0	1	1	1	1	0.215815	1	1	1	1	0.330275	1	0
	SEA53	10.74	0.931968	0.638695	1	1	1	0.997732	0.904383	0.989934	1	0	1	1	1	1	0.131062	0.981395	1	1	1	0	1	0
	SEA54	11.21	1	0.493395	1	1	1	0.509196	0.971888	0.972513	1	0	0.953288	1	1	1	0.280909	1	1	1	1	0.799476	0.204861	0
	SEA55	9.99	1	0.558664	1	1	1	0.997229	0.89042	0.170732	1	0	1	1	1	1	0.247706	1	1	0.994872	1	1	1	0
	SEA56	10.8	1	0.543901	1	1	1	0.971529	0.792029	0.998451	0.962882	1	0.107797	1	1	1	0	1	1	1	1	0	0	0
	SEA57	9.04	0.931968	0	0	0.442975	0	0.858907	0.796652	0.0921409	1	1	0.108875	1	0.830986	1	0	1	1	1	1	0.144168	1	0
	SEA58	10.14	1	0.49728	1	1	1	1	0.801184	0.0636856	1	0.896	0.0014373	1	1	1	1	0	1	1	1	0.960682	0.900694	0.620072
	SEA59	6.98	1	0	0	0	0	0.993197	0.933974	0.994967	1	0	1	1	1	1	0	1	1	1	1	0	0	0
	SEA60	12.3	1	0.487179	1	1	1	1	0.829018	0.0387147	1	0.9152	1	1	1	1	0.878113	1	1	1	1	0	0	0.323925
	SEA61	12.45	0.855889	0.412587	1	0.970248	0.94702	0.92391	0.841409	0.997871	1	1	0.108157	1	1	1	0.855832	1	1	1	1	0	0.997917	0
	SEA62	10.88	0.999756	0	0	0	0	1	0.851489	0.125823	1	0.9984	1	1	1	1	0.97073	0	1	1	1	0	0	0
	SEA63	10.7	0.987564	0.625486	0.989524	1	1	0.887629	0.793971	1	1	0	1	1	1	1	0.00961118	1	1	1	1	0	0	0
	SEA64	12.09	0.958547	0.432789	0.994286	1	1	1	0.981228	1	1	1	1	1	1	1	0.940149	1	1	1	1	0.10616	0.997222	0
	SEA65	11.63	1	0.699301	1	1	1	0.982111	0.814407	0.0888502	1	0.7616	1	1	1	1	0.104849	0.941085	1	1	1	0.432503	0.407639	0
	SEA66	12.72	0.879298	0.602176	1	1	1	1	0.837988	1	1	0	1	1	1	1	0.307121	1	1	1	1	0.294889	0	0
	SEA67	10.82	1	0.0621601	0.96	1	1	1	0.911873	0.134921	1	1	1	1	1	1	1	1	1	1	1	0.0694626	0	0.0147849
	SEA68	11.72	1	0.651904	1	1	1	0.874024	0.981968	1	1	1	1	1	1	1	0	1	1	1	1	0	0.99375	0
	SEA69	9.85	1	0.324786	1	0.957025	1	1	0.826059	0.0387147	1	1	0.995688	1	1	1	0.00917431	1	1	1	1	0	1	0
	SEA70	11.96	0.940502	0.628594	0.974286	0.961983	1	0.832955	0.846865	0.99458	1	0.9392	1	1	1	1	0	1	1	1	1	0	0	0

## Sheet: Fig.2A-Ls
Fig. 2A LsToEVEs cover percentage in individual Laodelphax striatellus genome
Individual genome	Mean depth (mosdepth)	LsToEVE1	LsToEVE2	LsToEVE3	LsToEVE4	LsToEVE5	LsToEVE6	LsToEVE7	LsToEVE8	LsToEVE9
Lstri1	30.69	0.998258	0	0.013624	1	1	0	0	0.856819	0
Lstri2	24.92	1	0	0	1	1	0	0	0	0
Lstri3	30.44	0.958696	0	0.0449591	1	1	0	1	0.874965	1
Lstri4	20.06	0.903707	0	0	1	1	0	0	0	0.99256
Lstri5	18.16	0.847474	0	0	1	0.970126	0	0	0	0.811012
Lstri6	30.73	0.603633	1	0	1	1	0	0	0	1
Lstri7	31.03	0.925355	0	0	1	1	0	0	0.000567054	0
Lstri8	32.46	0.594426	0	0.202316	1	1	0	0	0.969379	0.995536
Lstri9	36.29	0.603633	0	0	1	1	0	0	0	1
Lstri10	32.16	0.935058	0	0.0388283	1	1	0	0	0.905018	0
Lstri11	30.94	0.859169	0	0	1	1	0	0	0.000567054	1
Lstri12	30.99	0.74944	0	0	1	0.960692	0	0	0	1
Lstri13	30.95	1	0	0	1	1	0	0	0.000567054	1
Lstri14	30.76	0.966907	0	0.0408719	1	1	0	0	0.968528	0
Lstri15	30.83	0.999005	0	0.0286104	1	1	0	0	0.927134	0
Lstri16	32.37	1	0	0	1	1	0.995614	0	0	0
Lstri17	30.01	0.968151	0	0.0524523	1	1	0	1	0.886306	0
Lstri18	44.64	0.993282	0	0.369891	1	1	1	0	0.977034	1
Lstri19	31.93	0.956954	0	0	1	1	0	0	0	1
Lstri20	31.27	0.603633	0	0	1	1	0	0	0.000567054	1
Lstri21	32.32	0.986564	0	0	1	1	0	0	0	1
Lstri22	30.59	0.603633	0	0	1	1	0	0	0.000567054	0.160714
Lstri23	33.44	0.954466	1	0	1	1	0	0	0.992912	1
Lstri24	55.91	1	1	0.262943	1	1	1	1	1	1
Lstri25	27.36	0.940532	1	0	1	1	0	0	0.936773	1
Lstri26	29.62	0.91789	0	0	1	1	0	1	0.99036	1
Lstri27	28.96	0.946504	0	0.0851499	1	1	0	0	0.913241	1
Lstri28	48.9	1	0	0.253406	1	1	0	0	1	1

## Sheet: Fig.2A-Sf
Fig. 2A LsToEVEs cover percentage in individual Sogatella furcifera genome
Individual genome	Mean depth (mosdepth)	SfToEVE1	SfToEVE2	SfToEVE3a	SfToEVE3b
Sfur1	33.55	0	1	0.873479	0.856135
Sfur2	34.12	0	1	0.817518	0.891396
Sfur3	31.12	1	1	0.858881	0.933709
Sfur4	29.37	1	1	0.858881	0.891396
Sfur5	30.05	1	1	0.867397	0.943583
Sfur6	29.06	1	1	0.734793	0.923836
Sfur7	33.2	0	1	0.844282	0.877292
Sfur8	46.37	1	1	0.919708	0.953456
Sfur9	42.74	0	1	0.946472	0.943583
Sfur10	45.1	1	1	1	0.947814
Sfur11	30.84	0.998641	1	0.908759	0.889986
Sfur12	28.77	0	1	0.587591	0.787024
Sfur13	28.62	0	1	0.917275	0.921016
Sfur14	29.84	0.96875	1	0.712895	0.70945
Sfur15	41.05	1	1	0.790754	0.940762
Sfur16	31.62	0	1	0.815085	0.785614
Sfur17	39.99	1	1	0.833333	0.801128
Sfur18	45.56	1	1	0.986618	0.926657

## Sheet: Fig.2B
Fig. 2B Estimated polymorphism level for fast-evolving genes
Orthologous group ID	Distance	Category	Orthologous group ID	Laodelphax striatellus	Nilaparvata lugens	Sogatella furcifera
OG0009840	0.538933	fast-evolving	OG0009840.fa	Lstr038904.1	Nlug008387.1	Sfur011280.1
OG0008035	0.5	fast-evolving	OG0008035.fa	Lstr022964.1	Nlug005115.1	Sfur011109.1
OG0008105	0.482103	fast-evolving	OG0008105.fa	Lstr022608.1	Nlug005289.1	Sfur011176.1
OG0009039	0.469419	fast-evolving	OG0009039.fa	Lstr033309.1	Nlug010463.1	Sfur000800.1
OG0010664	0.466519	fast-evolving	OG0010664.fa	Lstr043286.1	Nlug000606.1	Sfur009745.1
OG0008286	0.454068	fast-evolving	OG0008286.fa	Lstr027114.1	Nlug007198.1	Sfur006891.1
OG0008694	0.449036	fast-evolving	OG0008694.fa	Lstr028078.1	Nlug018375.1	Sfur004343.1
OG0005324	0.430217	fast-evolving	OG0005324.fa	Lstr001495.1	Nlug000128.1	Sfur014834.1
OG0007399	0.413502	fast-evolving	OG0007399.fa	Lstr017097.1	Nlug009650.1	Sfur000386.1
OG0006276	0.408654	fast-evolving	OG0006276.fa	Lstr008183.1	Nlug003977.1	Sfur012571.1
OG0009301	0.399006	fast-evolving	OG0009301.fa	Lstr035473.1	Nlug002401.1	Sfur003619.1
OG0006727	0.394013	fast-evolving	OG0006727.fa	Lstr012730.1	Nlug011808.1	Sfur007121.1
OG0009155	0.390046	fast-evolving	OG0009155.fa	Lstr033101.1	Nlug004970.1	Sfur000660.1
OG0008855	0.38964	fast-evolving	OG0008855.fa	Lstr030839.1	Nlug018834.1	Sfur012077.1
OG0010170	0.379518	fast-evolving	OG0010170.fa	Lstr040605.1	Nlug001930.1	Sfur002809.1
OG0008686	0.379332	fast-evolving	OG0008686.fa	Lstr028880.1	Nlug011649.1	Sfur004405.1
OG0008817	0.37234	fast-evolving	OG0008817.fa	Lstr030318.1	Nlug000549.1	Sfur005707.1
OG0007773	0.369281	fast-evolving	OG0007773.fa	Lstr021371.1	Nlug001578.1	Sfur007998.1
OG0009796	0.369048	fast-evolving	OG0009796.fa	Lstr038443.1	Nlug024756.1	Sfur009404.1
OG0009929	0.366228	fast-evolving	OG0009929.fa	Lstr039700.1	Nlug014880.1	Sfur002087.2
OG0005937	0.361757	fast-evolving	OG0005937.fa	Lstr011397.1	Nlug012947.1	Sfur013758.1
OG0006505	0.360289	fast-evolving	OG0006505.fa	Lstr010162.1	Nlug014722.1	Sfur012445.1
OG0006012	0.358308	fast-evolving	OG0006012.fa	Lstr009305.1	Nlug011709.1	Sfur012953.1
OG0010432	0.356354	fast-evolving	OG0010432.fa	Lstr045802.1	Nlug002008.1	Sfur008705.1
OG0009354	0.355839	fast-evolving	OG0009354.fa	Lstr034255.1	Nlug016653.1	Sfur003464.1
OG0007527	0.351145	fast-evolving	OG0007527.fa	Lstr018798.1	Nlug018486.1	Sfur004760.1
OG0009764	0.350631	fast-evolving	OG0009764.fa	Lstr037238.1	Nlug002625.1	Sfur010788.2
OG0007782	0.343262	fast-evolving	OG0007782.fa	Lstr023055.1	Nlug005065.1	Sfur011351.1
OG0008822	0.34296	fast-evolving	OG0008822.fa	Lstr030411.1	Nlug013578.1	Sfur009156.1
OG0008418	0.342891	fast-evolving	OG0008418.fa	Lstr027543.1	Nlug018818.1	Sfur004736.1
OG0008552	0.342693	fast-evolving	OG0008552.fa	Lstr028471.1	Nlug014174.1	Sfur005173.2
OG0008288	0.342657	fast-evolving	OG0008288.fa	Lstr028448.1	Nlug003689.1	Sfur005530.2
OG0005751	0.339002	fast-evolving	OG0005751.fa	Lstr005903.1	Nlug017913.1	Sfur000130.1
OG0009693	0.330984	fast-evolving	OG0009693.fa	Lstr037706.1	Nlug008056.1	Sfur010421.1
OG0010308	0.330199	fast-evolving	OG0010308.fa	Lstr045313.1	Nlug005872.1	Sfur008493.1
OG0005877	0.329096	fast-evolving	OG0005877.fa	Lstr007410.1	Nlug012859.1	Sfur014086.1
OG0006000	0.327044	fast-evolving	OG0006000.fa	Lstr010853.1	Nlug006318.1	Sfur012493.1
OG0008485	0.326923	fast-evolving	OG0008485.fa	Lstr027880.1	Nlug013646.1	Sfur005548.1
OG0006176	0.326503	fast-evolving	OG0006176.fa	Lstr008062.1	Nlug005195.1	Sfur013933.1
OG0008578	0.325949	fast-evolving	OG0008578.fa	Lstr027876.1	Nlug006670.1	Sfur005714.4
OG0005110	0.325203	fast-evolving	OG0005110.fa	Lstr002030.1	Nlug014972.1	Sfur015142.1
OG0009085	0.32211	fast-evolving	OG0009085.fa	Lstr032904.1	Nlug006229.1	Sfur001035.1
OG0009965	0.321739	fast-evolving	OG0009965.fa	Lstr041185.1	Nlug010556.1	Sfur002963.1
OG0008095	0.319444	fast-evolving	OG0008095.fa	Lstr023360.1	Nlug004495.1	Sfur012005.1
OG0006423	0.319372	fast-evolving	OG0006423.fa	Lstr008841.1	Nlug009477.1	Sfur013149.1
OG0010019	0.318119	fast-evolving	OG0010019.fa	Lstr041462.1	Nlug013389.1	Sfur001975.1
OG0010380	0.317218	fast-evolving	OG0010380.fa	Lstr044014.1	Nlug009818.1	Sfur009269.2
OG0008349	0.316138	fast-evolving	OG0008349.fa	Lstr027458.1	Nlug022765.1	Sfur004540.1
OG0009375	0.315972	fast-evolving	OG0009375.fa	Lstr034479.1	Nlug012212.1	Sfur003578.1
OG0005489	0.313373	fast-evolving	OG0005489.fa	Lstr003596.1	Nlug015957.1	Sfur006222.1
OG0007087	0.312413	fast-evolving	OG0007087.fa	Lstr014505.1	Nlug016840.1	Sfur002276.1
OG0010346	0.311076	fast-evolving	OG0010346.fa	Lstr045166.1	Nlug005554.1	Sfur008514.1
OG0006041	0.310298	fast-evolving	OG0006041.fa	Lstr008155.1	Nlug004781.1	Sfur014281.1
OG0009465	0.309498	fast-evolving	OG0009465.fa	Lstr035076.1	Nlug003864.1	Sfur003496.1
OG0009365	0.308333	fast-evolving	OG0009365.fa	Lstr035568.1	Nlug017126.1	Sfur003305.1
OG0007687	0.306729	fast-evolving	OG0007687.fa	Lstr020061.1	Nlug014488.1	Sfur001325.1
OG0010569	0.305322	fast-evolving	OG0010569.fa	Lstr043993.1	Nlug003608.1	Sfur009706.1
OG0006268	0.304659	fast-evolving	OG0006268.fa	Lstr008044.1	Nlug009441.1	Sfur005081.1
OG0007701	0.302592	fast-evolving	OG0007701.fa	Lstr019240.1	Nlug003386.1	Sfur001583.1
OG0005990	0.302128	fast-evolving	OG0005990.fa	Lstr009766.1	Nlug006291.1	Sfur013213.1
OG0007183	0.301877	fast-evolving	OG0007183.fa	Lstr015452.1	Nlug007335.1	Sfur011483.1
OG0009135	0.300766	fast-evolving	OG0009135.fa	Lstr032481.1	Nlug004345.1	Sfur000756.1
OG0005962	0.300628	fast-evolving	OG0005962.fa	Lstr008337.1	Nlug010662.1	Sfur012369.1
OG0009392	0.29912	fast-evolving	OG0009392.fa	Lstr033980.1	Nlug013318.1	Sfur003302.1
OG0005594	0.298514	fast-evolving	OG0005594.fa	Lstr004151.1	Nlug005826.1	Sfur005492.1
OG0005635	0.297619	fast-evolving	OG0005635.fa	Lstr004572.1	Nlug024843.1	Sfur003230.1
OG0009388	0.29733	fast-evolving	OG0009388.fa	Lstr035608.1	Nlug006443.1	Sfur003523.1
OG0005849	0.296084	fast-evolving	OG0005849.fa	Lstr007029.1	Nlug005703.1	Sfur005208.1
OG0006447	0.295796	fast-evolving	OG0006447.fa	Lstr007844.1	Nlug000982.1	Sfur013924.1
OG0009861	0.295217	fast-evolving	OG0009861.fa	Lstr039329.1	Nlug005513.1	Sfur002486.1
OG0009314	0.295082	fast-evolving	OG0009314.fa	Lstr035242.1	Nlug000411.1	Sfur003195.1
OG0005803	0.292636	fast-evolving	OG0005803.fa	Lstr006677.1	Nlug007923.1	Sfur013015.1
OG0006580	0.292096	fast-evolving	OG0006580.fa	Lstr009299.1	Nlug005600.1	Sfur012534.1
Fig. 2B Estimated polymorphism level for low-evolving genes
Orthologous group ID	Distance	Category	Orthologous group ID	Laodelphax striatellus	Nilaparvata lugens	Sogatella furcifera
OG0005850	0.0253968	slow-evolving	OG0005850.fa	Lstr007032.1	Nlug024760.1	Sfur004491.1
OG0007280	0.0253968	slow-evolving	OG0007280.fa	Lstr016443.1	Nlug017471.1	Sfur011304.3
OG0007038	0.0250482	slow-evolving	OG0007038.fa	Lstr013671.1	Nlug006191.1	Sfur007730.1
OG0005475	0.0249221	slow-evolving	OG0005475.fa	Lstr002577.1	Nlug008719.1	Sfur006321.1
OG0007901	0.0247229	slow-evolving	OG0007901.fa	Lstr022342.1	Nlug007324.1	Sfur011643.2
OG0010146	0.0245776	slow-evolving	OG0010146.fa	Lstr040101.1	Nlug004540.1	Sfur002115.1
OG0005671	0.024077	slow-evolving	OG0005671.fa	Lstr004830.1	Nlug008941.1	Sfur008064.1
OG0008065	0.02391	slow-evolving	OG0008065.fa	Lstr021722.1	Nlug005156.1	Sfur011127.1
OG0006171	0.0234987	slow-evolving	OG0006171.fa	Lstr008362.1	Nlug007598.1	Sfur014063.1
OG0007184	0.0233918	slow-evolving	OG0007184.fa	Lstr015457.1	Nlug007341.1	Sfur011822.1
OG0010580	0.0233333	slow-evolving	OG0010580.fa	Lstr044221.1	Nlug000931.1	Sfur009773.2
OG0009180	0.0230203	slow-evolving	OG0009180.fa	Lstr032166.1	Nlug009024.1	Sfur000544.1
OG0006757	0.0229167	slow-evolving	OG0006757.fa	Lstr013163.1	Nlug010199.1	Sfur007406.1
OG0006878	0.0224719	slow-evolving	OG0006878.fa	Lstr012953.1	Nlug008794.1	Sfur007713.1
OG0006061	0.0222222	slow-evolving	OG0006061.fa	Lstr008999.1	Nlug003428.1	Sfur013379.2
OG0008284	0.0220126	slow-evolving	OG0008284.fa	Lstr027432.1	Nlug008991.1	Sfur004985.1
OG0007043	0.0219124	slow-evolving	OG0007043.fa	Lstr012298.1	Nlug003316.1	Sfur007105.2
OG0008860	0.0218579	slow-evolving	OG0008860.fa	Lstr031038.1	Nlug011295.1	Sfur014327.1
OG0010297	0.021419	slow-evolving	OG0010297.fa	Lstr045208.1	Nlug009216.1	Sfur001192.1
OG0006216	0.0212121	slow-evolving	OG0006216.fa	Lstr008053.1	Nlug008504.1	Sfur014433.1
OG0007175	0.0210526	slow-evolving	OG0007175.fa	Lstr015392.1	Nlug008971.1	Sfur001155.1
OG0009744	0.0210356	slow-evolving	OG0009744.fa	Lstr037222.1	Nlug012423.1	Sfur010868.1
OG0010006	0.0208333	slow-evolving	OG0010006.fa	Lstr039183.1	Nlug000664.1	Sfur002142.2
OG0010656	0.0198582	slow-evolving	OG0010656.fa	Lstr042352.1	Nlug014323.1	Sfur008135.2
OG0007900	0.0196078	slow-evolving	OG0007900.fa	Lstr021431.1	Nlug007325.1	Sfur011442.2
OG0006636	0.0193237	slow-evolving	OG0006636.fa	Lstr011708.1	Nlug024772.1	Sfur008987.1
OG0010318	0.0190476	slow-evolving	OG0010318.fa	Lstr044634.1	Nlug024697.1	Sfur009672.1
OG0007309	0.0183908	slow-evolving	OG0007309.fa	Lstr016698.1	Nlug009893.1	Sfur007664.1
OG0006682	0.0181582	slow-evolving	OG0006682.fa	Lstr012173.1	Nlug013400.1	Sfur014499.2
OG0009093	0.0169602	slow-evolving	OG0009093.fa	Lstr033481.1	Nlug024666.1	Sfur000876.1
OG0005078	0.0167224	slow-evolving	OG0005078.fa	Lstr001304.1	Nlug000207.1	Sfur014757.1
OG0008375	0.0166945	slow-evolving	OG0008375.fa	Lstr025978.1	Nlug006375.1	Sfur005169.1
OG0009683	0.0160256	slow-evolving	OG0009683.fa	Lstr036840.1	Nlug011344.1	Sfur010008.1
OG0009420	0.0151515	slow-evolving	OG0009420.fa	Lstr035307.1	Nlug003850.1	Sfur003533.1
OG0008829	0.014652	slow-evolving	OG0008829.fa	Lstr030525.1	Nlug010856.1	Sfur003855.1
OG0007601	0.0144928	slow-evolving	OG0007601.fa	Lstr020259.1	Nlug009702.1	Sfur001522.1
OG0008931	0.0139785	slow-evolving	OG0008931.fa	Lstr033114.1	Nlug019282.1	Sfur000475.1
OG0008486	0.0134804	slow-evolving	OG0008486.fa	Lstr026144.1	Nlug013813.1	Sfur004554.1
OG0006403	0.0121655	slow-evolving	OG0006403.fa	Lstr010728.1	Nlug007367.1	Sfur013849.1
OG0005092	0.0121212	slow-evolving	OG0005092.fa	Lstr001720.1	Nlug007841.1	Sfur014598.2
OG0008651	0.0121212	slow-evolving	OG0008651.fa	Lstr026440.1	Nlug000562.1	Sfur004398.1
OG0008142	0.0115741	slow-evolving	OG0008142.fa	Lstr024424.1	Nlug004341.1	Sfur000844.1
OG0010449	0.0110585	slow-evolving	OG0010449.fa	Lstr044372.1	Nlug001049.1	Sfur008357.1
OG0005569	0.00995025	slow-evolving	OG0005569.fa	Lstr003971.1	Nlug002556.1	Sfur005895.1
OG0007852	0.00980392	slow-evolving	OG0007852.fa	Lstr022028.1	Nlug010770.1	Sfur011057.1
OG0009501	0.00945626	slow-evolving	OG0009501.fa	Lstr035355.1	Nlug017660.1	Sfur003455.1
OG0007739	0.00883002	slow-evolving	OG0007739.fa	Lstr020946.1	Nlug005638.1	Sfur005472.2
OG0009057	0.00838574	slow-evolving	OG0009057.fa	Lstr031900.1	Nlug002071.1	Sfur000460.1
OG0006681	0.00753296	slow-evolving	OG0006681.fa	Lstr012174.1	Nlug013398.1	Sfur015074.1
OG0006498	0.00746269	slow-evolving	OG0006498.fa	Lstr008485.1	Nlug005666.1	Sfur013423.1
OG0007574	0.00732601	slow-evolving	OG0007574.fa	Lstr019648.1	Nlug015757.1	Sfur001421.1
OG0010017	0.00724638	slow-evolving	OG0010017.fa	Lstr039771.1	Nlug000642.1	Sfur002834.1
OG0010607	0.0069808	slow-evolving	OG0010607.fa	Lstr043980.1	Nlug000842.1	Sfur009135.2
OG0009097	0.00542005	slow-evolving	OG0009097.fa	Lstr032496.1	Nlug024845.1	Sfur000811.1
OG0006680	0.00514801	slow-evolving	OG0006680.fa	Lstr012175.1	Nlug013399.1	Sfur014755.1
OG0005968	0.00497512	slow-evolving	OG0005968.fa	Lstr007471.1	Nlug001100.1	Sfur012928.1
OG0007604	0.00469484	slow-evolving	OG0007604.fa	Lstr019279.1	Nlug009699.1	Sfur001658.1
OG0005275	0.00441501	slow-evolving	OG0005275.fa	Lstr000667.1	Nlug005493.1	Sfur015077.1
OG0005318	0.00430108	slow-evolving	OG0005318.fa	Lstr001653.1	Nlug000163.1	Sfur015273.1
OG0007122	0.003663	slow-evolving	OG0007122.fa	Lstr014829.1	Nlug012356.1	Sfur001553.1
OG0008768	0.0034904	slow-evolving	OG0008768.fa	Lstr029793.1	Nlug016406.1	Sfur001314.1
OG0005132	0	slow-evolving	OG0005132.fa	Lstr001635.1	Nlug006960.1	Sfur015062.1
OG0005527	0	slow-evolving	OG0005527.fa	Lstr003473.1	Nlug002445.1	Sfur006380.1
OG0005970	0	slow-evolving	OG0005970.fa	Lstr007924.1	Nlug001111.1	Sfur012596.1
OG0006492	0	slow-evolving	OG0006492.fa	Lstr010822.1	Nlug009879.1	Sfur012801.3
OG0006605	0	slow-evolving	OG0006605.fa	Lstr008244.1	Nlug015951.1	Sfur013049.1
OG0008092	0	slow-evolving	OG0008092.fa	Lstr023953.1	Nlug004712.1	Sfur011253.1
OG0009141	0	slow-evolving	OG0009141.fa	Lstr031711.1	Nlug013603.1	Sfur000964.1
OG0009225	0	slow-evolving	OG0009225.fa	Lstr035422.1	Nlug015410.1	Sfur003278.1
OG0009246	0	slow-evolving	OG0009246.fa	Lstr035079.1	Nlug007434.1	Sfur003644.1
OG0009646	0	slow-evolving	OG0009646.fa	Lstr037638.1	Nlug012692.1	Sfur010102.1
OG0009826	0	slow-evolving	OG0009826.fa	Lstr038779.1	Nlug012081.1	Sfur000225.1
OG0010066	0	slow-evolving	OG0010066.fa	Lstr041505.1	Nlug015896.1	Sfur002517.1

## Sheet: Fig.3
Fig. 3A RNA-seq reads of Nilaparvata lugens derived from NlToEVEs
	DRR223269	DRR223268	DRR223267	DRR223266	DRR223265	DRR223264	DRR223259	DRR223258	DRR223260	DRR223254	DRR223253	DRR223252	DRR016171	DRR016172	SRR10090677	SRR10090685	SRR10090686	SRR10090687	SRR10090688	SRR10090689	SRR10353316	SRR10353317	SRR10353318	SRR12460891	SRR12460892	SRR12460896	SRR8933211	SRR8933212	SRR8933214	SRR8437756	SRR8437757	SRR8437758	SRR8437760	SRR8437761	SRR8437762	SRR7299433	SRR7299371	SRR7299348	SRR7299271	SRR7293611	SRR7339932	SRR7339787	SRR7311307
NlToEVE1_Chr1_28368434_28372534	0	6	2	0	0	0	2	0	0	0	4	0	0	2	4	26	42	40	4	16	16	22	2	4	6	2	0	6	0	2	0	2	0	0	2	0	6	4	2	2	6	0	0
NlToEVE2_Chr2_96090048_96110745	2	0	2	0	0	0	0	0	0	0	0	2	2	0	0	2	0	0	2	0	0	4	0	0	0	2	2	0	0	6	0	2	0	0	4	0	8	2	0	0	2	0	2
NlToEVE3_Chr2_98167308_98168357	0	0	0	0	0	0	0	0	0	2	0	0	0	0	0	0	0	0	0	4	0	2	0	0	0	0	0	0	10	0	0	0	0	0	0	16	10	0	0	0	0	0	0
NlToEVE4_Chr2_98175873_98176477	0	0	2	0	0	0	0	0	0	0	0	0	0	0	0	0	0	0	0	0	0	0	0	0	0	0	0	2	0	0	0	0	0	0	0	0	0	0	0	0	0	0	0
NlToEVE5_Chr2_98181087_98181841	4	2	10	2	2	0	10	2	4	6	0	6	0	0	0	6	0	2	0	0	0	0	0	0	0	0	10	28	38	10	6	0	6	0	2	2	0	6	2	2	2	0	0
NlToEVE6_Chr3_26570508_26580886	38	2	4	12	4	6	10	6	28	0	4	2	42	12	38	34	46	52	20	58	16	18	10	4	0	0	6	0	0	8	0	2	0	0	0	6	0	6	6	4	24	0	2
NlToEVE7_Chr3_67078426_67089239	6	12	8	2	10	4	0	0	16	0	0	0	6	4	2	8	14	10	2	12	16	18	12	0	2	8	8	26	0	16	8	8	0	2	12	0	4	4	14	12	2	6	2
NlToEVE8_Chr5_59245440_59250605	0	0	0	0	0	0	0	0	0	0	0	0	2	0	0	2	4	4	2	4	0	0	0	0	0	0	4	0	30	0	0	0	0	0	0	2	0	8	0	2	14	2	4
NlToEVE9_Chr6_48494136_48495051	0	0	0	0	2	4	0	0	2	0	0	0	0	0	0	2	0	2	0	0	2	6	2	0	0	0	0	0	0	0	0	0	0	0	0	0	0	2	2	0	0	0	2
NlToEVE10_Chr7_16055909_16056533	2	0	0	0	2	0	0	0	2	4	2	0	2	0	0	4	2	2	0	0	0	0	0	0	0	0	0	0	0	0	0	0	0	0	0	0	0	0	0	0	0	0	0
NlToEVE11_Chr7_51752846_51755628	2	0	0	0	4	0	2	0	6	0	0	0	2	0	0	0	0	0	0	0	8	2	2	0	0	0	22	16	10	6	0	0	2	0	8	4	0	2	6	4	0	0	0
NlToEVE12_Chr7_59852292_59852795	0	2	0	0	0	0	2	0	4	0	0	0	0	0	0	0	2	0	0	2	4	0	4	0	6	0	24	2	24	0	0	0	2	0	4	18	10	12	2	0	6	10	2
NlToEVE13_Chr7_43665305_43667363	236	368	38	226	224	162	212	148	304	88	72	76	62	180	68	128	164	192	60	110	72	114	160	88	56	46	120	150	150	148	72	64	40	64	94	10	30	38	60	50	136	38	64
NlToEVE14_Chr7_55455324_55457357	220	286	132	28	124	232	302	348	414	158	154	238	496	470	100	360	276	402	92	210	146	222	354	308	148	234	136	144	250	234	162	184	102	128	122	48	96	184	118	80	202	156	76
NlToEVE15_ChrX_6412258_6428533	4	10	0	2	4	0	0	4	0	2	0	0	10	0	2	6	4	8	2	4	22	38	34	0	0	0	8	30	6	0	2	0	0	0	0	0	4	8	0	0	0	0	0
NlToEVE16_ChrX_6905676_6906320	0	0	0	0	0	0	0	2	0	0	0	2	0	0	0	4	0	2	0	0	4	0	0	0	0	0	2	0	0	0	0	0	0	2	0	0	2	0	0	4	0	0	0
NlToEVE17_ChrX_14408818_14409438	12	22	2	6	10	20	14	4	16	4	8	18	26	2	0	12	18	26	4	12	16	44	22	0	0	0	2	0	2	12	8	8	12	0	8	0	2	2	4	4	2	6	0
NlToEVE18_ChrX_9940515_9945389	2	2	0	0	0	2	0	0	8	8	4	4	2	0	0	0	0	6	0	2	34	42	4	0	0	0	20	38	4	10	10	4	0	2	0	48	8	4	24	8	2	6	6
NlToEVE19_WOVF01001719.1_15358_16119	2	0	0	2	2	0	2	0	4	0	0	2	2	0	0	4	4	0	0	0	4	6	2	0	0	0	0	2	0	0	0	0	0	0	0	0	0	0	0	0	0	0	0
NlToEVE20_WOVF01002097.1_2_764	0	0	0	0	0	0	0	0	0	0	0	0	0	0	0	0	0	0	0	0	0	0	0	0	0	0	0	0	0	0	0	0	0	0	0	0	0	0	0	0	0	0	0
NlToEVE21_WOVF01006636.1_3_1442	0	0	0	2	0	0	0	0	4	0	0	0	0	0	0	0	0	0	0	0	0	0	0	0	0	0	0	0	0	0	0	0	0	0	2	0	0	0	0	0	0	0	0
NlToEVE22_WOVF01006191.1_6_10263	0	0	0	0	0	0	0	0	0	0	0	0	0	0	2	0	0	0	0	0	0	0	0	0	0	0	0	0	0	0	0	0	0	0	0	0	0	0	2	6	0	0	2
Total reads	20695713	18977806	17193935	17430697	17768106	18178461	17404119	15718701	21483425	16666193	16943226	16916523	29895912	17804692	34700864	33371442	33562100	35862627	34508434	33399664	22918423	24482981	25042937	23859027	23229222	21243720	19619840	24548211	26213065	19606243	20496407	22246711	20117154	18622509	23106681	19028876	18329173	20495965	17950868	20237031	24723725	22526471	23957610
Fig. 3A RNA-seq reads of Laodelphax striatellus derived from LsToEVEs
	SRR12076778	SRR12076777	SRR12076776	SRR12076775	SRR12076774	SRR12076773	SRR10090678	SRR10090679	SRR10090680	SRR10090681	SRR10090682	SRR10090684	SRR10090690	SRR10090691	SRR7091177	SRR7091178	SRR7091179	SRR7091180	SRR5814450	SRR5814451	SRR5814452	SRR5814453	SRR4075605	SRR4075602	SRR4075600	SRR4075914	SRR1617628	SRR1619428	SRR1617623	SRR1617620	SRR1614218	SRR1614222	SRR1617622	SRR1617617	SRR5816380	SRR5816381	SRR5816383
LsToEVE1_Chr1_21210320_21214338	800	864	736	604	588	862	400	248	188	120	134	258	284	306	338	864	178	410	422	160	268	310	300	176	124	240	44	20	64	114	18	16	44	156	154	82	138
LsToEVE2_Chr2_26126628_26127433	0	0	0	0	0	0	0	0	0	0	0	0	0	4	2	0	0	4	0	0	0	0	10	4	0	0	6	0	6	0	2	2	0	2	8	24	42
LsToEVE3_ChrX_13024286_13025753	0	1	0	0	0	0	0	0	0	0	0	0	0	0	3	4	0	0	0	0	0	0	0	0	0	0	0	0	0	0	0	0	0	0	0	0	0
LsToEVE4_ChrX_13524157_13524602	4	2	10	2	4	18	2	12	2	0	0	10	4	2	62	56	58	22	44	10	4	16	10	6	16	16	4	2	4	0	2	0	10	6	8	4	48
LsToEVE5_ChrX_19024965_19025600	48	42	18	44	30	54	6	10	14	2	0	0	0	2	44	30	58	22	0	0	2	0	4	0	0	6	8	0	6	8	4	2	6	8	10	6	12
LsToEVE6_ChrX_23171627_23172766	4	0	0	8	0	0	0	0	0	0	0	0	0	0	242	620	256	404	66	32	34	46	0	0	0	0	148	102	248	186	48	82	150	278	232	220	482
LsToEVE7_WOVE01008883.1_8495_10222	18	8	6	0	0	8	0	0	0	0	0	0	4	0	6	0	2	0	0	0	0	0	8	8	0	0	2	4	16	12	0	2	6	14	0	10	10
LsToEVE8_WOVE01012678.1_134_3660	0	3	0	14	0	0	0	0	0	0	0	0	2	0	19	62	10	8	0	0	0	0	0	0	0	6	0	2	2	0	0	0	0	0	12	0	0
LsToEVE9_WOVE01029400.1_1_672	26	36	10	24	10	22	6	2	8	4	2	2	2	2	16	0	8	8	0	0	0	0	30	14	0	0	0	0	12	8	2	0	8	10	10	14	18
Total reads	40179573	49480686	43712512	42018421	46807592	45608350	24080839	24279247	25604891	23284091	27027500	24687853	24345334	26400424	45293059	56230421	49386764	38833279	50341873	28537413	35813599	42498620	90398690	77521601	63028040	74205851	25732773	25885537	22875906	20411429	22304331	22285170	20941850	27111698	24476908	23188344	24096260
Fig. 3A RNA-seq reads of Sogatella furcifera derived from SfToEVEs
	SRR10230344	SRR10230345	SRR10230346	SRR10230347	SRR10230348	SRR10230349	SRR10230350	SRR10230351	SRR10230352	SRR363380	SRR3990981	SRR3990986	SRR3990920	SRR3990921	SRR3990922	SRR3990923	SRR7772160	SRR7772175	SRR7772176	SRR7772177	SRR5980154	SRR5980155	SRR5980156	SRR5980157	SRR5980158	SRR11729958	SRR11658058	SRR9986018	SRR9986019	SRR9986020	SRR9986021	SRR9986022	SRR9986023	SRR8904472	SRR8904473	SRR8904474	SRR8904475	SRR8904476	SRR8904477	SRR3211109
SfToEVE1_Chr7_32054052_32056995	124	88	64	86	132	104	62	136	108	28	244	184	238	552	216	368	156	38	34	48	50	78	243	108	78	28	116	0	6	0	4	0	0	20	140	108	6	64	66	22
SfToEVE2_Chr8_17350607_17351626	4	0	2	8	2	0	4	2	0	2	66	26	38	112	64	138	86	10	10	10	0	0	1	0	1	18	76	8	0	0	0	4	10	0	2	2	0	2	8	0
SfToEVE3_Chr8_21854812_21855633	24	32	18	26	26	24	24	20	34	12	30	30	60	110	46	82	22	16	28	18	18	114	95	121	89	16	76	52	42	38	18	28	36	24	10	6	6	16	24	6
Total reads	35125058	35018386	33647094	35452290	32699964	34874664	33612583	33691565	33918890	13103097	40005707	38926496	20352885	41105934	35543319	45284866	36500052	10277310	16088986	13072021	22206367	119504131	119644027	118347602	119514919	37064760	43746629	29524651	28446364	27874366	25326952	26841021	29546217	19868185	20928412	20770340	18104919	20803383	20541950	49910187

## Sheet: Fig.4
Fig. 4B Efficient knockdown of NlToEVE14 transcript with dsNlToEVE14 injection (dsGFP was used as control)
	Sample name	Target Name	Cq	Target Name	Cq		Actin	NlToEVE14	ΔCт	ΔΔCт	RQ
	dsGFP-R1	Actin	14.56	NlToEVE14	25.45		14.56	25.45	10.89	-5.16	35.7532	R1
	dsGFP-R1	Actin	14.77	NlToEVE14	26.47		14.77	26.47	11.7	-4.35	20.393	R2
	dsGFP-R2	Actin	13.41	NlToEVE14	23.59		13.41	23.59	10.18	-5.87	58.4852	R3
	dsGFP-R2	Actin	13.26	NlToEVE14	23.59		13.26	23.59	10.33	-5.72	52.7098	R4
	dsGFP-R3	Actin	13.22	NlToEVE14	23.95		13.22	23.95	10.73	-5.32	39.9466	R5
	dsGFP-R3	Actin	13.41	NlToEVE14	23.28		13.41	23.28	9.87	-6.18	72.5046	R6
	dsNlToEVE14-R1	Actin	13.39	NlToEVE14	29.44		13.39	29.44	16.05	0	1	R1
	dsNlToEVE14-R1	Actin	13.45	NlToEVE14	28.77		13.45	28.77	15.32	-0.73	1.65864	R2
	dsNlToEVE14-R2	Actin	13.86	NlToEVE14	28.64		13.86	28.64	14.78	-1.27	2.41162	R3
	dsNlToEVE14-R2	Actin	14.37	NlToEVE14	29.22		14.37	29.22	14.85	-1.2	2.2974	R4
	dsNlToEVE14-R3	Actin	14.94	NlToEVE14	29.11		14.94	29.11	14.17	-1.88	3.68075	R5
	dsNlToEVE14-R3	Actin	14.56	NlToEVE14	29.51		14.56	29.51	14.95	-1.1	2.14355	R6
												The p-value =0.000151; two-tailed unpaired Student’s t-test
Fig. 4C The presence of NlToEVE14 protein was confirmed by Western blot
Fig.4D Transcripts per million (TPM) expression values of NlToEVE14 at different development stages based on the transcriptomic data.
	Stages		R1	R2	R3
	Egg	0h	10.1976	10.1009	9.29361
		24h	11.2624	22.003	15.3721
		48h	31.1531	23.8882	30.7769
		72h	15.1406	23.4805	27.6074
		96h	20.9316	19.0173	17.4423
		120h	19.7851	21.1151	20.4392
		144h	8.38923	10.7107	7.01994
		168h	5.88912	5.91214	5.76919
	1st instar nymph	0h	3.68505	5.48305	6.52964
		12h	18.0382	15.9209	18.3706
		24h	17.074	17.9018	20.5913
		36h	13.2772	14.9731	20.7584
	2nd instar nymph	0h	6.13083	8.86078	7.73883
		12h	12.8385	12.6875	14.1717
		24h	11.2662	8.61998	8.33214
		36h	8.1193	10.2285	10.3437
	3rd instar nymph	0h	8.2841	10.0345	10.2856
		12h	14.2117	14.992	16.0564
		24h	18.1837	16.0199	12.7471
		36h	9.13177	14.2989	13.4083
		48h	7.01143	6.86697	9.31395
	4th instar nymph	0h	7.22052	8.25028	10.4958
		12h	13.6427	14.9791	15.0998
		24h	11.2585	12.4528	15.1333
		36h	10.2394	10.1199	7.53457
		48h	9.10197	13.6541	12.614
		60h	11.0131	7.48479	7.54868
	5th instar nymph	0h	6.81437	6.5951	7.02745
		12h	11.4788	12.0053	13.8092
		24h	12.5206	12.7183	16.3192
		36h	13.1521	12.2386	14.0963
		48h	13.8089	12.0991	11.1755
		60h	10.9401	9.97732	11.7128
		72h	7.05929	7.27975	9.51855
	female adult	0h	4.40035	5.26636	6.8552
		24h	7.76807	10.6784	9.70594
		48h	7.20194	9.46919	8.06308
		72h	8.87396	9.05754	8.6548
	male adult	0h	7.25238	7.70952	6.70092
		24h	9.92596	8.43276	12.544
		48h	6.46426	7.01863	8.12066
		72h	7.01029	8.78893	7.44632
Fig. 4E Protein expression profiles of NlToEVE14 in the 4th and 5th nymphs of N. lugens.
	4th nymphs
Fig. 4F Transcript expression profiles of NlToEVE14 in different tissues of N. lugens.
	Sample name	Target Name	Cq	Target Name	Cq		Actin	NlToEVE14	ΔCт	ΔΔCт	RQ
	SG-R1	Actin	12.98	NlToEVE14	25.29		12.98	25.29	12.31	-3.18	9.06307	R1
	SG-R1	Actin	12.14	NlToEVE14	25.18		12.14	25.18	13.04	-2.45	5.46416	R2
	SG-R2	Actin	12.74	NlToEVE14	26.11		12.74	26.11	13.37	-2.12	4.34694	R3
	SG-R2	Actin	12.63	NlToEVE14	25.95		12.63	25.95	13.32	-2.17	4.50023	R4
	SG-R3	Actin	12.42	NlToEVE14	24.76		12.42	24.76	12.34	-3.15	8.87656	R5
	SG-R3	Actin	12.6	NlToEVE14	24.31		12.6	24.31	11.71	-3.78	13.737	R6
	gut-R1	Actin	11.59	NlToEVE14	24.2		11.59	24.2	12.61	-2.88	7.3615	R1
	gut-R1	Actin	11.59	NlToEVE14	24.02		11.59	24.02	12.43	-3.06	8.33973	R2
	gut-R2	Actin	13.67	NlToEVE14	26.29		13.67	26.29	12.62	-2.87	7.31065	R3
	gut-R2	Actin	13.75	NlToEVE14	26.09		13.75	26.09	12.34	-3.15	8.87656	R4
	gut-R3	Actin	12.63	NlToEVE14	25.78		12.63	25.78	13.15	-2.34	5.06303	R5
	gut-R3	Actin	12.32	NlToEVE14	25.81		12.32	25.81	13.49	-2	4	R6
	FB-R1	Actin	12.06	NlToEVE14	27.55		12.06	27.55	15.49	0	1	R1
	FB-R1	Actin	12.16	NlToEVE14	27.34		12.16	27.34	15.18	-0.31	1.23971	R2
	FB-R2	Actin	12.23	NlToEVE14	26.44		12.23	26.44	14.21	-1.28	2.42839	R3
	FB-R2	Actin	12.18	NlToEVE14	26.52		12.18	26.52	14.34	-1.15	2.21914	R4
	FB-R3	Actin	12.7	NlToEVE14	25.92		12.7	25.92	13.22	-2.27	4.82323	R5
	FB-R3	Actin	12.53	NlToEVE14	25.76		12.53	25.76	13.23	-2.26	4.78991	R6
	leg-R1	Actin	11.86	NlToEVE14	23.82		11.86	23.82	11.96	-3.53	11.5514	R1
	leg-R1	Actin	12.02	NlToEVE14	23.83		12.02	23.83	11.81	-3.68	12.8171	R2
	leg-R2	Actin	12.03	NlToEVE14	23.93		12.03	23.93	11.9	-3.59	12.042	R3
	leg-R2	Actin	12.63	NlToEVE14	23.69		12.63	23.69	11.06	-4.43	21.5557	R4
	leg-R3	Actin	12.61	NlToEVE14	25.12		12.61	25.12	12.51	-2.98	7.88986	R5
	leg-R3	Actin	12.84	NlToEVE14	24.91		12.84	24.91	12.07	-3.42	10.7034	R6
	Car-R1	Actin	12.94	NlToEVE14	23.04		12.94	23.04	10.1	-5.39	41.9326	R1
	Car-R1	Actin	12.28	NlToEVE14	23.2		12.28	23.2	10.92	-4.57	23.7524	R2
	Car-R2	Actin	11.93	NlToEVE14	23.64		11.93	23.64	11.71	-3.78	13.737	R3
	Car-R2	Actin	11.88	NlToEVE14	23.51		11.88	23.51	11.63	-3.86	14.5203	R4
	Car-R3	Actin	12.99	NlToEVE14	24.87		12.99	24.87	11.88	-3.61	12.2101	R5
	Car-R3	Actin	12.57	NlToEVE14	24.9		12.57	24.9	12.33	-3.16	8.9383	R6
	WiB-R1	Actin	11.75	NlToEVE14	23.06		11.75	23.06	11.31	-4.18	18.1261	R1
	WiB-R1	Actin	11.85	NlToEVE14	23.11		11.85	23.11	11.26	-4.23	18.7654	R2
	WiB-R2	Actin	12.58	NlToEVE14	24.05		12.58	24.05	11.47	-4.02	16.2234	R3
	WiB-R2	Actin	12.25	NlToEVE14	24.06		12.25	24.06	11.81	-3.68	12.8171	R4
	WiB-R3	Actin	12.17	NlToEVE14	23.4		12.17	23.4	11.23	-4.26	19.1597	R5
	WiB-R3	Actin	12.12	NlToEVE14	22.77		12.12	22.77	10.65	-4.84	28.6408	R6
Fig. 4G Protein expression profiles of NlToEVE14 in different tissues of N. lugens.

## Sheet: Fig.5
Fig. 5B KO-M1 strain exhibited significantly prolonged nymph development stages compared to wild-type strain (WT)
	WT	1st instar (day)	2nd instar (day)	3rd instar (day)	4th instar (day)	5th instar (day)	total (day)
	R1	2.5	2.5	2	2	3.5	12.5
	R2	2.5	2.5	2.5	2.5	3	13
	R3	2.5	2.5	1.5	2	3.5	12
	R4	2.5	2.5	1.5	2.5	3.5	12.5
	R5	2.5	2.5	1.5	2.5	3.5	12.5
	R6	2.5	2.5	1.5	2.5	3.5	12.5
	R7	2.5	2.5	2	2	4	13
	R8	2.5	2.5	1.5	2.5	3.5	12.5
	R9	2.5	2.5	2	2	3.5	12.5
	R10	2.5	2.5	1.5	2	4	12.5
	R11	2.5	2	2.5	2.5	3	12.5
	R12	2.5	2.5	2	2.5	4	13.5
	R13	3	2	2	2.5	3.5	13
	R14	2.5	2.5	2	2.5	3.5	13
	R15	3	2	2.5	2	3.5	13
	R16	2.5	2	2.5	2.5	3.5	13
	R17	3	2	2.5	2	3.5	13
	R18	3	2.5	2	2	4	13.5
	R19	3	2.5	2	2.5	3.5	13.5
	R20	2.5	2	2.5	2.5	3.5	13
	R21	2.5	2	2	2.5	3.5	12.5
	R22	3	2.5	2	2.5	3.5	13.5
	R23	3	2	2.5	2	3.5	13
	R24	3	2	2	2	3.5	12.5
	R25	3	2	2	2.5	3	12.5
	R26	2.5	2.5	2	2.5	3.5	13
	R27	3	2	2.5	2	3.5	13
	R28	3	2.5	2	2.5	3.5	13.5
	R29	2.5	2.5	2	2.5	3.5	13
	R30	2.5	2	2	2.5	4	13
	R31	2.5	2	2	2.5	3.5	12.5
	R32	3	2	2	2.5	3.5	13
	R33	2.5	2.5	2	2.5	3.5	13
	R34	2.5	2	1.5	2.5	4	12.5
	R35	2.5	2	1.5	2.5	4	12.5
	R36	2.5	2	1.5	2.5	3.5	12
	R37	2.5	2	2.5	2.5	3	12.5
	R38	2.5	2.5	2	2.5	3.5	13
	R39	2.5	2.5	2	2	3.5	12.5
	R40	3	2.5	2	3	3	13.5
	R41	2.5	2.5	2.5	2	3.5	13
	R42	2.5	2	2.5	2	4	13
	R43	2.5	2.5	2	2.5	3.5	13
	R44	2.5	2.5	2	2	3.5	12.5
	R45	2.5	2.5	2	2.5	3.5	13
	Average	2.64444	2.28889	2.02222	2.34444	3.53333	12.8333
	KO-M1	1st instar (day)	2nd instar (day)	3rd instar (day)	4th instar (day)	5th instar (day)	total (day)
	R1	2.5	2.5	2	2	3.5	12.5
	R2	2.5	2.5	3.5	3	3.5	15
	R3	2.5	2.5	2.5	2.5	4	14
	R4	2.5	2.5	2.5	2.5	4	14
	R5	2.5	2.5	2.5	2.5	4	14
	R6	2.5	2.5	2.5	2.5	4	14
	R7	2.5	2.5	2	3	4.5	14.5
	R8	2.5	2.5	2.5	2.5	4	14
	R9	2.5	2.5	2	2.5	4	13.5
	R10	2.5	2.5	2.5	3	4.5	15
	R11	2.5	2.5	2.5	3.5	3.5	14.5
	R12	2.5	2.5	2	2.5	3.5	13
	R13	2.5	2.5	4	4	7	20
	R14	2.5	2.5	2	3	3.5	13.5
	R15	2	2.5	2.5	3	4.5	14.5
	R16	2.5	2	2.5	2.5	4	13.5
	R17	3	2.5	2.5	2.5	4	14.5
	R18	2.5	2.5	2.5	2.5	4	14
	R19	2.5	2.5	2.5	2.5	3.5	13.5
	R20	3.5	2.5	2	2.5	4	14.5
	R21	3.5	2.5	2.5	2.5	3.5	14.5
	R22	3.5	2.5	3	3	4	16
	R23	3	3	3	2.5	4	15.5
	R24	3.5	2.5	2.5	2.5	3.5	14.5
	R25	3	2.5	2.5	3	3.5	14.5
	R26	2.5	2.5	2.5	2.5	4	14
	R27	3.5	2.5	2.5	2.5	3.5	14.5
	R28	3	2.5	2.5	2.5	3.5	14
	R29	3	2	2.5	2.5	4	14
	R30	3	2.5	2	2	3.5	13
	R31	3	2	2	2.5	3.5	13
	R32	3	2.5	2	2.5	4	14
	R33	3.5	2.5	2.5	3	3.5	15
	R34	3	2.5	3	2	3.5	14
	R35	3	2.5	2.5	2	3.5	13.5
	R36	3	2.5	2.5	3	3.5	14.5
	R37	3	2	2.5	2.5	3.5	13.5
	R38	3	2.5	3	3	5	16.5
	Average	2.81579	2.46053	2.5	2.64474	3.90789	14.3289
	Two-tailed unpaired Student's t test	0.0155555	0.000678391	1.4539e-07	9.08467e-05	0.000558114	3.06869e-11
Fig. 5C Knockout of NlToEVE14 (KO-M1) reduced the longevity of both male and female adult N. lugens.
	WT	female logevity (day)	male logevity (day)
	R1	21	27
	R2	24	29
	R3	27	29
	R4	28	23
	R5	28	26
	R6	17	31
	R7	19	25
	R8	23	27
	R9	25	27
	R10	25	28
	R11	19	39
	R12	22	30
	R13	26	36
	R14	28	6
	R15	28	23
	R16	35	28
	R17	27	28
	R18	34	31
	R19	12	18
	R20	16	29
	R21	19	38
	R22	21	19
	R23	23	27
	R24	23	29
	R25	24	32
	R26	27
	R27	30
	R28	33
	R29	21
	R30	31
	R31	35
	R32	13
	R33	20
	R34	21
	Average	24.2647	27.4
	KO-M1	female logevity (day)	male logevity (day)
	R1	9	22
	R2	8	22
	R3	7	25
	R4	10	28
	R5	7	28
	R6	5	19
	R7	17	23
	R8	22	29
	R9	27	33
	R10	28	11
	R11	29	17
	R12	12	17
	R13	15	19
	R14	17	19
	R15	17	11
	R16	18	11
	R17	24	13
	R18	30	14
	R19	12	18
	R20	14	27
	R21	16	28
	R22	22	31
	R23	6	33
	R24	9	29
	R25	12	15
	R26	13	15
	R27	14	19
	R28	19	27
	R29	19	30
	R30	22	34
	R31	14	36
	R32	18
	R33	19
	R34	19
	R35	21
	R36	21
	R37	22
	Average	16.5946	22.6774
	Two-tailed unpaired Student's t test	2.14938e-06	0.0167935
Fig. 5D-F The fecundity of N. lugens was significantly decreased in KO-M1 strain when compared to WT, including the number of offspring (D), number of eggs (E), and the hatch rate (F).
		Number of offspring	Number of eggs	Hatch rate
	WT-R1	159	189	84.127
	WT-R2	270	294	91.8367
	WT-R3	227	255	89.0196
	WT-R4	181	238	76.0504
	WT-R5	139	211	65.8768
	WT-R6	198	225	88
	WT-R7	281	284	98.9437
	WT-R8	237	288	82.2917
	WT-R9	146	162	90.1235
	WT-R10	263	268	98.1343
	WT-R11	174	177	98.3051
	WT-R12	172	200	86
	WT-R13	224	267	83.8951
	WT-R14	129	138	93.4783
	WT-R15	214	251	85.259
	WT-R16	170	213	79.8122
	WT-R17	209	251	83.2669
	WT-R18	272	285	95.4386
	WT-R19	335	340	98.5294
	WT-R20	369	379	97.3615
	Average	218.45	245.75	88.2875
		Number of offspring	Number of eggs	Hatch rate
	KO-R1	45	130	34.6154
	KO-R2	111	148	75
	KO-R3	114	132	86.3636
	KO-R4	92	129	71.3178
	KO-R5	69	102	67.6471
	KO-R6	119	134	88.806
	KO-R7	97	116	83.6207
	KO-R8	111	154	72.0779
	KO-R9	60	138	43.4783
	KO-R10	134	197	68.0203
	KO-R11	170	179	94.9721
	KO-R12	144	162	88.8889
	KO-R13	185	261	70.8812
	KO-R14	97	119	81.5126
	KO-R15	34	55	61.8182
	KO-R16	14	32	43.75
	Average	99.75	136.75	70.7981
	Two-tailed unpaired Student's t test	5.72196e-07	1.72549e-06	0.000436202
Fig. 5G Knockdown efficiency of NlToEVE14 transcript with dsNlToEVE14 injection (dsGFP was used as control)
	Sample name	Target Name	Cq	Target Name	Cq		Actin	NlToEVE14	ΔCт	ΔΔCт	RQ
	dsGFP-R1	Actin	19.58	NlToEVE14	23.89		19.58	23.89	4.31	-5.04	32.8996	R1
	dsGFP-R1	Actin	19.65	NlToEVE14	23.76		19.65	23.76	4.11	-5.24	37.7918	R2
	dsGFP-R2	Actin	17.74	NlToEVE14	22.65		17.74	22.65	4.91	-4.44	21.7057	R3
	dsGFP-R2	Actin	16.86	NlToEVE14	22.91		16.86	22.91	6.05	-3.3	9.84916	R4
	dsGFP-R3	Actin	15.92	NlToEVE14	21.53		15.92	21.53	5.61	-3.74	13.3614	R5
	dsGFP-R3	Actin	15.85	NlToEVE14	21.72		15.85	21.72	5.87	-3.48	11.1579	R6
	dsNlToEVE14-R1	Actin	17.48	NlToEVE14	24.77		17.48	24.77	7.29	-2.06	4.16986	R1
	dsNlToEVE14-R1	Actin	16.47	NlToEVE14	25.82		16.47	25.82	9.35	0	1	R2
	dsNlToEVE14-R2	Actin	18.39	NlToEVE14	25.91		18.39	25.91	7.52	-1.83	3.55537	R3
	dsNlToEVE14-R2	Actin	17.65	NlToEVE14	25.68		17.65	25.68	8.03	-1.32	2.49666	R4
	dsNlToEVE14-R3	Actin	16.86	NlToEVE14	24.52		16.86	24.52	7.66	-1.69	3.22657	R5
	dsNlToEVE14-R3	Actin	16.81	NlToEVE14	24.11		16.81	24.11	7.3	-2.05	4.14106	R6
												The p-value = 0.004; two-tailed unpaired Student’s t-test
Fig. 5G The effects of NlToEVE14 knockdown on N. lugens fecundity when dsNlToEVE14 was injected into the 3rd instar nymphs
		Number of offspring	Number of eggs	Hatch rate
	dsGFP-R1	152	179	84.9162
	dsGFP-R2	94	108	87.037
	dsGFP-R3	135	173	78.0347
	dsGFP-R4	160	180	88.8889
	dsGFP-R5	214	222	96.3964
	dsGFP-R6	62	79	78.481
	dsGFP-R7	85	95	89.4737
	dsGFP-R8	230	245	93.8776
	dsGFP-R9	181	222	81.5315
	dsGFP-R10	105	142	73.9437
	dsGFP-R11	147	149	98.6577
	dsGFP-R12	150	208	72.1154
	dsGFP-R13	169	179	94.4134
	dsGFP-R14	161	171	94.152
	dsGFP-R15	208	227	91.63
	dsGFP-R16	157	184	85.3261
	dsGFP-R17	145	160	90.625
	dsGFP-R18	184	208	88.4615
	dsGFP-R19	75	80	93.75
	dsGFP-R20	53	65	81.5385
	Average	143.35	163.8	87.1625
		Number of offspring	Number of eggs	Hatch rate
	dsNlToEVE14-R1	118	139	84.8921
	dsNlToEVE14-R2	83	115	72.1739
	dsNlToEVE14-R3	135	149	90.604
	dsNlToEVE14-R4	116	145	80
	dsNlToEVE14-R5	19	19	100
	dsNlToEVE14-R6	75	79	94.9367
	dsNlToEVE14-R7	155	174	89.0805
	dsNlToEVE14-R8	75	75	100
	dsNlToEVE14-R9	200	238	84.0336
	dsNlToEVE14-R10	38	38	100
	dsNlToEVE14-R11	117	127	92.126
	dsNlToEVE14-R12	139	154	90.2597
	dsNlToEVE14-R13	73	83	87.9518
	dsNlToEVE14-R14	193	238	81.0924
	dsNlToEVE14-R15	51	58	87.931
	dsNlToEVE14-R16	26	26	100
	dsNlToEVE14-R17	79	97	81.4433
	dsNlToEVE14-R18	130	140	92.8571
	dsNlToEVE14-R19	88	100	88
	dsNlToEVE14-R20	137	151	90.7285
	Average	102.35	117.25	89.4055
	Two-tailed unpaired Student's t test	0.0142241	0.0145905	0.352437
Fig. 5H Knockdown efficiency of NlToEVE14 transcript with dsNlToEVE14 injection (dsGFP was used as control)
	Sample name	Target Name	Cq	Target Name	Cq		Actin	NlToEVE14	ΔCт	ΔΔCт	RQ
	dsGFP-R1	Actin	17.6	NlToEVE14	23.8		17.6	23.8	6.2	-1.66	3.16017	R1
	dsGFP-R1	Actin	17.66	NlToEVE14	23.29		17.66	23.29	5.63	-2.23	4.69134	R2
	dsGFP-R2	Actin	18.18	NlToEVE14	23.99		18.18	23.99	5.81	-2.05	4.14106	R3
	dsGFP-R2	Actin	18.58	NlToEVE14	23.58		18.58	23.58	5	-2.86	7.26015	R4
	dsGFP-R3	Actin	17.72	NlToEVE14	23.41		17.72	23.41	5.69	-2.17	4.50023	R5
	dsGFP-R3	Actin	17.84	NlToEVE14	22.91		17.84	22.91	5.07	-2.79	6.9163	R6
	dsNlToEVE14-R1	Actin	17.68	NlToEVE14	24.95		17.68	24.95	7.27	-0.59	1.50525	R1
	dsNlToEVE14-R1	Actin	17.51	NlToEVE14	23.8		17.51	23.8	6.29	-1.57	2.96905	R2
	dsNlToEVE14-R2	Actin	19.27	NlToEVE14	26.36		19.27	26.36	7.09	-0.77	1.70527	R3
	dsNlToEVE14-R2	Actin	19.57	NlToEVE14	26.92		19.57	26.92	7.35	-0.51	1.42405	R4
	dsNlToEVE14-R3	Actin	18.75	NlToEVE14	26.61		18.75	26.61	7.86	0	1	R5
	dsNlToEVE14-R3	Actin	19.41	NlToEVE14	26.74		19.41	26.74	7.33	-0.53	1.44393	R6
												The p-value < 0.001; two-tailed unpaired Student’s t-test
Fig. 5H The effects of NlToEVE14 knockdown on N. lugens fecundity when dsNlToEVE14 was injected into female adults
		Number of offspring	Number of eggs	Hatch rate
	dsGFP-1	119	138	86.2319
	dsGFP-2	112	122	91.8033
	dsGFP-3	160	190	84.2105
	dsGFP-4	156	174	89.6552
	dsGFP-5	74	119	62.1849
	dsGFP-7	158	225	70.2222
	dsGFP-8	197	210	93.8095
	dsGFP-9	147	163	90.184
	dsGFP-10	128	182	70.3297
	dsGFP-11	106	133	79.6992
	dsGFP-12	153	167	91.6168
	dsGFP-13	172	187	91.9786
	dsGFP-14	171	178	96.0674
	dsGFP-15	131	147	89.1156
	dsGFP-16	120	127	94.4882
	dsGFP-17	149	169	88.1657
	dsGFP-19	162	184	88.0435
	Average	142.059	165.588	85.7533
		Number of offspring	Number of eggs	Hatch rate
	dsNlToEVE14-R1	122	141	86.5248
	dsNlToEVE14-R2	133	152	87.5
	dsNlToEVE14-R3	133	157	84.7134
	dsNlToEVE14-R4	123	154	79.8701
	dsNlToEVE14-R5	102	150	68
	dsNlToEVE14-R6	138	180	76.6667
	dsNlToEVE14-R7	137	165	83.0303
	dsNlToEVE14-R8	155	218	71.1009
	dsNlToEVE14-R9	100	119	84.0336
	dsNlToEVE14-R10	169	233	72.5322
	dsNlToEVE14-R11	122	131	93.1298
	dsNlToEVE14-R12	108	149	72.4832
	dsNlToEVE14-R13	145	209	69.378
	dsNlToEVE14-R14	118	156	75.641
	dsNlToEVE14-R15	95	101	94.0594
	dsNlToEVE14-R16	60	89	67.4157
	Average	122.5	156.5	79.1299
	Two-tailed unpaired Student's t test	0.0546352	0.462975	0.0474098

## Sheet: Fig.6
Fig. 6 ToEVEs identified in the genomes of representative arthropod species.
ToEVEs	Identity (%)	E-value	Cognate totiviruse of top hits	Host order	Host family	Host species	Common name
Arachnida_Rhipicephalus_sanguineus-isolate_Rsan-2018-GCF_013339695.1_Chr11_NC_051186.1:11776875-11778587	20.3	1.32e-05	YP_009336692.1_hypothetical_protein_1_[Hubei_toti-like_virus_12]	Ascaridida	Ascarididae	N/A	roundworm
Arachnida_Rhipicephalus_sanguineus-isolate_Rsan-2018-GCF_013339695.1_Chr11_NC_051186.1:11608440-11610191	22.7	1.2e-09	YP_009336692.1_hypothetical_protein_1_[Hubei_toti-like_virus_12]	Ascaridida	Ascarididae	N/A	roundworm
Insecta_Coleoptera-Agrilus_planipennis_GCF_000699045.2_Apla_2.0_genomic.fna_NW_020438873.1_117696_119250_+	41.1	8.99e-39	UHM27502.1_RdRP[Sanya_totivirus_7]	Coleoptera	Staphylinidae	Paederus fuscipes	rove beetle
Insecta_Coleoptera-Agrilus_planipennis_GCF_000699045.2_Apla_2.0_genomic.fna_NW_020438875.1_474877_473742_-	58.1	3.46e-98	UHM27502.1_RdRP[Sanya_totivirus_7]	Coleoptera	Staphylinidae	Paederus fuscipes	rove beetle
Insecta_Coleoptera-Agrilus_planipennis_GCF_000699045.2_Apla_2.0_genomic.fna_NW_020439050.1_69303_70438_+	58.1	3.46e-98	UHM27502.1_RdRP[Sanya_totivirus_7]	Coleoptera	Staphylinidae	Paederus fuscipes	rove beetle
Insecta_Coleoptera-Agrilus_planipennis_GCF_000699045.2_Apla_2.0_genomic.fna_NW_020439164.1_11257_11901_+	58.1	6.21e-63	UHM27502.1_RdRP[Sanya_totivirus_7]	Coleoptera	Staphylinidae	Paederus fuscipes	rove beetle
Insecta_Coleoptera-Agrilus_planipennis_GCF_000699045.2_Apla_2.0_genomic.fna_NW_020440519.1_81659_82636_+	49.2	3.35e-87	UHM27502.1_RdRP[Sanya_totivirus_7]	Coleoptera	Staphylinidae	Paederus fuscipes	rove beetle
Malacostraca_Portunus_trituberculatus-NC_059284.1_length_1070_Chr30_11,554,984-11,556,053-CP	39.6	3.4e-26	YP_009333269.1_hypothetical_protein_1_[Wenzhou_toti-like_virus_1]	Decapoda	Portunidae	Charybdis sp.	crab
Insecta_Diptera-Aedes_aegypti_GCF_002204515.2_AaegL5.0_genomic.fna_NC_035108.1_461220326_461222077_+	86.5	0	QRW42127.1_capsid[Aedes_aegypti_totivirus]	Diptera	Culicidae	Aedes aegypti	mosquito
Insecta_Diptera-Aedes_aegypti_GCF_002204515.2_AaegL5.0_genomic.fna_NC_035108.1_461225538_461227289_+	86.3	0	QRW42127.1_capsid[Aedes_aegypti_totivirus]	Diptera	Culicidae	Aedes aegypti	mosquito
Insecta_Diptera-Aedes_aegypti_GCF_002204515.2_AaegL5.0_genomic.fna_NC_035108.1_461230750_461232501_+	86.3	0	QRW42127.1_capsid[Aedes_aegypti_totivirus]	Diptera	Culicidae	Aedes aegypti	mosquito
Insecta_Diptera-Aedes_aegypti_GCF_002204515.2_AaegL5.0_genomic.fna_NC_035108.1_461235963_461237714_+	86.5	0	QRW42127.1_capsid[Aedes_aegypti_totivirus]	Diptera	Culicidae	Aedes aegypti	mosquito
Insecta_Diptera-Aedes_aegypti_GCF_002204515.2_AaegL5.0_genomic.fna_NC_035108.1_461266368_461266835_+	78.3	6.98e-76	YP_009417300.1_capsid_[Australian_Anopheles_totivirus]	Diptera	Culicidae	Anopheles hinesorum	mosquito
Insecta_Diptera-Aedes_aegypti_GCF_002204515.2_AaegL5.0_genomic.fna_NC_035108.1_461285029_461289498_+	44.9	0	YP_009417300.1_capsid_[Australian_Anopheles_totivirus]	Diptera	Culicidae	Anopheles hinesorum	mosquito
Insecta_Diptera-Aedes_aegypti_GCF_002204515.2_AaegL5.0_genomic.fna_NC_035109.1_187589472_187591043_+	52	1.06e-163	QEM39131.1_RdRP[Aedes_aegypti_toti-like_virus]	Diptera	Culicidae	Aedes aegypti	mosquito
Insecta_Diptera-Aedes_aegypti_GCF_002204515.2_AaegL5.0_genomic.fna_NW_018736686.1_13949_13213_-	49.2	1.67e-45	BCI50698.1_RdRP[Culex_vishnui_subgroup_totivirus]	Diptera	Culicidae	Culex tritaeniorhynchus	mosquito
Insecta_Diptera-Aedes_albopictus_GCF_006496715.1_Aalbo_primary.1_genomic.fna_NW_021837045.1_105859091_105860245_+	60.6	1.04e-116	QEM39131.1_RdRP[Aedes_aegypti_toti-like_virus]	Diptera	Culicidae	Aedes aegypti	mosquito
Insecta_Diptera-Aedes_albopictus_GCF_006496715.1_Aalbo_primary.1_genomic.fna_NW_021837045.1_135305012_135305860_+	75.6	2.48e-162	YP_009417300.1_capsid_[Australian_Anopheles_totivirus]	Diptera	Culicidae	Anopheles hinesorum	mosquito
Insecta_Diptera-Aedes_albopictus_GCF_006496715.1_Aalbo_primary.1_genomic.fna_NW_021837045.1_137129453_137130301_+	75.3	2.73e-161	YP_009417300.1_capsid_[Australian_Anopheles_totivirus]	Diptera	Culicidae	Anopheles hinesorum	mosquito
Insecta_Diptera-Aedes_albopictus_GCF_006496715.1_Aalbo_primary.1_genomic.fna_NW_021837046.1_23976818_23979890_+	67	2.43e-268	YP_009417300.1_capsid_[Australian_Anopheles_totivirus]	Diptera	Culicidae	Anopheles hinesorum	mosquito
Insecta_Diptera-Aedes_albopictus_GCF_006496715.1_Aalbo_primary.1_genomic.fna_NW_021837046.1_33928951_33929665_+	60.5	5.43e-46	YP_009417300.1_capsid_[Australian_Anopheles_totivirus]	Diptera	Culicidae	Anopheles hinesorum	mosquito
Insecta_Diptera-Aedes_albopictus_GCF_006496715.1_Aalbo_primary.1_genomic.fna_NW_021837046.1_35934148_35936684_+	55.6	1.97e-272	QEM39131.1_RdRP[Aedes_aegypti_toti-like_virus]	Diptera	Culicidae	Aedes aegypti	mosquito
Insecta_Diptera-Aedes_albopictus_GCF_006496715.1_Aalbo_primary.1_genomic.fna_NW_021837080.1_129499_130302_+	40.2	5.5e-38	QEM39131.1_RdRP[Aedes_aegypti_toti-like_virus]	Diptera	Culicidae	Aedes aegypti	mosquito
Insecta_Diptera-Aedes_albopictus_GCF_006496715.1_Aalbo_primary.1_genomic.fna_NW_021837080.1_541008_542885_+	51.1	5.95e-210	QEM39131.1_RdRP[Aedes_aegypti_toti-like_virus]	Diptera	Culicidae	Aedes aegypti	mosquito
Insecta_Diptera-Aedes_albopictus_GCF_006496715.1_Aalbo_primary.1_genomic.fna_NW_021837156.1_54264972_54264461_-	64.1	6.5e-56	QRW41702.1_hypothetical_protein_[Totivirus-like_Culex_mosquito_virus_1]	Diptera	Culicidae	Culex tarsalis	mosquito
Insecta_Diptera-Aedes_albopictus_GCF_006496715.1_Aalbo_primary.1_genomic.fna_NW_021837156.1_54444223_54443840_-	62.5	6.29e-54	QRW41702.1_hypothetical_protein_[Totivirus-like_Culex_mosquito_virus_1]	Diptera	Culicidae	Culex tarsalis	mosquito
Insecta_Diptera-Aedes_albopictus_GCF_006496715.1_Aalbo_primary.1_genomic.fna_NW_021837156.1_54464625_54463301_-	66.4	2.82e-114	YP_009417300.1_capsid_[Australian_Anopheles_totivirus]	Diptera	Culicidae	Anopheles hinesorum	mosquito
Insecta_Diptera-Aedes_albopictus_GCF_006496715.1_Aalbo_primary.1_genomic.fna_NW_021837156.1_57205498_57204173_-	71.3	2.45e-236	YP_009417300.1_capsid_[Australian_Anopheles_totivirus]	Diptera	Culicidae	Anopheles hinesorum	mosquito
Insecta_Diptera-Aedes_albopictus_GCF_006496715.1_Aalbo_primary.1_genomic.fna_NW_021837445.1_909860_909129_-	64.1	1.39e-92	YP_009417300.1_capsid_[Australian_Anopheles_totivirus]	Diptera	Culicidae	Anopheles hinesorum	mosquito
Insecta_Diptera-Aedes_albopictus_GCF_006496715.1_Aalbo_primary.1_genomic.fna_NW_021837489.1_42682630_42684479_+	34.2	8.48e-82	QEM39131.1_RdRP[Aedes_aegypti_toti-like_virus]	Diptera	Culicidae	Aedes aegypti	mosquito
Insecta_Diptera-Aedes_albopictus_GCF_006496715.1_Aalbo_primary.1_genomic.fna_NW_021837489.1_45103498_45102940_-	50	3.06e-24	YP_009336493.1_hypothetical_protein_2_[Hubei_toti-like_virus_10]	Diptera	Culicidae	N/A	mosquito
Insecta_Diptera-Aedes_albopictus_GCF_006496715.1_Aalbo_primary.1_genomic.fna_NW_021837954.1_1148069_1146441_-	60.6	2.43e-218	QEM39131.1_RdRP[Aedes_aegypti_toti-like_virus]	Diptera	Culicidae	Aedes aegypti	mosquito
Insecta_Diptera-Aedes_albopictus_GCF_006496715.1_Aalbo_primary.1_genomic.fna_NW_021838465.1_98467257_98469041_+	53.8	4.34e-213	YP_009417300.1_capsid_[Australian_Anopheles_totivirus]	Diptera	Culicidae	Anopheles hinesorum	mosquito
Insecta_Diptera-Aedes_albopictus_GCF_006496715.1_Aalbo_primary.1_genomic.fna_NW_021838602.1_311024_308762_-	41.5	1.79e-141	YP_009417300.1_capsid_[Australian_Anopheles_totivirus]	Diptera	Culicidae	Anopheles hinesorum	mosquito
Insecta_Diptera-Aedes_albopictus_GCF_006496715.1_Aalbo_primary.1_genomic.fna_NW_021838763.1_235470_234816_-	74.9	6.5e-86	YP_009417300.1_capsid_[Australian_Anopheles_totivirus]	Diptera	Culicidae	Anopheles hinesorum	mosquito
Insecta_Diptera-Aedes_albopictus_GCF_006496715.1_Aalbo_primary.1_genomic.fna_NW_021838763.1_254705_252516_-	61.3	1.41e-319	YP_009417300.1_capsid_[Australian_Anopheles_totivirus]	Diptera	Culicidae	Anopheles hinesorum	mosquito
Insecta_Diptera-Aedes_albopictus_GCF_006496715.1_Aalbo_primary.1_genomic.fna_NW_021838909.1_21554853_21553360_-	58.4	4.51e-182	QEM39131.1_RdRP[Aedes_aegypti_toti-like_virus]	Diptera	Culicidae	Aedes aegypti	mosquito
Insecta_Diptera-Aedes_albopictus_GCF_006496715.1_Aalbo_primary.1_genomic.fna_NW_021838909.1_22432882_22431250_-	32.7	9.91e-65	QEM39131.1_RdRP[Aedes_aegypti_toti-like_virus]	Diptera	Culicidae	Aedes aegypti	mosquito
Insecta_Diptera-Aedes_albopictus_GCF_006496715.1_Aalbo_primary.1_genomic.fna_NW_021839020.1_49297450_49295269_-	57.3	2.72e-234	YP_009417300.1_capsid_[Australian_Anopheles_totivirus]	Diptera	Culicidae	Anopheles hinesorum	mosquito
Insecta_Diptera-Drosophila_navojoa_GCF_001654015.1_ASM165401v1_genomic.fna_NW_017181433.1_10181477_10182160_+	49.3	8.82e-64	UHK03000.1_RdRP[Hangzhou_totivirus_10]	Diptera	Ephydridae	Hydrellia griseola	leaf miner
Insecta_Hemiptera-Acyrthosiphon_pisum_GCF_005508785.1_pea_aphid_22Mar2018_4r6ur_genomic.fna_NC_042493.1_19733832_19737578_+	41.6	1.04e-69	UHK02998.1_RdRP_[Hangzhou_totivirus_9]	Diptera	Ephydridae	Hydrellia griseola	leaf miner
Insecta_Hemiptera-Acyrthosiphon_pisum_GCF_005508785.1_pea_aphid_22Mar2018_4r6ur_genomic.fna_NW_021771240.1_14980_13538_-	25.4	1.77e-29	UHK02997.1_hypothetical_protein_FuToV9_gp1_[Hangzhou_totivirus_9]	Diptera	Ephydridae	Hydrellia griseola	leaf miner
Insecta_Lepidoptera-Bombyx_mandarina_GCF_003987935.1_ASM398793v1_genomic.fna_NW_021011490.1_323631_324986_+	27.9	2.37e-32	UHK02999.1_hypothetical_protein_FuToV10_gp1_[Hangzhou_totivirus_10]	Diptera	Ephydridae	Hydrellia griseola	leaf miner
Insecta_Diptera-Drosophila_yakuba_GCF_016746365.2_Prin_Dyak_Tai18E2_2.1_genomic.fna_NC_052528.2_5124187_5128507_+	55.9	1.14e-153	YP_009336859.1_hypothetical_protein_2_[Hubei_toti-like_virus_15]	Diptera	N/A	N/A	N/A
Insecta_Lepidoptera-Bombyx_mori_GCF_014905235.1_Bmori_2016v1.0_genomic.fna_NC_051371.1_2345691_2345254_-	43.4	1.41e-33	YP_009336859.1_hypothetical_protein_2_[Hubei_toti-like_virus_15]	Diptera	N/A	N/A	N/A
Insecta_Thysanoptera-Frankliniella_occidentalis_GCA_000697945.4_Focc_3.0_genomic.fna_ML763255.1_31846_32310_+	35.1	2.9e-20	QVU40016.1_hypothetical_protein_[Kamu_toti-like_virus_1]	Diptera	Streblidae	N/A	N/A
Insecta_Thysanoptera-Frankliniella_occidentalis_GCA_000697945.4_Focc_3.0_genomic.fna_ML766593.1_4296_3658_-	37.8	1.61e-14	QVU40016.1_hypothetical_protein_[Kamu_toti-like_virus_1]	Diptera	Streblidae	N/A	N/A
Insecta_Hemiptera-Acyrthosiphon_pisum_GCF_005508785.1_pea_aphid_22Mar2018_4r6ur_genomic.fna_NC_042493.1_49016585_49018022_+	36.9	3.87e-46	YP_009333170.1_hypothetical_protein_2_[Hubei_toti-like_virus_19]	Diptera	Tabanidae	N/A	horseflies
Insecta_Hymenoptera-Pseudomyrmex_gracilis_GCF_002006095.1_ASM200609v1_genomic.fna_NW_018020761.1_335372_334701_-	27	6.19e-23	YP_009333169.1_hypothetical_protein_1_[Hubei_toti-like_virus_19]	Diptera	Tabanidae	N/A	horseflies
Insecta_Lepidoptera-Plutella_xylostella_GCA_019096205.1_PxLV.1_genomic.fna_CM032495.1_11923634_11924458_+	39.2	5.15e-42	YP_009333170.1_hypothetical_protein_2_[Hubei_toti-like_virus_19]	Diptera	Tabanidae	N/A	horseflies
Arachnida_Rhipicephalus_microplus-isolate_Rmic-2018-GCF_013339725.1_Chr1_NC_051165.1:85203039-85204013	22.9	1.96e-08	QMU95573.1_hypothetical_protein_[Bactrocera_dorsalis_toti-like_virus_2]	Diptera	Tephritidae	Bactrocera dorsalis	fruit flies
Insecta_Hemiptera-Bemisia_tabaci-MEAM1_GCA_001854935.1_Scaffold123_MAMS01000011.1:4972909-4976234_+	81.8	0	QVT76731.1_Parp_[Bemisia_tabaci_toti-like_virus_1]	Hemiptera	Aleyrodidae	Bemisia tabaci	whitefly
Insecta_Hemiptera-Bemisia_tabaci-MEAM1_GCA_001854935.1_Scaffold1339_MAMS01001206.1:302075-302998_-	43.2	5.58e-68	QVT76731.1_Parp_[Bemisia_tabaci_toti-like_virus_1]	Hemiptera	Aleyrodidae	Bemisia tabaci	whitefly
Insecta_Hemiptera-Bemisia_tabaci-MEAM1_GCA_001854935.1_Scaffold14_MAMS01000020.1:3487889-3489814_-	40.5	3.1e-156	QVT76731.1_Parp_[Bemisia_tabaci_toti-like_virus_1]	Hemiptera	Aleyrodidae	Bemisia tabaci	whitefly
Insecta_Hemiptera-Bemisia_tabaci-MEAM1_GCA_001854935.1_Scaffold226_MAMS01000055.1:4230518-4231507_-	59.5	1.24e-126	QVT76732.1_RdRp_[Bemisia_tabaci_toti-like_virus_1]	Hemiptera	Aleyrodidae	Bemisia tabaci	whitefly
Insecta_Hemiptera-Bemisia_tabaci-MEAM1_GCA_001854935.1_Scaffold297_MAMS01000087.1:4038623-4040270_+	62.1	7.08e-123	QVT76733.1_Parp_[Bemisia_tabaci_toti-like_virus_2]	Hemiptera	Aleyrodidae	Bemisia tabaci	whitefly
Insecta_Hemiptera-Bemisia_tabaci-MEAM1_GCA_001854935.1_Scaffold310_MAMS01000092.1:1059357-1060763_+	61.4	8.01e-208	QVT76732.1_RdRp_[Bemisia_tabaci_toti-like_virus_1]	Hemiptera	Aleyrodidae	Bemisia tabaci	whitefly
Insecta_Hemiptera-Bemisia_tabaci-MEAM1_GCA_001854935.1_Scaffold52_MAMS01010534.1:2608101-2610554_+	84	0	QVT76731.1_Parp_[Bemisia_tabaci_toti-like_virus_1]	Hemiptera	Aleyrodidae	Bemisia tabaci	whitefly
Insecta_Hemiptera-Bemisia_tabaci-MEAM1_GCA_001854935.1_Scaffold545_MAMS01000170.1:1633513-1634487_-	39.8	3.8e-66	QVT76732.1_RdRp_[Bemisia_tabaci_toti-like_virus_1]	Hemiptera	Aleyrodidae	Bemisia tabaci	whitefly
Insecta_Hemiptera-Bemisia_tabaci-MEAM1_GCA_001854935.1_Scaffold923_MAMS01019449.1:1620113-1626774_+	38.4	6.13e-232	QVT76732.1_RdRp_[Bemisia_tabaci_toti-like_virus_1]	Hemiptera	Aleyrodidae	Bemisia tabaci	whitefly
Insecta_Hemiptera-Bemisia_tabaci-MEAM1_GCA_001854935.1_Scaffold923_MAMS01019449.1:1746268-1748253_-	32.2	1.15e-94	QVT76733.1_Parp_[Bemisia_tabaci_toti-like_virus_2]	Hemiptera	Aleyrodidae	Bemisia tabaci	whitefly
Insecta_Hemiptera-Trialeurodes_vaporariorum_GCA_011764245.1_ASM1176424v1_genomic.fna_VMOF01000024.1_34484060_34482264_-	38.5	1e-119	QVT76733.1_Parp_[Bemisia_tabaci_toti-like_virus_2]	Hemiptera	Aleyrodidae	Bemisia tabaci	whitefly
Insecta_Hemiptera-Trialeurodes_vaporariorum_GCA_011764245.1_ASM1176424v1_genomic.fna_VMOF01000024.1_34552772_34554466_+	39.1	3.08e-111	QVT76733.1_Parp_[Bemisia_tabaci_toti-like_virus_2]	Hemiptera	Aleyrodidae	Bemisia tabaci	whitefly
Insecta_Hymenoptera-Belonocnema_treatae_GCF_010883055.1_B_treatae_v1_genomic.fna_NC_046657.1_133649249_133649683_+	46.9	1.86e-43	QVT76731.1_Parp_[Bemisia_tabaci_toti-like_virus_1]	Hemiptera	Aleyrodidae	Bemisia tabaci	whitefly
Insecta_Hymenoptera-Belonocnema_treatae_GCF_010883055.1_B_treatae_v1_genomic.fna_NC_046657.1_59320450_59322224_+	35.3	5.77e-77	QVT76731.1_Parp_[Bemisia_tabaci_toti-like_virus_1]	Hemiptera	Aleyrodidae	Bemisia tabaci	whitefly
Insecta_Hymenoptera-Belonocnema_treatae_GCF_010883055.1_B_treatae_v1_genomic.fna_NC_046661.1_30193282_30192575_-	40.3	3.02e-51	QVT76732.1_RdRp_[Bemisia_tabaci_toti-like_virus_1]	Hemiptera	Aleyrodidae	Bemisia tabaci	whitefly
Insecta_Coleoptera-Sitophilus_oryzae_GCA_002938485.2_Soryzae_2.0_genomic.fna_ENA|PPTJ02001975|PPTJ02001975.1_1054981_1052408_-	34.3	3.09e-149	UHK03215.1_dehydrin_[Sanya_totivirus_12]	Hemiptera	Cicadellidae	Nephotettix cincticeps	leafhopper
Insecta_Lepidoptera-Bombyx_mandarina_GCF_003987935.1_ASM398793v1_genomic.fna_NW_021011690.1_208266_211228_+	35.2	8.33e-40	UHK03215.1_dehydrin_[Sanya_totivirus_12]	Hemiptera	Cicadellidae	Nephotettix cincticeps	leafhopper
Insecta_Lepidoptera-Bombyx_mandarina_GCF_003987935.1_ASM398793v1_genomic.fna_NW_021011841.1_1374_3970_+	47.7	3.78e-194	UHK03216.1_RdRP[Sanya_totivirus_12]	Hemiptera	Cicadellidae	Nephotettix cincticeps	leafhopper
Insecta_Lepidoptera-Bombyx_mori_GCF_014905235.1_Bmori_2016v1.0_genomic.fna_NC_051377.1_8437746_8435150_-	47.7	3.78e-194	UHK03216.1_RdRP[Sanya_totivirus_12]	Hemiptera	Cicadellidae	Nephotettix cincticeps	leafhopper
Insecta_Odonata-Pantala_flavescens_GCA_020796165.1_CAAS_Pfla_1.0_genomic.fna_CM036886.1_3013846_3013147_-	34.7	1.03e-22	UHK03215.1_dehydrin_[Sanya_totivirus_12]	Hemiptera	Cicadellidae	Nephotettix cincticeps	leafhopper
Insecta_Thysanoptera-Frankliniella_occidentalis_GCA_000697945.4_Focc_3.0_genomic.fna_ML763589.1_7452_8261_+	27.2	8.13e-20	UHK03335.1_RdRP[Hangzhou_totivirus_12]	Hemiptera	Cicadellidae	Recilia dorsalis	leafhopper
Insecta_Thysanoptera-Thrips_palmi_GCF_012932325.1_TpBJ-2018v1_genomic.fna_NW_023144627.1_2943718_2944945_+	36.7	8.83e-57	UHK03282.1_RdRP[Hangzhou_nephotettix_cincticeps_totivirus_1]	Hemiptera	Cicadellidae	Nephotettix cincticeps	leafhopper
Insecta_Thysanoptera-Thrips_palmi_GCF_012932325.1_TpBJ-2018v1_genomic.fna_NW_023144630.1_10522367_10520179_-	38	4.69e-68	UHK03282.1_RdRP[Hangzhou_nephotettix_cincticeps_totivirus_1]	Hemiptera	Cicadellidae	Nephotettix cincticeps	leafhopper
Insecta_Coleoptera-Agrilus_planipennis_GCF_000699045.2_Apla_2.0_genomic.fna_NW_020439130.1_119152_120828_+	36.4	4.55e-108	UHR49804.1_hypothetical_protein_[Sanya_orius_sauteri_totivirus_2]	Hemiptera	Pentatomidae	Eysarcoris guttigerus	stink bug
Insecta_Lepidoptera-Bombyx_mandarina_GCF_003987935.1_ASM398793v1_genomic.fna_NW_021011668.1_273691_274617_+	45.5	1.77e-64	UHK03224.1_RdRP[Hangzhou_zicrona_caerulea_totivirus_1]	Hemiptera	Pentatomidae	Zicrona caerulea	Shieldbug
Insecta_Lepidoptera-Bombyx_mandarina_GCF_003987935.1_ASM398793v1_genomic.fna_NW_021011685.1_4703_2949_-	28.9	6.31e-62	UHR49804.1_hypothetical_protein_[Sanya_orius_sauteri_totivirus_2]	Hemiptera	Pentatomidae	Eysarcoris guttigerus	stink bug
Insecta_Lepidoptera-Bombyx_mandarina_GCF_003987935.1_ASM398793v1_genomic.fna_NW_021011729.1_78297_77623_-	33	5.25e-24	UHR49804.1_hypothetical_protein_[Sanya_orius_sauteri_totivirus_2]	Hemiptera	Pentatomidae	Eysarcoris guttigerus	stink bug
Insecta_Lepidoptera-Bombyx_mandarina_GCF_003987935.1_ASM398793v1_genomic.fna_NW_021011729.1_88526_87873_-	33.3	7.96e-24	UHR49804.1_hypothetical_protein_[Sanya_orius_sauteri_totivirus_2]	Hemiptera	Pentatomidae	Eysarcoris guttigerus	stink bug
Insecta_Lepidoptera-Bombyx_mori_GCF_014905235.1_Bmori_2016v1.0_genomic.fna_NC_051371.1_391675_391001_-	33	5.25e-24	UHR49804.1_hypothetical_protein_[Sanya_orius_sauteri_totivirus_2]	Hemiptera	Pentatomidae	Eysarcoris guttigerus	stink bug
Insecta_Lepidoptera-Bombyx_mori_GCF_014905235.1_Bmori_2016v1.0_genomic.fna_NC_051371.1_395309_394635_-	33	5.25e-24	UHR49804.1_hypothetical_protein_[Sanya_orius_sauteri_totivirus_2]	Hemiptera	Pentatomidae	Eysarcoris guttigerus	stink bug
Insecta_Lepidoptera-Bombyx_mori_GCF_014905235.1_Bmori_2016v1.0_genomic.fna_NC_051381.1_9078247_9077321_-	45.9	6.58e-65	UHK03224.1_RdRP[Hangzhou_zicrona_caerulea_totivirus_1]	Hemiptera	Pentatomidae	Zicrona caerulea	Shieldbug
Insecta_Lepidoptera-Spodoptera_litura_GCA_002706865.2_ASM270686v2_genomic.fna_KZ304944.1_1168_1842_+	33	5.25e-24	UHR49804.1_hypothetical_protein_[Sanya_orius_sauteri_totivirus_2]	Hemiptera	Pentatomidae	Eysarcoris guttigerus	stink bug
Insecta_Odonata-Ischnura_elegans_GCF_921293095.1_ioIscEleg1.1_genomic.fna_NC_060255.1_92875711_92876670_+	37	3.93e-38	UHR49804.1_hypothetical_protein_[Sanya_orius_sauteri_totivirus_2]	Hemiptera	Pentatomidae	Eysarcoris guttigerus	stink bug
Insecta_Hemiptera-Acyrthosiphon_pisum_GCF_005508785.1_pea_aphid_22Mar2018_4r6ur_genomic.fna_NC_042493.1_43400189_43397801_-	39.7	1.96e-40	YP_009072447.2coat_protein_[Leptopilina_boulardi_Toti-like_virus]	Hymenoptera	Figitidae	Leptopilina boulardi	wasp
Insecta_Hymenoptera-Belonocnema_treatae_GCF_010883055.1_B_treatae_v1_genomic.fna_NC_046657.1_126641481_126644128_+	39.8	6.01e-27	YP_009072448.1_RdRP[Leptopilina_boulardi_Toti-like_virus]	Hymenoptera	Figitidae	Leptopilina boulardi	wasp
Insecta_Hymenoptera-Bombus_terrestris_GCF_000214255.1_Bter_1.0_genomic.fna_NW_003566126.1_384298_382754_-	28.9	1.39e-58	YP_009072447.2coat_protein_[Leptopilina_boulardi_Toti-like_virus]	Hymenoptera	Figitidae	Leptopilina boulardi	wasp
Insecta_Hymenoptera-Ceratina_calcarata_GCF_001652005.1_ASM165200v1_genomic.fna_NW_017131475.1_14832_14116_-	40.8	9.38e-61	YP_009072448.1_RdRP[Leptopilina_boulardi_Toti-like_virus]	Hymenoptera	Figitidae	Leptopilina boulardi	wasp
Insecta_Hymenoptera-Ceratina_calcarata_GCF_001652005.1_ASM165200v1_genomic.fna_NW_017132402.1_5284_10088_+	48.2	5.17e-256	YP_009072448.1_RdRP[Leptopilina_boulardi_Toti-like_virus]	Hymenoptera	Figitidae	Leptopilina boulardi	wasp
Insecta_Hymenoptera-Ceratina_calcarata_GCF_001652005.1_ASM165200v1_genomic.fna_NW_017137241.1_3531_1813_-	40.1	1.2e-128	YP_009072447.2coat_protein_[Leptopilina_boulardi_Toti-like_virus]	Hymenoptera	Figitidae	Leptopilina boulardi	wasp
Insecta_Hymenoptera-Ceratina_calcarata_GCF_001652005.1_ASM165200v1_genomic.fna_NW_017142972.1_5883_7100_+	55	6.85e-146	YP_009072448.1_RdRP[Leptopilina_boulardi_Toti-like_virus]	Hymenoptera	Figitidae	Leptopilina boulardi	wasp
Insecta_Hymenoptera-Ceratina_calcarata_GCF_001652005.1_ASM165200v1_genomic.fna_NW_017148125.1_1382_429_-	48.5	4.93e-102	YP_009072448.1_RdRP[Leptopilina_boulardi_Toti-like_virus]	Hymenoptera	Figitidae	Leptopilina boulardi	wasp
Insecta_Hymenoptera-Ceratina_calcarata_GCF_001652005.1_ASM165200v1_genomic.fna_NW_017158150.1_208_2236_+	38.3	1.06e-84	YP_009072447.2coat_protein_[Leptopilina_boulardi_Toti-like_virus]	Hymenoptera	Figitidae	Leptopilina boulardi	wasp
Insecta_Hymenoptera-Ceratina_calcarata_GCF_001652005.1_ASM165200v1_genomic.fna_NW_017171594.1_1242_97_-	29.9	3.34e-48	YP_009072447.2coat_protein_[Leptopilina_boulardi_Toti-like_virus]	Hymenoptera	Figitidae	Leptopilina boulardi	wasp
Insecta_Hymenoptera-Ceratina_calcarata_GCF_001652005.1_ASM165200v1_genomic.fna_NW_017176340.1_4407_10237_+	50.6	6.6e-187	YP_009072448.1_RdRP[Leptopilina_boulardi_Toti-like_virus]	Hymenoptera	Figitidae	Leptopilina boulardi	wasp
Insecta_Hymenoptera-Ceratina_calcarata_GCF_001652005.1_ASM165200v1_genomic.fna_NW_017179053.1_3562_2846_-	37.2	3.47e-34	YP_009072447.2coat_protein_[Leptopilina_boulardi_Toti-like_virus]	Hymenoptera	Figitidae	Leptopilina boulardi	wasp
Insecta_Hymenoptera-Megachile_rotundata_GCF_000220905.1_MROT_1.0_genomic.fna_NW_003797056.1_520032_521788_+	41	2.24e-29	YP_009072447.2coat_protein_[Leptopilina_boulardi_Toti-like_virus]	Hymenoptera	Figitidae	Leptopilina boulardi	wasp
Insecta_Hymenoptera-Megachile_rotundata_GCF_000220905.1_MROT_1.0_genomic.fna_NW_003797647.1_13344_12380_-	41.9	9.18e-13	YP_009072447.2coat_protein_[Leptopilina_boulardi_Toti-like_virus]	Hymenoptera	Figitidae	Leptopilina boulardi	wasp
Insecta_Hymenoptera-Megachile_rotundata_GCF_000220905.1_MROT_1.0_genomic.fna_NW_003797966.1_5661_3390_-	53	1.07e-116	YP_009072448.1_RdRP[Leptopilina_boulardi_Toti-like_virus]	Hymenoptera	Figitidae	Leptopilina boulardi	wasp
Insecta_Hymenoptera-Megachile_rotundata_GCF_000220905.1_MROT_1.0_genomic.fna_NW_003798499.1_10899_12029_+	50	5.58e-101	YP_009072448.1_RdRP[Leptopilina_boulardi_Toti-like_virus]	Hymenoptera	Figitidae	Leptopilina boulardi	wasp
Insecta_Hymenoptera-Megachile_rotundata_GCF_000220905.1_MROT_1.0_genomic.fna_NW_003799413.1_2332_7242_+	42.9	1.05e-199	YP_009072448.1_RdRP[Leptopilina_boulardi_Toti-like_virus]	Hymenoptera	Figitidae	Leptopilina boulardi	wasp
Insecta_Hymenoptera-Megachile_rotundata_GCF_000220905.1_MROT_1.0_genomic.fna_NW_003799841.1_6547_11795_+	47.2	4.95e-247	YP_009072448.1_RdRP[Leptopilina_boulardi_Toti-like_virus]	Hymenoptera	Figitidae	Leptopilina boulardi	wasp
Insecta_Hymenoptera-Nomia_melanderi_GCF_003710045.1_USU_Nmel_1.2_genomic.fna_NW_022341097.1_57565_56970_-	32	2.68e-21	YP_009072448.1_RdRP[Leptopilina_boulardi_Toti-like_virus]	Hymenoptera	Figitidae	Leptopilina boulardi	wasp
Insecta_Hymenoptera-Nomia_melanderi_GCF_003710045.1_USU_Nmel_1.2_genomic.fna_NW_022342088.1_25_633_+	41.1	1.2e-39	YP_009072447.2coat_protein_[Leptopilina_boulardi_Toti-like_virus]	Hymenoptera	Figitidae	Leptopilina boulardi	wasp
Insecta_Hymenoptera-Nomia_melanderi_GCF_003710045.1_USU_Nmel_1.2_genomic.fna_NW_022342689.1_14065_13433_-	58.6	7.3e-80	YP_009072448.1_RdRP[Leptopilina_boulardi_Toti-like_virus]	Hymenoptera	Figitidae	Leptopilina boulardi	wasp
Insecta_Hymenoptera-Nomia_melanderi_GCF_003710045.1_USU_Nmel_1.2_genomic.fna_NW_022347991.1_3397_7437_+	54.2	5.8e-135	YP_009072448.1_RdRP[Leptopilina_boulardi_Toti-like_virus]	Hymenoptera	Figitidae	Leptopilina boulardi	wasp
Insecta_Hymenoptera-Nomia_melanderi_GCF_003710045.1_USU_Nmel_1.2_genomic.fna_NW_022385192.1_1953_1_-	39.1	7.74e-135	YP_009072447.2coat_protein_[Leptopilina_boulardi_Toti-like_virus]	Hymenoptera	Figitidae	Leptopilina boulardi	wasp
Insecta_Hymenoptera-Nomia_melanderi_GCF_003710045.1_USU_Nmel_1.2_genomic.fna_NW_022408033.1_1_585_+	40.6	1.94e-40	YP_009072447.2coat_protein_[Leptopilina_boulardi_Toti-like_virus]	Hymenoptera	Figitidae	Leptopilina boulardi	wasp
Insecta_Hymenoptera-Nomia_melanderi_GCF_003710045.1_USU_Nmel_1.2_genomic.fna_NW_022428877.1_1168_2720_+	38.6	3.16e-87	YP_009072447.2coat_protein_[Leptopilina_boulardi_Toti-like_virus]	Hymenoptera	Figitidae	Leptopilina boulardi	wasp
Insecta_Hymenoptera-Osmia_bicornis_GCF_907164935.1_iOsmBic2.1_genomic.fna_NC_060231.1_2324415_2322541_-	37.6	3.32e-128	YP_009072447.2coat_protein_[Leptopilina_boulardi_Toti-like_virus]	Hymenoptera	Figitidae	Leptopilina boulardi	wasp
Insecta_Hymenoptera-Osmia_bicornis_GCF_907164935.1_iOsmBic2.1_genomic.fna_NW_025791371.1_33810_31882_-	37.9	2.55e-125	YP_009072447.2coat_protein_[Leptopilina_boulardi_Toti-like_virus]	Hymenoptera	Figitidae	Leptopilina boulardi	wasp
Insecta_Hymenoptera-Osmia_bicornis_GCF_907164935.1_iOsmBic2.1_genomic.fna_NW_025791380.1_30144_35055_+	48.5	9.95e-222	YP_009072448.1_RdRP[Leptopilina_boulardi_Toti-like_virus]	Hymenoptera	Figitidae	Leptopilina boulardi	wasp
Insecta_Hymenoptera-Osmia_bicornis_GCF_907164935.1_iOsmBic2.1_genomic.fna_NW_025791385.1_15322_8341_-	38.3	1.54e-103	YP_009072447.2coat_protein_[Leptopilina_boulardi_Toti-like_virus]	Hymenoptera	Figitidae	Leptopilina boulardi	wasp
Insecta_Hymenoptera-Osmia_bicornis_GCF_907164935.1_iOsmBic2.1_genomic.fna_NW_025791458.1_1127921_1124043_-	50.9	6.72e-145	YP_009072448.1_RdRP[Leptopilina_boulardi_Toti-like_virus]	Hymenoptera	Figitidae	Leptopilina boulardi	wasp
Insecta_Hymenoptera-Osmia_bicornis_GCF_907164935.1_iOsmBic2.1_genomic.fna_NW_025791458.1_1132556_1134703_+	36.8	5.44e-133	YP_009072447.2coat_protein_[Leptopilina_boulardi_Toti-like_virus]	Hymenoptera	Figitidae	Leptopilina boulardi	wasp
Insecta_Hymenoptera-Osmia_bicornis_GCF_907164935.1_iOsmBic2.1_genomic.fna_NW_025791458.1_1657658_1653742_-	39	3.95e-121	YP_009072447.2coat_protein_[Leptopilina_boulardi_Toti-like_virus]	Hymenoptera	Figitidae	Leptopilina boulardi	wasp
Insecta_Hymenoptera-Osmia_bicornis_GCF_907164935.1_iOsmBic2.1_genomic.fna_NW_025791458.1_1665700_1661989_-	48.4	2.11e-225	YP_009072448.1_RdRP[Leptopilina_boulardi_Toti-like_virus]	Hymenoptera	Figitidae	Leptopilina boulardi	wasp
Insecta_Hymenoptera-Pseudomyrmex_gracilis_GCF_002006095.1_ASM200609v1_genomic.fna_NW_018023891.1_1449_2174_+	30.2	2.04e-30	YP_009072447.2coat_protein_[Leptopilina_boulardi_Toti-like_virus]	Hymenoptera	Figitidae	Leptopilina boulardi	wasp
Insecta_Odonata-Calopteryx_splendens_GCA_002093875.1_Calsple1.0_genomic.fna_LYUA01008691.1_13918_15368_+	27.5	4.88e-19	YP_009072447.2coat_protein_[Leptopilina_boulardi_Toti-like_virus]	Hymenoptera	Figitidae	Leptopilina boulardi	wasp
Insecta_Thysanoptera-Frankliniella_occidentalis_GCA_000697945.4_Focc_3.0_genomic.fna_ML763026.1_1546_206_-	26.6	6.32e-26	YP_009072447.2coat_protein_[Leptopilina_boulardi_Toti-like_virus]	Hymenoptera	Figitidae	Leptopilina boulardi	wasp
Insecta_Hemiptera-Diaphorina_citri_GCF_000475195.1_Diaci_psyllid_genome_assembly_version_1.1_genomic.fna_NW_007380412.1_31186_35309_+	41.1	6.95e-143	AXA52555.1_putative_poly-capsid_[Linepithema_humile_toti-like_virus_1]	Hymenoptera	Formicidae	Linepithema humile	ant
Insecta_Hymenoptera-Ceratina_calcarata_GCF_001652005.1_ASM165200v1_genomic.fna_NW_017136117.1_3920_2597_-	46.9	3.73e-71	AXA52555.1_putative_poly-capsid_[Linepithema_humile_toti-like_virus_1]	Hymenoptera	Formicidae	Linepithema humile	ant
Insecta_Hymenoptera-Formica_exsecta_GCF_003651465.1_ASM365146v1_genomic.fna_NW_021853600.1_2317135_2318093_+	46.1	1.72e-37	YP_009230207.1_capsid[Camponotus_nipponicus_virus]	Hymenoptera	Formicidae	Camponotus nipponicus	ant
Insecta_Hymenoptera-Nomia_melanderi_GCF_003710045.1_USU_Nmel_1.2_genomic.fna_NW_022387795.1_13_429_+	34.9	1.67e-24	AXA52554.1_putative_RdRp-complex_[Linepithema_humile_toti-like_virus_1]	Hymenoptera	Formicidae	Linepithema humile	ant
Insecta_Hymenoptera-Osmia_bicornis_GCF_907164935.1_iOsmBic2.1_genomic.fna_NW_025791390.1_4602_7772_+	32.2	3.61e-83	AXA52554.1_putative_RdRp-complex_[Linepithema_humile_toti-like_virus_1]	Hymenoptera	Formicidae	Linepithema humile	ant
Insecta_Hymenoptera-Pseudomyrmex_gracilis_GCF_002006095.1_ASM200609v1_genomic.fna_NW_018020934.1_121918_119930_-	33.4	1.48e-106	AXA52554.1_putative_RdRp-complex_[Linepithema_humile_toti-like_virus_1]	Hymenoptera	Formicidae	Linepithema humile	ant
Insecta_Hymenoptera-Pseudomyrmex_gracilis_GCF_002006095.1_ASM200609v1_genomic.fna_NW_018020963.1_19465_18956_-	56	2.02e-45	YP_009230207.1_capsid[Camponotus_nipponicus_virus]	Hymenoptera	Formicidae	Camponotus nipponicus	ant
Insecta_Hymenoptera-Pseudomyrmex_gracilis_GCF_002006095.1_ASM200609v1_genomic.fna_NW_018021003.1_74018_72864_-	43.3	1.88e-100	YP_009230207.1_capsid[Camponotus_nipponicus_virus]	Hymenoptera	Formicidae	Camponotus nipponicus	ant
Insecta_Hymenoptera-Pseudomyrmex_gracilis_GCF_002006095.1_ASM200609v1_genomic.fna_NW_018021403.1_43086_41032_-	31.9	8.85e-39	AXA52554.1_putative_RdRp-complex_[Linepithema_humile_toti-like_virus_1]	Hymenoptera	Formicidae	Linepithema humile	ant
Insecta_Hymenoptera-Pseudomyrmex_gracilis_GCF_002006095.1_ASM200609v1_genomic.fna_NW_018021660.1_28307_29651_+	46.8	1.14e-94	AXA52554.1_putative_RdRp-complex_[Linepithema_humile_toti-like_virus_1]	Hymenoptera	Formicidae	Linepithema humile	ant
Insecta_Hymenoptera-Pseudomyrmex_gracilis_GCF_002006095.1_ASM200609v1_genomic.fna_NW_018021716.1_40723_41467_+	57.1	3.83e-24	YP_009230207.1_capsid[Camponotus_nipponicus_virus]	Hymenoptera	Formicidae	Camponotus nipponicus	ant
Insecta_Hymenoptera-Pseudomyrmex_gracilis_GCF_002006095.1_ASM200609v1_genomic.fna_NW_018024084.1_5914_3556_-	39.5	1.98e-45	AXA52554.1_putative_RdRp-complex_[Linepithema_humile_toti-like_virus_1]	Hymenoptera	Formicidae	Linepithema humile	ant
Insecta_Hymenoptera-Wasmannia_auropunctata_GCF_000956235.1_wasmannia.A_1.0_genomic.fna_NW_012026814.1_1574018_1570923_-	54	0	YP_009230207.1_capsid[Camponotus_nipponicus_virus]	Hymenoptera	Formicidae	Camponotus nipponicus	ant
Insecta_Lepidoptera-Bombyx_mandarina_GCF_003987935.1_ASM398793v1_genomic.fna_NW_021011576.1_443762_445002_+	32.3	6e-13	YP_009230207.1_capsid[Camponotus_nipponicus_virus]	Hymenoptera	Formicidae	Camponotus nipponicus	ant
Insecta_Lepidoptera-Bombyx_mori_GCF_014905235.1_Bmori_2016v1.0_genomic.fna_NC_051364.1_11014782_11016082_+	33.3	4.1e-14	YP_009230207.1_capsid[Camponotus_nipponicus_virus]	Hymenoptera	Formicidae	Camponotus nipponicus	ant
Insecta_Odonata-Calopteryx_splendens_GCA_002093875.1_Calsple1.0_genomic.fna_LYUA01007727.1_13556_11265_-	48.1	2.13e-10	YP_009230207.1_capsid[Camponotus_nipponicus_virus]	Hymenoptera	Formicidae	Camponotus nipponicus	ant
Insecta_Odonata-Calopteryx_splendens_GCA_002093875.1_Calsple1.0_genomic.fna_LYUA01008434.1_19786_18956_-	36.1	5.22e-34	YP_009230207.1_capsid[Camponotus_nipponicus_virus]	Hymenoptera	Formicidae	Camponotus nipponicus	ant
Insecta_Odonata-Ischnura_elegans_GCF_921293095.1_ioIscEleg1.1_genomic.fna_NC_060248.1_96493447_96492923_-	33.3	2.17e-24	YP_009230207.1_capsid[Camponotus_nipponicus_virus]	Hymenoptera	Formicidae	Camponotus nipponicus	ant
Insecta_Thysanoptera-Frankliniella_occidentalis_GCA_000697945.4_Focc_3.0_genomic.fna_ML766593.1_2330_1177_-	46.5	5.6e-90	AXA52555.1_putative_poly-capsid_[Linepithema_humile_toti-like_virus_1]	Hymenoptera	Formicidae	Linepithema humile	ant
Arachnida_Ixodes_scapularis_isolate_PalLabHiFi-GCF_016920785.2_NW_024609857.1:175042909-175044609	28.4	1.71e-39	AUX13135.1_ORF1,_partial_[Lonestar_tick_totivirus]	Ixodida	Ixodidae	Amblyomma americanum	Lone star tick
Arachnida_Rhipicephalus_microplus-isolate_Rmic-2018-GCF_013339725.1_Chr3_NC_051167.1:236993723-236995861	29.7	6.07e-85	AUX13135.1_ORF1,_partial_[Lonestar_tick_totivirus]	Ixodida	Ixodidae	Amblyomma americanum	Lone star tick
Arachnida_Rhipicephalus_sanguineus-isolate_Rsan-2018-GCF_013339695.1_Chr8_NC_051183.1:147929540-147931717	29.9	1.48e-75	AUX13135.1_ORF1,_partial_[Lonestar_tick_totivirus]	Ixodida	Ixodidae	Amblyomma americanum	Lone star tick
Arachnida_Dermacentor_silvarum-isolate_Dsil-2018-GCF_013339745.1_Chr5_NC_051158.1:134826295-134827340	31.5	8.54e-10	AUX13135.1_ORF1,_partial_[Lonestar_tick_totivirus]	Ixodida	Ixodidae	Amblyomma americanum	Lone star tick
Arachnida_Rhipicephalus_microplus-isolate_Rmic-2018-GCF_013339725.1_Chr5_NC_051169.1:130097054-130099315	34.1	5.93e-52	QZB49257.1_RNA-dependent_RNA_polymerase,_partial_[Lonestar_tick_totivirus]	Ixodida	Ixodidae	Hyalomma sp.	Lone star tick
Arachnida_Ixodes_scapularis_isolate_PalLabHiFi-GCF_016920785.2_NW_024609836.1:25536308-25537986	37.1	8.3e-67	AUX13136.1_polymerase_[Lonestar_tick_totivirus]	Ixodida	Ixodidae	Amblyomma americanum	Lone star tick
Arachnida_Dermacentor_silvarum-isolate_Dsil-2018-GCF_013339745.1_Chr7_NC_051160.1:115372150-115374458	38.4	2.32e-89	AUX13136.1_polymerase_[Lonestar_tick_totivirus]	Ixodida	Ixodidae	Amblyomma americanum	Lone star tick
Arachnida_Dermacentor_silvarum-isolate_Dsil-2018-GCF_013339745.1_Chr11_NC_051164.1:65546305-65547240	39.1	1.08e-47	AUX13136.1_polymerase_[Lonestar_tick_totivirus]	Ixodida	Ixodidae	Amblyomma americanum	Lone star tick
Arachnida_Dermacentor_silvarum-isolate_Dsil-2018-GCF_013339745.1_Chr9_NC_051162.1:15081313-15083288	42.3	3.85e-66	AUX13136.1_polymerase_[Lonestar_tick_totivirus]	Ixodida	Ixodidae	Amblyomma americanum	Lone star tick
Arachnida_Dermacentor_silvarum-isolate_Dsil-2018-GCF_013339745.1_Chr3_NC_051156.1:63407637-63408812	43.2	1.42e-100	AUX13136.1_polymerase_[Lonestar_tick_totivirus]	Ixodida	Ixodidae	Amblyomma americanum	Lone star tick
Arachnida_Ixodes_scapularis_isolate_PalLabHiFi-GCF_016920785.2_NW_024609868.1:149106800-149107815	44.4	2.31e-27	QZB49257.1_RNA-dependent_RNA_polymerase,_partial_[Lonestar_tick_totivirus]	Ixodida	Ixodidae	Hyalomma sp.	Lone star tick
Arachnida_Rhipicephalus_sanguineus-isolate_Rsan-2018-GCF_013339695.1_Chr11_NC_051186.1:10709191-10710287	44.8	8.14e-72	QZB49257.1_RNA-dependent_RNA_polymerase,_partial_[Lonestar_tick_totivirus]	Ixodida	Ixodidae	Hyalomma sp.	Lone star tick
Arachnida_Dermacentor_silvarum-isolate_Dsil-2018-GCF_013339745.1_Chr9_NC_051162.1:15566159-15567516	45.4	2.37e-64	QZB49257.1_RNA-dependent_RNA_polymerase,_partial_[Lonestar_tick_totivirus]	Ixodida	Ixodidae	Hyalomma sp.	Lone star tick
Arachnida_Dermacentor_silvarum-isolate_Dsil-2018-GCF_013339745.1_Chr9_NC_051162.1:15837087-15838466	46.9	3.33e-85	QZB49257.1_RNA-dependent_RNA_polymerase,_partial_[Lonestar_tick_totivirus]	Ixodida	Ixodidae	Hyalomma sp.	Lone star tick
Arachnida_Dermacentor_silvarum-isolate_Dsil-2018-GCF_013339745.1_Chr9_NC_051162.1:15232580-15233545	47.7	2.63e-76	QZB49257.1_RNA-dependent_RNA_polymerase,_partial_[Lonestar_tick_totivirus]	Ixodida	Ixodidae	Hyalomma sp.	Lone star tick
Arachnida_Dermacentor_silvarum-isolate_Dsil-2018-GCF_013339745.1_Chr3_NC_051157.1:143384257-143384760	49.1	2.23e-49	AUX13136.1_polymerase_[Lonestar_tick_totivirus]	Ixodida	Ixodidae	Amblyomma americanum	Lone star tick
Arachnida_Dermacentor_silvarum-isolate_Dsil-2018-GCF_013339745.1_Chr2_NC_051155.1_71188998-71189916	54.2	3.46e-20	AUX13136.1_polymerase_[Lonestar_tick_totivirus]	Ixodida	Ixodidae	Amblyomma americanum	Lone star tick
Arachnida_Dermacentor_silvarum-isolate_Dsil-2018-GCF_013339745.1_Chr2_NC_051155.1_261292676-261293449	55.4	6.81e-88	AUX13136.1_polymerase_[Lonestar_tick_totivirus]	Ixodida	Ixodidae	Amblyomma americanum	Lone star tick
Arachnida_Dermacentor_silvarum-isolate_Dsil-2018-GCF_013339745.1_Chr2_NC_051155.1_261297700-261298720	55.4	1.37e-33	AUX13136.1_polymerase_[Lonestar_tick_totivirus]	Ixodida	Ixodidae	Amblyomma americanum	Lone star tick
Arachnida_Rhipicephalus_microplus-isolate_Rmic-2018-GCF_013339725.1_Chr3_NC_051167.1:177944527-177945621	28.7	1.28e-41	YP_009336907.1_hypothetical_protein_[Hubei_toti-like_virus_24]	Ixodida	N/A	N/A	ticks
Arachnida_Rhipicephalus_microplus-isolate_Rmic-2018-GCF_013339725.1_NW_023612206.1:51256-52671	30.7	1.87e-51	YP_009336908.1_hypothetical_protein_2_[Hubei_toti-like_virus_24]	Ixodida	N/A	N/A	ticks
Arachnida_Dermacentor_silvarum-isolate_Dsil-2018-GCF_013339745.1_Chr7_NC_051160.1:89971122-89973839	33.2	3.28e-113	YP_009336907.1_hypothetical_protein_[Hubei_toti-like_virus_24]	Ixodida	N/A	N/A	ticks
Arachnida_Rhipicephalus_microplus-isolate_Rmic-2018-GCF_013339725.1_NW_023609338.1:13156-14469	36.9	4.12e-74	YP_009336907.1_hypothetical_protein_[Hubei_toti-like_virus_24]	Ixodida	N/A	N/A	ticks
Arachnida_Dermacentor_silvarum-isolate_Dsil-2018-GCF_013339745.1_Chr9_NC_051162.1:16712100-16712850	38.9	3.76e-35	YP_009336907.1_hypothetical_protein_[Hubei_toti-like_virus_24]	Ixodida	N/A	N/A	ticks
Arachnida_Rhipicephalus_microplus-isolate_Rmic-2018-GCF_013339725.1_NW_023607702.1:26246-31428	41.6	3.9e-123	YP_009336908.1_hypothetical_protein_2_[Hubei_toti-like_virus_24]	Ixodida	N/A	N/A	ticks
Arachnida_Rhipicephalus_microplus-isolate_Rmic-2018-GCF_013339725.1_NW_023607702.1:19511-20914	41.9	3.72e-117	YP_009336908.1_hypothetical_protein_2_[Hubei_toti-like_virus_24]	Ixodida	N/A	N/A	ticks
Arachnida_Dermacentor_silvarum-isolate_Dsil-2018-GCF_013339745.1_Chr7_NC_051160.1:89965912-89967070	42.1	2.25e-43	YP_009336907.1_hypothetical_protein_[Hubei_toti-like_virus_24]	Ixodida	N/A	N/A	ticks
Arachnida_Rhipicephalus_microplus-isolate_Rmic-2018-GCF_013339725.1_Chr10_NC_051174.1:64976063-64977473	43.6	9.51e-80	YP_009336908.1_hypothetical_protein_2_[Hubei_toti-like_virus_24]	Ixodida	N/A	N/A	ticks
Arachnida_Dermacentor_silvarum-isolate_Dsil-2018-GCF_013339745.1_Chr7_NC_051160.1:89979335-89981009	44.2	1e-63	YP_009336907.1_hypothetical_protein_[Hubei_toti-like_virus_24]	Ixodida	N/A	N/A	ticks
Arachnida_Dermacentor_silvarum-isolate_Dsil-2018-GCF_013339745.1_Chr7_NC_051160.1:89988437-89990653	47.1	5.56e-132	YP_009336908.1_hypothetical_protein_2_[Hubei_toti-like_virus_24]	Ixodida	N/A	N/A	ticks
Arachnida_Dermacentor_silvarum-isolate_Dsil-2018-GCF_013339745.1_Chr9_NC_051162.1:14836569-14837305	48.1	1.63e-18	YP_009336907.1_hypothetical_protein_[Hubei_toti-like_virus_24]	Ixodida	N/A	N/A	ticks
Arachnida_Dermacentor_silvarum-isolate_Dsil-2018-GCF_013339745.1_Chr7_NC_051160.1:175031482-175032386	48.3	5.04e-35	QBQ65052.1_polymerase,_partial_[Xinjiang_tick_totivirus_2]	Ixodida	N/A	N/A	ticks
Arachnida_Dermacentor_silvarum-isolate_Dsil-2018-GCF_013339745.1_Chr9_NC_051162.1:16989385-16990125	49.4	4.97e-19	YP_009336907.1_hypothetical_protein_[Hubei_toti-like_virus_24]	Ixodida	N/A	N/A	ticks
Arachnida_Dermacentor_silvarum-isolate_Dsil-2018-GCF_013339745.1_Chr2_NC_051155.1_70836259-70837946	50	5.78e-25	QBQ65052.1_polymerase,_partial_[Xinjiang_tick_totivirus_2]	Ixodida	N/A	N/A	ticks
Arachnida_Rhipicephalus_microplus-isolate_Rmic-2018-GCF_013339725.1_Chr4_NC_051168.1:141288068-141288589	50	7.16e-40	YP_009336908.1_hypothetical_protein_2_[Hubei_toti-like_virus_24]	Ixodida	N/A	N/A	ticks
Arachnida_Dermacentor_silvarum-isolate_Dsil-2018-GCF_013339745.1_Chr2_NC_051155.1_36475295-36476985	51.2	1.67e-25	QBQ65052.1_polymerase,_partial_[Xinjiang_tick_totivirus_2]	Ixodida	N/A	N/A	ticks
Arachnida_Dermacentor_silvarum-isolate_Dsil-2018-GCF_013339745.1_Chr2_NC_051155.1_70941660-70943026	52.3	7.42e-28	QBQ65052.1_polymerase,_partial_[Xinjiang_tick_totivirus_2]	Ixodida	N/A	N/A	ticks
Arachnida_Dermacentor_silvarum-isolate_Dsil-2018-GCF_013339745.1_Chr7_NC_051160.1:89991719-89992647	55.6	5.35e-42	YP_009336907.1_hypothetical_protein_[Hubei_toti-like_virus_24]	Ixodida	N/A	N/A	ticks
Arachnida_Rhipicephalus_microplus-isolate_Rmic-2018-GCF_013339725.1_NW_023612206.1:38208-45939	57	2.39e-155	YP_009336908.1_hypothetical_protein_2_[Hubei_toti-like_virus_24]	Ixodida	N/A	N/A	ticks
Arachnida_Dermacentor_silvarum-isolate_Dsil-2018-GCF_013339745.1_Chr11_NC_051164.1:70888541-70889224	57.9	1.4e-80	YP_009336907.1_hypothetical_protein_[Hubei_toti-like_virus_24]	Ixodida	N/A	N/A	ticks
Arachnida_Rhipicephalus_microplus-isolate_Rmic-2018-GCF_013339725.1_Chr5_NC_051169.1:112736679-112740275	58.7	1.45e-186	YP_009336908.1_hypothetical_protein_2_[Hubei_toti-like_virus_24]	Ixodida	N/A	N/A	ticks
Arachnida_Dermacentor_silvarum-isolate_Dsil-2018-GCF_013339745.1_Chr3_NC_051156.1:63401303-63402738	61.9	7.19e-98	YP_009336907.1_hypothetical_protein_[Hubei_toti-like_virus_24]	Ixodida	N/A	N/A	ticks
Arachnida_Dermacentor_silvarum-isolate_Dsil-2018-GCF_013339745.1_Chr7_NC_051160.1:95153563-95154615	67	3.3e-160	YP_009336907.1_hypothetical_protein_[Hubei_toti-like_virus_24]	Ixodida	N/A	N/A	ticks
Arachnida_Dermacentor_silvarum-isolate_Dsil-2018-GCF_013339745.1_Chr11_NC_051164.1:65140448-65141330	67.9	1.06e-41	YP_009336908.1_hypothetical_protein_2_[Hubei_toti-like_virus_24]	Ixodida	N/A	N/A	ticks
Arachnida_Dermacentor_silvarum-isolate_Dsil-2018-GCF_013339745.1_Chr9_NC_051162.1:49509491-49510219	70.8	1.15e-110	YP_009336907.1_hypothetical_protein_[Hubei_toti-like_virus_24]	Ixodida	N/A	N/A	ticks
Arachnida_Dermacentor_silvarum-isolate_Dsil-2018-GCF_013339745.1_Chr10_NC_051163.1:109456408-109457118	72.2	2.21e-112	YP_009336907.1_hypothetical_protein_[Hubei_toti-like_virus_24]	Ixodida	N/A	N/A	ticks
Insecta_Lepidoptera-Bombyx_mandarina_GCF_003987935.1_ASM398793v1_genomic.fna_NW_021012335.1_751_2056_+	58.8	1.22	BAU79523.1_coat_protein_[Diatom_colony_associated_virus-Like_RNA_Segment_3]	N/A	N/A	N/A	N/A
Insecta_Odonata-Calopteryx_splendens_GCA_002093875.1_Calsple1.0_genomic.fna_LYUA01002422.1_19810_21962_+	29.9	2.48e-38	CAF0513900.1_7734_[Bactrocera_tryoni_toti-like_virus_1]	N/A	N/A	N/A	N/A
Insecta_Odonata-Calopteryx_splendens_GCA_002093875.1_Calsple1.0_genomic.fna_LYUA01005619.1_99791_95313_-	55.5	4.96e-53	UHM27658.1_RdRP[Fushun_totivirus_3]	Odonat	Coenagrionidae	Ischnura senegalensis	common bluetail
Insecta_Odonata-Ischnura_elegans_GCF_921293095.1_ioIscEleg1.1_genomic.fna_NC_060251.1_100833236_100832565_-	73.4	7.04e-127	UHM27657.1_hypothetical_protein_FTV3_gp1_[Fushun_totivirus_3]	Odonat	Coenagrionidae	Ischnura senegalensis	common bluetail
Insecta_Odonata-Ischnura_elegans_GCF_921293095.1_ioIscEleg1.1_genomic.fna_NC_060253.1_24766369_24764764_-	66.2	1.96e-95	UHM27657.1_hypothetical_protein_FTV3_gp1_[Fushun_totivirus_3]	Odonat	Coenagrionidae	Ischnura senegalensis	common bluetail
Insecta_Thysanoptera-Frankliniella_occidentalis_GCA_000697945.4_Focc_3.0_genomic.fna_ML763243.1_216268_215903_-	53.3	1.11e-34	UHM27527.1_RdRP[Sanya_totivirus_8]	Odonat	Coenagrionidae	Ischnura senegalensis	common bluetail
Insecta_Hymenoptera-Trichogramma_pretiosum_GCF_000599845.2_Tpre_2.0_genomic.fna_NW_019641624.1_766293_766589_+	53.1	3.71e-27	QNS31034.1_RdRP[Thrips tabaci associated dsRNA virus 1]	Thysanoptera	Thripidae	Thrips tabaci	Thrips

## Sheet: Fig.S1
Fig. S1D Virus accession used for constructing phylogenetic tree
Acession	Virus
NP_620070.1	Giardia lamblia virus
ON402805	Sogatella furcifera toti-like virus 1
ON402806	Sogatella furcifera toti-like virus 2
YP_009552726.1	Sogatella furcifera totivirus 1
ON402804	Nilaparvata lugens toti-like virus 1
YP_009553182.1	Sogatella furcifera totivirus 2
AJT39581.1	dsRNA virus environmental sample
APG75999.1	Hubei toti-like virus 23
APG76000.1	Hubei toti-like virus 22
AXA52555.1	Linepithema humile toti-like virus 1
BAX04559.1	Rosellinia necatrix quadrivirus 1
DAZ89877.1	Hermetia illucens toti-like virus 1
MW227222.1	Bemisia tabaci toti-like virus 1
MW227223.1	Bemisia tabaci toti-like virus 2
NP_041191.1	Leishmania RNA virus 1 - 1
NP_042581.1	Saccharomyces cerevisiae virus L-BC
NP_043465.1	Leishmania RNA virus 2 - 1
NP_047558.1	Sphaeropsis sapinea RNA virus 1
NP_047560.1	Sphaeropsis sapinea RNA virus 2
NP_108651.1	Eimeria brunetti RNA virus 1
NP_620495.1	Saccharomyces cerevisiae virus L-A
NP_620728.1	Ustilago maydis virus H1
NP_898833.1	Helicobasidium mompa totivirus 1-17
QBL75907.1	Solenopsis midden virus
QED21514.1	Barrymore virus
QHA33714.1	Murri virus
QIJ56903.1	Scaphoideus titanus toti-like virus 1
QIJ56904.1	Scaphoideus titanus toti-like virus 1
QKN88741.1	Totiviridae sp.
QNS31034.1	Thrips tabaci associated dsRNA virus 1
QQP18723.1	Soybean thrips-associated dsRNA virus-1
QVG74808.1	Totiviridae sp.
QVU40016.1	Kamu toti-like virus 1
UHK03286.1	Sanya nephotettix cincticeps totivirus 1
UPT53678.1	Bactrocera minax totivirus
UPT53705.1	Zeugodacus cucurbitae toti-like virus
UQS94389.1	Corcyphos virus 1
UQS94391.1	Corcyphos virus 2
UQS95361.1	Giez virus
YP_001109580.1	Botryotinia fuckeliana totivirus 1
YP_001497151.1	Black raspberry virus F
YP_001649206.1	Magnaporthe oryzae virus 2
YP_003800001.1	Spissistilus festinus virus 1
YP_003800001.1	Spissistilus festinus virus 1
YP_003800003.1	Circulifer tenellus virus 1
YP_004089630.1	Tolypocladium cylindrosporum virus 1
YP_005097975.1	Rosellinia necatrix quadrivirus 1
YP_007697651.1	Xanthophyllomyces dendrorhous virus L1A
YP_007761589.1	Ustilaginoidea virens RNA virus 1
YP_008130308.1	Rosellinia necatrix victorivirus 1
YP_009004156.1	Ustilaginoidea virens RNA virus 3
YP_009030005.1	Leishmania aethiopica RNA virus
YP_009032633.1	Beauveria bassiana victorivirus
YP_009072433.1	Botryosphaeria dothidea victorivirus 1
YP_009072448.1	Leptopilina boulardi Toti-like virus
YP_009094185.1	Ustilaginoidea virens RNA virus L
YP_009115492.1	Phomopsis vexans RNA virus
YP_009115500.1	Eimeria tenella RNA virus 1
YP_009143307.1	Magnaporthe oryzae virus 3
YP_009162330.1	Trichomonas vaginalis virus 1
YP_009170670.1	ORF1-ORF2 Maize-associated totivirus 1
YP_009179230.1	Papaya meleira virus
YP_009182167.1	Ustilaginoidea virens RNA virus 5
YP_009182174.1	Red clover powdery mildew-associated totivirus 1
YP_009182176.1	Red clover powdery mildew-associated totivirus 2
YP_009182181.1	Red clover powdery mildew-associated totivirus 3
YP_009182188.1	Red clover powdery mildew-associated totivirus 5
YP_009182190.1	Red clover powdery mildew-associated totivirus 6
YP_009182195.1	Red clover powdery mildew-associated totivirus 7
YP_009182198.1	Red clover powdery mildew-associated totivirus 9
YP_009212848.1	Penicillium aurantiogriseum totivirus 1
YP_009225665.1	Panax notoginseng virus A
YP_009249475.1	Penicillium digitatum virus 1
YP_009254736.1	Nigrospora oryzae victorivirus 1
YP_009259368.1	Sclerotinia nivalis victorivirus 1
YP_009259486.1	Maize-associated totivirus 2
YP_009272905.1	Fusarium poae victorivirus 1
YP_009328931.1	Saccharomyces kudriavzevii virus L-A1
YP_009333170.1	Hubei toti-like virus 19
YP_009336642.1	Hubei toti-like virus 20
YP_009336670.1	Hubei toti-like virus 21
YP_009336732.1	Shuangao toti-like virus
YP_009448194.1	Maize-associated totivirus 3
YP_009507829.1	Scheffersomyces segobiensis virus L
YP_009507833.1	Tuber aestivum virus 1
YP_009507836.1	Trichomonas vaginalis virus 4
YP_009508249.1	Aspergillus foetidus slow virus 1
YP_009508251.1	Beauveria bassiana victorivirus 1
YP_009508253.1	Epichloe festucae virus 1
YP_009551557.1	Diatom colony associated dsRNA virus 4
YP_009551561.1	Diatom colony associated dsRNA virus 13
YP_009551611.1	Diatom colony associated dsRNA virus 9
YP_009551937.1	Panax notoginseng virus B
YP_009552778.1	Fusarium asiaticum victorivirus 1
YP_009552789.1	Diatom colony associated dsRNA virus 5
YP_009552791.1	Diatom colony associated dsRNA virus 6
YP_009552793.1	Diatom colony associated dsRNA virus 10
YP_009552795.1	Diatom colony associated dsRNA virus 11
YP_009553336.1	Diatom colony associated dsRNA virus 3
YP_009553338.1	Diatom colony associated dsRNA virus 7
YP_009553340.1	Diatom colony associated dsRNA virus 12
YP_009553478.1	Alternaria arborescens victorivirus 1
YP_024728.1	Chalara elegans RNA Virus 1
YP_044807.1	Gremmeniella abietina RNA virus L2
YP_122352.1	Magnaporthe oryzae virus 1
YP_392467.1	Coniothyrium minitans RNA virus
YP_392482.1	Penicillium chrysogenum virus

[truncated: 13 more sheets: Fig.S2, Fig.S3, Fig.S4, Fig.S6, Fig.S7, Fig.S8, Fig.S9, Fig.S10, Fig.S11, Fig.S12, Table S1, Table S4, Table S5]
